# Supplementary material for: Transcriptomic analysis identifies B-lymphocyte kinase as a therapeutic target for desmoplastic small round cell tumor cancer stem cell-like cells
Source: Oncogenesis. 2024 Jan 4;13(1):2. doi: 10.1038/s41389-023-00504-z (PMC10767073; doi:10.1038/s41389-023-00504-z)
Supplement: Supplementary file 2 — Supplementary Data 1 [file 41389_2023_504_MOESM2_ESM.xlsx]

## Sheet: Sphere Downregulated Pathways
	ID	Description	GeneRatio	BgRatio	pvalue	p.adjust	qvalue	geneID	Count
GO:0034329	GO:0034329	cell junction assembly	18/153	408/18154	1.07e-08	2.9e-05	2.56e-05	CD9/HDAC7/TJP1/CNTNAP1/EIF4G1/FLRT3/FLNC/AJUBA/CDH24/EPHA2/SDK1/PTPRJ/CLSTN2/MICALL2/BDNF/ERBB4/AGRN/PLXNB2	18
GO:0042063	GO:0042063	gliogenesis	14/153	290/18154	1.69e-07	0.000229442	0.00020269	CD9/LRP2/LAMB1/CNTNAP1/CLU/LIN28A/IL6ST/ANXA1/EGFR/SLC45A3/ID4/DAG1/CSF1/LPAR1	14
GO:0030198	GO:0030198	extracellular matrix organization	13/153	367/18154	1.43e-05	0.00542659	0.00479387	NFKB2/LAMB1/COL12A1/SPARC/TTR/CCN2/ITGAV/SCUBE3/PLOD2/FBN1/DAG1/AGRN/EGFL6	13
GO:0043062	GO:0043062	extracellular structure organization	13/153	368/18154	1.47e-05	0.00542659	0.00479387	NFKB2/LAMB1/COL12A1/SPARC/TTR/CCN2/ITGAV/SCUBE3/PLOD2/FBN1/DAG1/AGRN/EGFL6	13
GO:0042552	GO:0042552	myelination	8/153	132/18154	1.61e-05	0.00542659	0.00479387	CD9/ACER3/CNTNAP1/CTSC/CLU/ID4/DAG1/LPAR1	8
GO:0010001	GO:0010001	glial cell differentiation	10/153	218/18154	1.63e-05	0.00542659	0.00479387	CD9/CNTNAP1/CLU/LIN28A/IL6ST/EGFR/SLC45A3/ID4/DAG1/LPAR1	10
GO:0048709	GO:0048709	oligodendrocyte differentiation	7/153	97/18154	1.79e-05	0.00542659	0.00479387	CD9/CNTNAP1/CLU/SLC45A3/ID4/DAG1/LPAR1	7
GO:0007272	GO:0007272	ensheathment of neurons	8/153	134/18154	1.8e-05	0.00542659	0.00479387	CD9/ACER3/CNTNAP1/CTSC/CLU/ID4/DAG1/LPAR1	8
GO:0008366	GO:0008366	axon ensheathment	8/153	134/18154	1.8e-05	0.00542659	0.00479387	CD9/ACER3/CNTNAP1/CTSC/CLU/ID4/DAG1/LPAR1	8
GO:0045216	GO:0045216	cell-cell junction organization	9/153	184/18154	2.64e-05	0.00716699	0.00633134	CD9/HDAC7/TJP1/CNTNAP1/CDH24/KIFC3/EPHA2/SDK1/MICALL2	9
GO:0014003	GO:0014003	oligodendrocyte development	5/153	44/18154	3.32e-05	0.00790925	0.00698706	CD9/CNTNAP1/CLU/ID4/LPAR1	5
GO:0008643	GO:0008643	carbohydrate transport	8/153	148/18154	3.69e-05	0.00790925	0.00698706	SLC2A3/C3/SLC45A3/SLC2A6/MFSD2A/IRS1/ENPP1/SLC26A6	8
GO:2000637	GO:2000637	positive regulation of gene silencing by miRNA	4/153	23/18154	3.79e-05	0.00790925	0.00698706	EIF4G1/AJUBA/LIN28A/EGFR	4
GO:0060148	GO:0060148	positive regulation of posttranscriptional gene silencing	4/153	24/18154	4.52e-05	0.00830492	0.00733659	EIF4G1/AJUBA/LIN28A/EGFR	4
GO:0031589	GO:0031589	cell-substrate adhesion	12/153	353/18154	4.59e-05	0.00830492	0.00733659	TNFRSF12A/LAMB1/CCN2/AJUBA/ITGAV/PTPRJ/SNED1/RELL2/MICALL2/DAG1/CSF1/EGFL6	12
GO:0021782	GO:0021782	glial cell development	7/153	116/18154	5.7e-05	0.00965411	0.00852847	CD9/CNTNAP1/CLU/EGFR/ID4/DAG1/LPAR1	7
GO:0014013	GO:0014013	regulation of gliogenesis	7/153	124/18154	8.69e-05	0.0138692	0.0122521	LRP2/LIN28A/IL6ST/SLC45A3/ID4/DAG1/CSF1	7
GO:0045927	GO:0045927	positive regulation of growth	10/153	269/18154	9.66e-05	0.0145531	0.0128563	TNFRSF12A/TGFBR3/WFS1/HBEGF/EIF4G1/EGFR/BDNF/ERBB4/CSF1/AGRN	10
GO:0007043	GO:0007043	cell-cell junction assembly	7/153	128/18154	0.000106156	0.0151523	0.0133856	CD9/HDAC7/TJP1/CNTNAP1/CDH24/EPHA2/MICALL2	7
GO:0007411	GO:0007411	axon guidance	10/153	276/18154	0.000119303	0.0158702	0.0140198	LHX4/FLRT3/BMPR1B/EPHA2/SHC1/DAG1/BDNF/AGRN/PLXNB2/SPTAN1	10
GO:0097485	GO:0097485	neuron projection guidance	10/153	277/18154	0.000122889	0.0158702	0.0140198	LHX4/FLRT3/BMPR1B/EPHA2/SHC1/DAG1/BDNF/AGRN/PLXNB2/SPTAN1	10
GO:0007416	GO:0007416	synapse assembly	8/153	177/18154	0.000129741	0.0159936	0.0141288	EIF4G1/FLRT3/SDK1/CLSTN2/BDNF/ERBB4/AGRN/PLXNB2	8
GO:0038128	GO:0038128	ERBB2 signaling pathway	4/153	32/18154	0.000145146	0.0171146	0.0151191	HBEGF/EGFR/SHC1/ERBB4	4
GO:0050808	GO:0050808	synapse organization	12/153	407/18154	0.00017629	0.0199208	0.0175981	SPARC/EIF4G1/C3/FLRT3/SDK1/LRP8/CLSTN2/DAG1/BDNF/ERBB4/AGRN/PLXNB2	12
GO:0060191	GO:0060191	regulation of lipase activity	6/153	99/18154	0.000190967	0.0207161	0.0183006	ANXA1/EGFR/BICD1/ANGPTL4/BDNF/LPAR1	6
GO:0010876	GO:0010876	lipid localization	12/153	415/18154	0.000210896	0.0213975	0.0189026	SOAT1/APOL1/ABCC1/CLU/ACSL3/C3/APOL2/ANXA1/B4GALNT1/ITGAV/MFSD2A/ENPP1	12
GO:1901890	GO:1901890	positive regulation of cell junction assembly	6/153	101/18154	0.000213028	0.0213975	0.0189026	FLRT3/EPHA2/PTPRJ/CLSTN2/BDNF/AGRN	6
GO:1901888	GO:1901888	regulation of cell junction assembly	8/153	192/18154	0.000226572	0.0219451	0.0193863	TJP1/EIF4G1/FLRT3/EPHA2/PTPRJ/CLSTN2/BDNF/AGRN	8
GO:0021537	GO:0021537	telencephalon development	9/153	246/18154	0.000244019	0.02282	0.0201593	WDR62/LAMB1/EGFR/TACC1/LRP8/MFSD2A/ID4/ERBB4/LPAR1	9
GO:0031099	GO:0031099	regeneration	8/153	197/18154	0.000269679	0.0236847	0.0209231	CD9/TGFBR3/ANXA1/EGFR/ADM/DAG1/ERBB4/IGF2R	8
GO:0019915	GO:0019915	lipid storage	5/153	68/18154	0.000270732	0.0236847	0.0209231	SOAT1/C3/B4GALNT1/ITGAV/ENPP1	5
GO:0035329	GO:0035329	hippo signaling	4/153	38/18154	0.000286473	0.0242786	0.0214478	TJP1/AMOTL2/AJUBA/WWC2	4
GO:0010517	GO:0010517	regulation of phospholipase activity	5/153	70/18154	0.00031012	0.0253627	0.0224055	ANXA1/EGFR/BICD1/BDNF/LPAR1	5
GO:0006898	GO:0006898	receptor-mediated endocytosis	9/153	255/18154	0.000317969	0.0253627	0.0224055	CD9/LRP2/APOL1/SPARC/CLU/C3/ADM/BICD1/IGF2R	9
GO:0008645	GO:0008645	hexose transmembrane transport	6/153	112/18154	0.000372786	0.0284127	0.0250999	SLC2A3/C3/SLC45A3/SLC2A6/IRS1/ENPP1	6
GO:0045685	GO:0045685	regulation of glial cell differentiation	5/153	73/18154	0.00037716	0.0284127	0.0250999	LIN28A/IL6ST/SLC45A3/ID4/DAG1	5
GO:0015749	GO:0015749	monosaccharide transmembrane transport	6/153	114/18154	0.000409879	0.030043	0.0265401	SLC2A3/C3/SLC45A3/SLC2A6/IRS1/ENPP1	6
GO:0060192	GO:0060192	negative regulation of lipase activity	3/153	18/18154	0.000436477	0.0310366	0.0274179	ANXA1/BICD1/ANGPTL4	3
GO:0034219	GO:0034219	carbohydrate transmembrane transport	6/153	116/18154	0.000449793	0.0310366	0.0274179	SLC2A3/C3/SLC45A3/SLC2A6/IRS1/ENPP1	6
GO:0072348	GO:0072348	sulfur compound transport	4/153	43/18154	0.000463558	0.0310366	0.0274179	ABCC1/LRRC8C/LRRC8D/SLC26A6	4
GO:0043491	GO:0043491	protein kinase B signaling	9/153	269/18154	0.000469212	0.0310366	0.0274179	HBEGF/LIN28A/EPHA2/EGFR/PTPRJ/IRS1/DAG1/PLK3/ERBB4	9
GO:0042908	GO:0042908	xenobiotic transport	3/153	19/18154	0.000515122	0.0318749	0.0281584	ABCC1/LRRC8C/LRRC8D	3
GO:0021543	GO:0021543	pallium development	7/153	166/18154	0.000522027	0.0318749	0.0281584	WDR62/LAMB1/EGFR/TACC1/LRP8/MFSD2A/ID4	7
GO:0050807	GO:0050807	regulation of synapse organization	8/153	218/18154	0.000530326	0.0318749	0.0281584	SPARC/EIF4G1/FLRT3/LRP8/CLSTN2/DAG1/BDNF/AGRN	8
GO:0001503	GO:0001503	ossification	11/153	396/18154	0.000543231	0.0318749	0.0281584	HDAC7/SPARC/ID3/CCN2/IL6ST/BMPR1B/EPHA2/EGFR/ID4/CSF1/ENPP1	11
GO:0001570	GO:0001570	vasculogenesis	5/153	79/18154	0.00054348	0.0318749	0.0281584	HDAC7/TGFBR3/ITGAV/EPHA2/ADM	5
GO:1900274	GO:1900274	regulation of phospholipase C activity	4/153	45/18154	0.000552404	0.0318749	0.0281584	EGFR/BICD1/BDNF/LPAR1	4
GO:0007409	GO:0007409	axonogenesis	12/153	468/18154	0.000620798	0.0350751	0.0309854	TNFRSF12A/LHX4/FLRT3/BMPR1B/EPHA2/SHC1/MAP1A/DAG1/BDNF/AGRN/PLXNB2/SPTAN1	12
GO:0001101	GO:0001101	response to acid chemical	10/153	342/18154	0.000656195	0.0363184	0.0320838	CD9/TGFBR3/SPARC/WNT6/ID3/CCN2/EGFR/IRS1/NQO1/IGF2R	10
GO:0050803	GO:0050803	regulation of synapse structure or activity	8/153	227/18154	0.000691549	0.0375096	0.0331361	SPARC/EIF4G1/FLRT3/LRP8/CLSTN2/DAG1/BDNF/AGRN	8
GO:0022010	GO:0022010	central nervous system myelination	3/153	22/18154	0.000803635	0.0419127	0.0370258	CNTNAP1/CLU/ID4	3
GO:0032291	GO:0032291	axon ensheathment in central nervous system	3/153	22/18154	0.000803635	0.0419127	0.0370258	CNTNAP1/CLU/ID4	3
GO:0042476	GO:0042476	odontogenesis	6/153	132/18154	0.000889092	0.0454947	0.0401901	LAMB1/WNT6/ID3/WNT10A/ADM/CSF1	6

## Sheet: Sphere Upregulated Pathways
	ID	Description	GeneRatio	BgRatio	pvalue	p.adjust	qvalue	geneID	Count
GO:0006334	GO:0006334	nucleosome assembly	18/439	141/18154	8.99e-09	2.09e-05	1.99e-05	H3-3A/H2BC5/H2BC6/H2BC8/H2BC9/H2BC11/H2BC15/H3C6/H3C8/H3C10/H4C5/H4C8/H2BC21/H2BC18/H4C14/H4C15/H2BU1/H4-16	18
GO:0031497	GO:0031497	chromatin assembly	21/439	197/18154	1.39e-08	2.09e-05	1.99e-05	FAM172A/H3-3A/H2BC5/H2BC6/H2BC8/H2BC9/H2BC11/H2BC15/H3C6/H3C8/H3C10/H4C5/H4C8/H2BC21/H2BC18/H4C14/H4C15/H2BU1/H4-16/M1AP/PHF8	21
GO:0000183	GO:0000183	rDNA heterochromatin assembly	10/439	38/18154	1.59e-08	2.09e-05	1.99e-05	H3-3A/H3C6/H3C8/H3C10/H4C5/H4C8/H4C14/H4C15/H4-16/PHF8	10
GO:0006333	GO:0006333	chromatin assembly or disassembly	22/439	223/18154	2.6e-08	2.56e-05	2.44e-05	FAM172A/H3-3A/H2BC5/H2BC6/H2BC8/H2BC9/H2BC11/H2BC15/H3C6/H3C8/H3C10/H4C5/H4C8/H2BC21/H2BC18/H4C14/H4C15/H2AW/H2BU1/H4-16/M1AP/PHF8	22
GO:0034728	GO:0034728	nucleosome organization	19/439	180/18154	7.99e-08	6.3e-05	6e-05	H3-3A/H2BC5/H2BC6/H2BC8/H2BC9/H2BC11/H2BC15/H3C6/H3C8/H3C10/H4C5/H4C8/H2BC21/H2BC18/H4C14/H4C15/H2AW/H2BU1/H4-16	19
GO:0006335	GO:0006335	DNA replication-dependent nucleosome assembly	8/439	30/18154	4.02e-07	0.000222371	0.000211926	H3C6/H3C8/H3C10/H4C5/H4C8/H4C14/H4C15/H4-16	8
GO:0034723	GO:0034723	DNA replication-dependent nucleosome organization	8/439	30/18154	4.02e-07	0.000222371	0.000211926	H3C6/H3C8/H3C10/H4C5/H4C8/H4C14/H4C15/H4-16	8
GO:0006323	GO:0006323	DNA packaging	21/439	242/18154	4.74e-07	0.000222371	0.000211926	FAM172A/H3-3A/H2BC5/H2BC6/H2BC8/H2BC9/H2BC11/H2BC15/H3C6/H3C8/H3C10/H4C5/H4C8/H2BC21/H2BC18/H4C14/H4C15/H2BU1/H4-16/M1AP/PHF8	21
GO:0065004	GO:0065004	protein-DNA complex assembly	21/439	243/18154	5.08e-07	0.000222371	0.000211926	H3-3A/H2BC5/H2BC6/H2BC8/H2BC9/H2BC11/H2BC15/H3C6/H3C8/H3C10/H4C5/H4C8/H2BC21/H2BC18/H4C14/H4C15/H2BU1/H4-16/PARP1/TCF4/THRA	21
GO:0031507	GO:0031507	heterochromatin assembly	11/439	73/18154	1.35e-06	0.000531224	0.000506272	FAM172A/H3-3A/H3C6/H3C8/H3C10/H4C5/H4C8/H4C14/H4C15/H4-16/PHF8	11
GO:0071824	GO:0071824	protein-DNA complex subunit organization	22/439	283/18154	1.63e-06	0.000584926	0.000557452	H3-3A/H2BC5/H2BC6/H2BC8/H2BC9/H2BC11/H2BC15/H3C6/H3C8/H3C10/H4C5/H4C8/H2BC21/H2BC18/H4C14/H4C15/H2AW/H2BU1/H4-16/PARP1/TCF4/THRA	22
GO:0070828	GO:0070828	heterochromatin organization	11/439	81/18154	3.86e-06	0.00126804	0.00120848	FAM172A/H3-3A/H3C6/H3C8/H3C10/H4C5/H4C8/H4C14/H4C15/H4-16/PHF8	11
GO:0045652	GO:0045652	regulation of megakaryocyte differentiation	10/439	77/18154	1.59e-05	0.00483011	0.00460324	H3-3A/H3C6/H3C8/H3C10/H4C5/H4C8/H4C14/H4C15/H4-16/MEF2C	10
GO:0071103	GO:0071103	DNA conformation change	23/439	358/18154	2.23e-05	0.00627732	0.00598247	FAM172A/H3-3A/H2BC5/H2BC6/H2BC8/H2BC9/H2BC11/H2BC15/H3C6/H3C8/H3C10/H4C5/H4C8/H2BC21/H2BC18/H4C14/H4C15/H2BU1/H4-16/M1AP/PARP1/PHF8/ZRANB3	23
GO:0051290	GO:0051290	protein heterotetramerization	8/439	51/18154	2.81e-05	0.0073763	0.00702983	H3C6/H3C8/H3C10/H4C5/H4C8/H4C14/H4C15/H4-16	8
GO:0060563	GO:0060563	neuroepithelial cell differentiation	8/439	53/18154	3.75e-05	0.00922756	0.00879413	ATOH1/DLL1/ESRP1/INSM1/MCOLN3/MYO7A/SOX4/TMEM231	8
GO:0045653	GO:0045653	negative regulation of megakaryocyte differentiation	5/439	18/18154	5.34e-05	0.012378	0.0117966	H4C5/H4C8/H4C14/H4C15/H4-16	5
GO:0007409	GO:0007409	axonogenesis	26/439	468/18154	7.84e-05	0.0171658	0.0163595	ADARB1/ATOH1/BCL2/CRABP2/CXCR4/DOK1/FGF13/FYN/FZD3/GAB1/GAB2/GRB7/IRS2/MAPK3/MAPT/MATN2/NTN4/OPHN1/OTX2/PAK1/RTN4R/SEMA6A/SEMA6C/STXBP1/TCTN1/UNC5A	26
GO:0030219	GO:0030219	megakaryocyte differentiation	10/439	94/18154	9.11e-05	0.0189086	0.0180204	H3-3A/H3C6/H3C8/H3C10/H4C5/H4C8/H4C14/H4C15/H4-16/MEF2C	10
GO:0097549	GO:0097549	chromatin organization involved in negative regulation of transcription	11/439	118/18154	0.000136923	0.0269875	0.0257198	FAM172A/H3-3A/H3C6/H3C8/H3C10/H4C5/H4C8/H4C14/H4C15/H4-16/PHF8	11
