# Supplementary material for: Transcriptomic analysis identifies B-lymphocyte kinase as a therapeutic target for desmoplastic small round cell tumor cancer stem cell-like cells
Source: Oncogenesis. 2024 Jan 4;13(1):2. doi: 10.1038/s41389-023-00504-z (PMC10767073; doi:10.1038/s41389-023-00504-z)
Supplement: Supplementary file 3 — Supplementary Data 2 [file 41389_2023_504_MOESM3_ESM.xlsx]

## Sheet: Cluster 1
NAME	GS<br> follow link to MSigDB	GS DETAILS	SIZE	ES	NES	NOM p-val	FDR q-val	FWER p-val	RANK AT MAX	LEADING EDGE
GOBP_REGULATION_OF_CELL_POPULATION_PROLIFERATION	GOBP_REGULATION_OF_CELL_POPULATION_PROLIFERATION	Details ...	80	0.28489	2.80798	0	0.00504414	0.004	337	tags=68%, list=42%, signal=104%
GOMF_ENDOPEPTIDASE_REGULATOR_ACTIVITY	GOMF_ENDOPEPTIDASE_REGULATOR_ACTIVITY	Details ...	14	0.560273	2.53416	0	0.0366461	0.058	189	tags=79%, list=23%, signal=101%
GOBP_NEGATIVE_REGULATION_OF_CELL_POPULATION_PROLIFERATION	GOBP_NEGATIVE_REGULATION_OF_CELL_POPULATION_PROLIFERATION	Details ...	37	0.355523	2.52586	0	0.0248817	0.059	249	tags=65%, list=31%, signal=89%
GOBP_ANIMAL_ORGAN_MORPHOGENESIS	GOBP_ANIMAL_ORGAN_MORPHOGENESIS	Details ...	41	0.327376	2.42308	0	0.0420059	0.13	280	tags=66%, list=35%, signal=96%
GOBP_RESPONSE_TO_MOLECULE_OF_BACTERIAL_ORIGIN	GOBP_RESPONSE_TO_MOLECULE_OF_BACTERIAL_ORIGIN	Details ...	10	0.616541	2.3747	0.00189753	0.049594	0.179	315	tags=100%, list=39%, signal=162%
GOBP_REGULATION_OF_DNA_BINDING_TRANSCRIPTION_FACTOR_ACTIVITY	GOBP_REGULATION_OF_DNA_BINDING_TRANSCRIPTION_FACTOR_ACTIVITY	Details ...	17	0.477802	2.34836	0.002079	0.0485084	0.206	334	tags=88%, list=41%, signal=147%
GOBP_POSITIVE_REGULATION_OF_CELL_POPULATION_PROLIFERATION	GOBP_POSITIVE_REGULATION_OF_CELL_POPULATION_PROLIFERATION	Details ...	42	0.312197	2.32123	0.0020284	0.049198	0.242	337	tags=71%, list=42%, signal=116%
GOBP_POSITIVE_REGULATION_OF_PROTEIN_METABOLIC_PROCESS	GOBP_POSITIVE_REGULATION_OF_PROTEIN_METABOLIC_PROCESS	Details ...	63	0.250794	2.21008	0.00193798	0.0972241	0.464	338	tags=65%, list=42%, signal=103%
GOBP_REGULATION_OF_PEPTIDASE_ACTIVITY	GOBP_REGULATION_OF_PEPTIDASE_ACTIVITY	Details ...	37	0.311214	2.19554	0.00204082	0.0954714	0.495	305	tags=68%, list=38%, signal=104%
GOBP_NEURON_APOPTOTIC_PROCESS	GOBP_NEURON_APOPTOTIC_PROCESS	Details ...	13	0.503822	2.18514	0	0.0933027	0.515	220	tags=77%, list=27%, signal=104%
GOBP_CYTOKINE_PRODUCTION	GOBP_CYTOKINE_PRODUCTION	Details ...	39	0.294222	2.11043	0	0.139277	0.701	415	tags=79%, list=51%, signal=156%
GOBP_REGULATION_OF_PROTEOLYSIS	GOBP_REGULATION_OF_PROTEOLYSIS	Details ...	52	0.252951	2.08898	0.00416667	0.145237	0.742	305	tags=62%, list=38%, signal=92%
GOBP_NEGATIVE_REGULATION_OF_MOLECULAR_FUNCTION	GOBP_NEGATIVE_REGULATION_OF_MOLECULAR_FUNCTION	Details ...	47	0.263343	2.08487	0.00557621	0.137872	0.753	194	tags=49%, list=24%, signal=61%
GOBP_POSITIVE_REGULATION_OF_PROTEOLYSIS	GOBP_POSITIVE_REGULATION_OF_PROTEOLYSIS	Details ...	29	0.322518	2.08206	0	0.129956	0.759	305	tags=69%, list=38%, signal=107%
GOBP_ERK1_AND_ERK2_CASCADE	GOBP_ERK1_AND_ERK2_CASCADE	Details ...	11	0.521957	2.05562	0.008	0.140685	0.807	391	tags=100%, list=48%, signal=191%
GOMF_PEPTIDASE_REGULATOR_ACTIVITY	GOMF_PEPTIDASE_REGULATOR_ACTIVITY	Details ...	17	0.420763	2.0553	0.00398406	0.132049	0.807	189	tags=65%, list=23%, signal=83%
GOCC_CELL_LEADING_EDGE	GOCC_CELL_LEADING_EDGE	Details ...	20	0.377919	2.01583	0.00631579	0.159785	0.88	186	tags=60%, list=23%, signal=76%
GOBP_HEART_DEVELOPMENT	GOBP_HEART_DEVELOPMENT	Details ...	28	0.323077	2.01387	0	0.152611	0.885	353	tags=75%, list=44%, signal=129%
GOBP_NEGATIVE_REGULATION_OF_CYTOKINE_PRODUCTION	GOBP_NEGATIVE_REGULATION_OF_CYTOKINE_PRODUCTION	Details ...	11	0.495609	1.99723	0	0.161383	0.917	412	tags=100%, list=51%, signal=201%
GOBP_CIRCULATORY_SYSTEM_PROCESS	GOBP_CIRCULATORY_SYSTEM_PROCESS	Details ...	30	0.309426	1.98345	0.00769231	0.165711	0.937	270	tags=63%, list=33%, signal=92%
GOBP_PHOSPHOLIPID_METABOLIC_PROCESS	GOBP_PHOSPHOLIPID_METABOLIC_PROCESS	Details ...	11	0.490818	1.96749	0.002	0.173215	0.954	122	tags=64%, list=15%, signal=74%
GOBP_DENDRITE_DEVELOPMENT	GOBP_DENDRITE_DEVELOPMENT	Details ...	10	0.507769	1.96142	0.00784314	0.171499	0.956	321	tags=90%, list=40%, signal=147%
GOMF_MOLECULAR_FUNCTION_INHIBITOR_ACTIVITY	GOMF_MOLECULAR_FUNCTION_INHIBITOR_ACTIVITY	Details ...	34	0.29009	1.94981	0.00961539	0.175287	0.967	226	tags=56%, list=28%, signal=74%
GOBP_REGULATION_OF_HYDROLASE_ACTIVITY	GOBP_REGULATION_OF_HYDROLASE_ACTIVITY	Details ...	57	0.22515	1.94023	0.00392927	0.177627	0.973	241	tags=51%, list=30%, signal=67%
GOBP_ORGANOPHOSPHATE_BIOSYNTHETIC_PROCESS	GOBP_ORGANOPHOSPHATE_BIOSYNTHETIC_PROCESS	Details ...	30	0.29503	1.90732	0.0117878	0.206041	0.986	362	tags=73%, list=45%, signal=128%
GOCC_ENDOPLASMIC_RETICULUM_LUMEN	GOCC_ENDOPLASMIC_RETICULUM_LUMEN	Details ...	13	0.438026	1.90369	0.004	0.202046	0.988	148	tags=62%, list=18%, signal=74%
GOBP_RESPONSE_TO_LIPID	GOBP_RESPONSE_TO_LIPID	Details ...	29	0.309681	1.90107	0.00609756	0.198254	0.988	315	tags=69%, list=39%, signal=109%
GOBP_POSITIVE_REGULATION_OF_SUPRAMOLECULAR_FIBER_ORGANIZATION	GOBP_POSITIVE_REGULATION_OF_SUPRAMOLECULAR_FIBER_ORGANIZATION	Details ...	12	0.461474	1.89709	0.00574713	0.196581	0.988	305	tags=83%, list=38%, signal=132%
GOBP_NEGATIVE_REGULATION_OF_PEPTIDASE_ACTIVITY	GOBP_NEGATIVE_REGULATION_OF_PEPTIDASE_ACTIVITY	Details ...	16	0.397727	1.8941	0.0239044	0.192703	0.988	189	tags=63%, list=23%, signal=80%
GOBP_CARDIOCYTE_DIFFERENTIATION	GOBP_CARDIOCYTE_DIFFERENTIATION	Details ...	11	0.477472	1.88618	0.00809717	0.19398	0.991	353	tags=91%, list=44%, signal=159%
GOBP_POSITIVE_REGULATION_OF_MOLECULAR_FUNCTION	GOBP_POSITIVE_REGULATION_OF_MOLECULAR_FUNCTION	Details ...	72	0.196709	1.88564	0.0039604	0.1883	0.991	247	tags=49%, list=31%, signal=64%
GOMF_ENZYME_INHIBITOR_ACTIVITY	GOMF_ENZYME_INHIBITOR_ACTIVITY	Details ...	26	0.315857	1.87926	0.00811359	0.188672	0.993	156	tags=50%, list=19%, signal=60%
GOBP_CARDIAC_CHAMBER_DEVELOPMENT	GOBP_CARDIAC_CHAMBER_DEVELOPMENT	Details ...	10	0.492982	1.86895	0.0164609	0.193614	0.995	252	tags=80%, list=31%, signal=115%
GOBP_REGULATION_OF_IMMUNE_SYSTEM_PROCESS	GOBP_REGULATION_OF_IMMUNE_SYSTEM_PROCESS	Details ...	51	0.228715	1.86616	0.012024	0.190981	0.996	317	tags=61%, list=39%, signal=94%
GOMF_MOLECULAR_TRANSDUCER_ACTIVITY	GOMF_MOLECULAR_TRANSDUCER_ACTIVITY	Details ...	31	0.285922	1.86183	0.0136187	0.190401	0.996	246	tags=58%, list=30%, signal=80%
GOBP_CELL_CELL_ADHESION_VIA_PLASMA_MEMBRANE_ADHESION_MOLECULES	GOBP_CELL_CELL_ADHESION_VIA_PLASMA_MEMBRANE_ADHESION_MOLECULES	Details ...	12	0.452261	1.85564	0.00804829	0.192043	0.997	43	tags=50%, list=5%, signal=52%
GOBP_REGULATION_OF_PHOSPHORUS_METABOLIC_PROCESS	GOBP_REGULATION_OF_PHOSPHORUS_METABOLIC_PROCESS	Details ...	53	0.217343	1.8397	0.0102249	0.203588	0.998	338	tags=62%, list=42%, signal=100%
GOBP_NEGATIVE_REGULATION_OF_NUCLEOBASE_CONTAINING_COMPOUND_METABOLIC_PROCESS	GOBP_NEGATIVE_REGULATION_OF_NUCLEOBASE_CONTAINING_COMPOUND_METABOLIC_PROCESS	Details ...	67	0.200254	1.83733	0.0151229	0.20111	0.998	333	tags=60%, list=41%, signal=93%
GOBP_REGULATION_OF_LEUKOCYTE_PROLIFERATION	GOBP_REGULATION_OF_LEUKOCYTE_PROLIFERATION	Details ...	14	0.401583	1.83705	0.00809717	0.196345	0.998	315	tags=79%, list=39%, signal=127%
GOBP_NEGATIVE_REGULATION_OF_HYDROLASE_ACTIVITY	GOBP_NEGATIVE_REGULATION_OF_HYDROLASE_ACTIVITY	Details ...	19	0.356481	1.83428	0.0116505	0.194666	0.998	143	tags=53%, list=18%, signal=62%
GOCC_VESICLE_LUMEN	GOCC_VESICLE_LUMEN	Details ...	28	0.293773	1.83313	0.0199203	0.190827	0.998	145	tags=46%, list=18%, signal=55%
GOCC_PLASMA_MEMBRANE_PROTEIN_COMPLEX	GOCC_PLASMA_MEMBRANE_PROTEIN_COMPLEX	Details ...	21	0.338779	1.82896	0.0204918	0.189642	0.998	348	tags=76%, list=43%, signal=130%
GOBP_STRIATED_MUSCLE_TISSUE_DEVELOPMENT	GOBP_STRIATED_MUSCLE_TISSUE_DEVELOPMENT	Details ...	16	0.381944	1.8263	0.0186722	0.18824	0.998	353	tags=81%, list=44%, signal=141%
GOBP_NEGATIVE_REGULATION_OF_RNA_BIOSYNTHETIC_PROCESS	GOBP_NEGATIVE_REGULATION_OF_RNA_BIOSYNTHETIC_PROCESS	Details ...	56	0.208207	1.82589	0.011811	0.184432	0.998	333	tags=61%, list=41%, signal=96%
GOBP_EMBRYONIC_ORGAN_MORPHOGENESIS	GOBP_EMBRYONIC_ORGAN_MORPHOGENESIS	Details ...	14	0.402843	1.82564	0.0152381	0.180532	0.998	314	tags=79%, list=39%, signal=126%
GOBP_HEART_MORPHOGENESIS	GOBP_HEART_MORPHOGENESIS	Details ...	14	0.402843	1.81644	0.00402414	0.185638	0.998	314	tags=79%, list=39%, signal=126%
GOBP_REGULATION_OF_RESPONSE_TO_BIOTIC_STIMULUS	GOBP_REGULATION_OF_RESPONSE_TO_BIOTIC_STIMULUS	Details ...	17	0.365881	1.81538	0.00413223	0.182731	0.998	375	tags=82%, list=46%, signal=150%
GOMF_CALCIUM_ION_BINDING	GOMF_CALCIUM_ION_BINDING	Details ...	24	0.312925	1.81408	0.00790514	0.180334	0.998	124	tags=46%, list=15%, signal=53%
GOBP_EXOCYTOSIS	GOBP_EXOCYTOSIS	Details ...	16	0.376263	1.81116	0.0120482	0.179359	0.999	408	tags=88%, list=50%, signal=173%
GOBP_NEGATIVE_REGULATION_OF_CATALYTIC_ACTIVITY	GOBP_NEGATIVE_REGULATION_OF_CATALYTIC_ACTIVITY	Details ...	38	0.250308	1.79613	0.0131579	0.191303	1	189	tags=47%, list=23%, signal=59%
GOMF_DNA_BINDING_TRANSCRIPTION_ACTIVATOR_ACTIVITY	GOMF_DNA_BINDING_TRANSCRIPTION_ACTIVATOR_ACTIVITY	Details ...	16	0.383207	1.78103	0.00984252	0.203355	1	352	tags=81%, list=44%, signal=141%
GOBP_MAPK_CASCADE	GOBP_MAPK_CASCADE	Details ...	37	0.252813	1.77637	0.0172084	0.203836	1	219	tags=51%, list=27%, signal=67%
GOBP_REGULATION_OF_CYSTEINE_TYPE_ENDOPEPTIDASE_ACTIVITY	GOBP_REGULATION_OF_CYSTEINE_TYPE_ENDOPEPTIDASE_ACTIVITY	Details ...	19	0.340071	1.77494	0.012848	0.201267	1	241	tags=63%, list=30%, signal=88%
GOBP_INTERLEUKIN_1_PRODUCTION	GOBP_INTERLEUKIN_1_PRODUCTION	Details ...	14	0.399064	1.77275	0.0157791	0.199596	1	317	tags=79%, list=39%, signal=127%
GOBP_POSITIVE_REGULATION_OF_CYTOSKELETON_ORGANIZATION	GOBP_POSITIVE_REGULATION_OF_CYTOSKELETON_ORGANIZATION	Details ...	11	0.445534	1.76879	0.0167286	0.200315	1	305	tags=82%, list=38%, signal=130%
GOBP_RESPONSE_TO_CYTOKINE	GOBP_RESPONSE_TO_CYTOKINE	Details ...	46	0.223611	1.7553	0.0279441	0.211369	1	338	tags=63%, list=42%, signal=102%
GOBP_REGULATION_OF_CATALYTIC_ACTIVITY	GOBP_REGULATION_OF_CATALYTIC_ACTIVITY	Details ...	89	0.169774	1.74751	0.0250965	0.216059	1	231	tags=44%, list=29%, signal=55%
GOMF_GLYCOSAMINOGLYCAN_BINDING	GOMF_GLYCOSAMINOGLYCAN_BINDING	Details ...	11	0.430478	1.74651	0.0198807	0.213336	1	317	tags=82%, list=39%, signal=133%
GOMF_MOLECULAR_FUNCTION_REGULATOR_ACTIVITY	GOMF_MOLECULAR_FUNCTION_REGULATOR_ACTIVITY	Details ...	74	0.181641	1.7426	0.018	0.213572	1	226	tags=45%, list=28%, signal=56%
GOBP_NEGATIVE_REGULATION_OF_BIOSYNTHETIC_PROCESS	GOBP_NEGATIVE_REGULATION_OF_BIOSYNTHETIC_PROCESS	Details ...	75	0.176335	1.74237	0.0318725	0.210504	1	333	tags=57%, list=41%, signal=88%
GOMF_SIGNALING_RECEPTOR_BINDING	GOMF_SIGNALING_RECEPTOR_BINDING		55	0.20437	1.73602	0.0367347	0.214505	1	183	tags=42%, list=23%, signal=50%
GOCC_POLYSOMAL_RIBOSOME	GOCC_POLYSOMAL_RIBOSOME		15	0.363178	1.73283	0.0220441	0.214858	1	519	tags=100%, list=64%, signal=274%
GOBP_CELL_CELL_JUNCTION_ASSEMBLY	GOBP_CELL_CELL_JUNCTION_ASSEMBLY		11	0.429908	1.72436	0.0239521	0.221097	1	244	tags=73%, list=30%, signal=103%
GOBP_CELL_CELL_JUNCTION_ORGANIZATION	GOBP_CELL_CELL_JUNCTION_ORGANIZATION		15	0.370324	1.70734	0.0266667	0.236888	1	244	tags=67%, list=30%, signal=94%
GOBP_RESPONSE_TO_TUMOR_NECROSIS_FACTOR	GOBP_RESPONSE_TO_TUMOR_NECROSIS_FACTOR		13	0.396904	1.70243	0.0233463	0.239085	1	305	tags=77%, list=38%, signal=122%
GOBP_POSITIVE_REGULATION_OF_PHOSPHORYLATION	GOBP_POSITIVE_REGULATION_OF_PHOSPHORYLATION		30	0.265039	1.69873	0.0306748	0.24015	1	520	tags=90%, list=64%, signal=243%
GOBP_SKELETAL_SYSTEM_DEVELOPMENT	GOBP_SKELETAL_SYSTEM_DEVELOPMENT		25	0.27857	1.6955	0.026	0.240425	1	298	tags=64%, list=37%, signal=98%
GOBP_POSITIVE_REGULATION_OF_PEPTIDASE_ACTIVITY	GOBP_POSITIVE_REGULATION_OF_PEPTIDASE_ACTIVITY		21	0.310099	1.6928	0.0235756	0.24039	1	486	tags=90%, list=60%, signal=221%
GOMF_SIGNALING_RECEPTOR_REGULATOR_ACTIVITY	GOMF_SIGNALING_RECEPTOR_REGULATOR_ACTIVITY		15	0.361833	1.68931	0.0417537	0.240754	1	143	tags=53%, list=18%, signal=64%
GOBP_NEGATIVE_REGULATION_OF_PROTEOLYSIS	GOBP_NEGATIVE_REGULATION_OF_PROTEOLYSIS		24	0.296769	1.68183	0.0257426	0.2463	1	406	tags=79%, list=50%, signal=154%
GOBP_AMEBOIDAL_TYPE_CELL_MIGRATION	GOBP_AMEBOIDAL_TYPE_CELL_MIGRATION		23	0.299474	1.67834	0.032	0.247092	1	326	tags=70%, list=40%, signal=113%
GOBP_NEGATIVE_REGULATION_OF_PROTEIN_METABOLIC_PROCESS	GOBP_NEGATIVE_REGULATION_OF_PROTEIN_METABOLIC_PROCESS		62	0.1865	1.67697	0.0279441	0.245444	1	316	tags=56%, list=39%, signal=86%
GOCC_COLLAGEN_CONTAINING_EXTRACELLULAR_MATRIX	GOCC_COLLAGEN_CONTAINING_EXTRACELLULAR_MATRIX		17	0.343571	1.67043	0.0229167	0.249584	1	155	tags=53%, list=19%, signal=64%
GOCC_POLYSOME	GOCC_POLYSOME		21	0.305742	1.666	0.0380762	0.25184	1	374	tags=76%, list=46%, signal=138%
GOBP_POSITIVE_REGULATION_OF_GENE_EXPRESSION	GOBP_POSITIVE_REGULATION_OF_GENE_EXPRESSION		56	0.18902	1.65783	0.0418327	0.259141	1	333	tags=59%, list=41%, signal=93%
GOBP_SENSORY_ORGAN_DEVELOPMENT	GOBP_SENSORY_ORGAN_DEVELOPMENT		19	0.314722	1.65717	0.0243408	0.256685	1	261	tags=63%, list=32%, signal=91%
GOBP_REGULATION_OF_PHOSPHORYLATION	GOBP_REGULATION_OF_PHOSPHORYLATION		47	0.209663	1.65701	0.0414938	0.253584	1	338	tags=62%, list=42%, signal=100%
GOBP_RESPONSE_TO_BACTERIUM	GOBP_RESPONSE_TO_BACTERIUM		22	0.298867	1.6566	0.0357143	0.250842	1	315	tags=68%, list=39%, signal=109%
GOBP_REGULATION_OF_HEMOPOIESIS	GOBP_REGULATION_OF_HEMOPOIESIS		16	0.343434	1.65231	0.0407767	0.252753	1	333	tags=75%, list=41%, signal=125%
GOBP_POSITIVE_REGULATION_OF_INTRACELLULAR_SIGNAL_TRANSDUCTION	GOBP_POSITIVE_REGULATION_OF_INTRACELLULAR_SIGNAL_TRANSDUCTION		49	0.200989	1.65198	0.0389105	0.250027	1	572	tags=90%, list=71%, signal=289%
GOBP_EXTERNAL_ENCAPSULATING_STRUCTURE_ORGANIZATION	GOBP_EXTERNAL_ENCAPSULATING_STRUCTURE_ORGANIZATION		14	0.353544	1.63857	0.0428571	0.264609	1	180	tags=57%, list=22%, signal=72%
GOBP_CYTOKINE_MEDIATED_SIGNALING_PATHWAY	GOBP_CYTOKINE_MEDIATED_SIGNALING_PATHWAY		17	0.334201	1.63452	0.0533597	0.265818	1	305	tags=71%, list=38%, signal=111%
GOBP_POSITIVE_REGULATION_OF_IMMUNE_SYSTEM_PROCESS	GOBP_POSITIVE_REGULATION_OF_IMMUNE_SYSTEM_PROCESS		32	0.240979	1.60706	0.048583	0.299839	1	317	tags=63%, list=39%, signal=99%
GOBP_POSITIVE_REGULATION_OF_PHOSPHORUS_METABOLIC_PROCESS	GOBP_POSITIVE_REGULATION_OF_PHOSPHORUS_METABOLIC_PROCESS		32	0.246456	1.60645	0.030426	0.297347	1	338	tags=66%, list=42%, signal=108%
GOMF_AMYLOID_BETA_BINDING	GOMF_AMYLOID_BETA_BINDING		10	0.417293	1.60592	0.0401691	0.294613	1	70	tags=50%, list=9%, signal=54%
GOBP_CELL_JUNCTION_ASSEMBLY	GOBP_CELL_JUNCTION_ASSEMBLY		27	0.261061	1.60286	0.041841	0.294814	1	244	tags=56%, list=30%, signal=77%
GOBP_NEGATIVE_REGULATION_OF_CELL_DIFFERENTIATION	GOBP_NEGATIVE_REGULATION_OF_CELL_DIFFERENTIATION		26	0.262443	1.59283	0.046875	0.305502	1	291	tags=62%, list=36%, signal=93%
GOBP_REGULATION_OF_IMMUNE_RESPONSE	GOBP_REGULATION_OF_IMMUNE_RESPONSE		30	0.251585	1.59149	0.0356394	0.303907	1	315	tags=63%, list=39%, signal=100%
GOBP_REGULATION_OF_ENDOPEPTIDASE_ACTIVITY	GOBP_REGULATION_OF_ENDOPEPTIDASE_ACTIVITY		26	0.266968	1.59085	0.0478927	0.301475	1	505	tags=88%, list=63%, signal=228%
GOBP_CELL_MOTILITY	GOBP_CELL_MOTILITY		76	0.165157	1.5828	0.03125	0.309178	1	314	tags=54%, list=39%, signal=80%
GOBP_POSITIVE_REGULATION_OF_CYTOKINE_PRODUCTION	GOBP_POSITIVE_REGULATION_OF_CYTOKINE_PRODUCTION		25	0.262784	1.58181	0.0573123	0.307128	1	375	tags=72%, list=46%, signal=130%
GOBP_REGULATION_OF_LYMPHOCYTE_ACTIVATION	GOBP_REGULATION_OF_LYMPHOCYTE_ACTIVATION		17	0.321559	1.57785	0.0376984	0.309633	1	315	tags=71%, list=39%, signal=113%
GOMF_AMIDE_BINDING	GOMF_AMIDE_BINDING		21	0.283536	1.56794	0.0585859	0.321042	1	353	tags=71%, list=44%, signal=124%
GOBP_LOCOMOTION	GOBP_LOCOMOTION		65	0.171032	1.56473	0.0457256	0.322407	1	307	tags=54%, list=38%, signal=80%
GOBP_VIRAL_LIFE_CYCLE	GOBP_VIRAL_LIFE_CYCLE		14	0.34131	1.55765	0.036965	0.329897	1	536	tags=100%, list=66%, signal=292%
GOCC_SECRETORY_GRANULE	GOCC_SECRETORY_GRANULE		62	0.171193	1.55048	0.0612648	0.338009	1	158	tags=35%, list=20%, signal=41%
GOBP_RENAL_SYSTEM_DEVELOPMENT	GOBP_RENAL_SYSTEM_DEVELOPMENT		10	0.405514	1.54963	0.0451866	0.33585	1	241	tags=70%, list=30%, signal=99%
GOBP_POSITIVE_REGULATION_OF_MULTICELLULAR_ORGANISMAL_PROCESS	GOBP_POSITIVE_REGULATION_OF_MULTICELLULAR_ORGANISMAL_PROCESS		67	0.169054	1.54916	0.0609756	0.333109	1	332	tags=57%, list=41%, signal=88%
GOMF_PEPTIDE_BINDING	GOMF_PEPTIDE_BINDING		18	0.307876	1.54906	0.0483559	0.329872	1	70	tags=39%, list=9%, signal=42%
GOBP_POSITIVE_REGULATION_OF_PROTEIN_MODIFICATION_PROCESS	GOBP_POSITIVE_REGULATION_OF_PROTEIN_MODIFICATION_PROCESS		35	0.223138	1.54622	0.0676983	0.330745	1	496	tags=83%, list=61%, signal=205%
GOBP_MUSCLE_CELL_DEVELOPMENT	GOBP_MUSCLE_CELL_DEVELOPMENT		11	0.385309	1.54034	0.0585859	0.336464	1	353	tags=82%, list=44%, signal=143%
GOBP_CELL_SUBSTRATE_ADHESION	GOBP_CELL_SUBSTRATE_ADHESION		21	0.288498	1.53999	0.0733083	0.333818	1	503	tags=90%, list=62%, signal=233%
GOMF_OXIDOREDUCTASE_ACTIVITY_ACTING_ON_NAD_P_H	GOMF_OXIDOREDUCTASE_ACTIVITY_ACTING_ON_NAD_P_H		11	0.384624	1.53669	0.0715706	0.335418	1	427	tags=91%, list=53%, signal=190%
GOCC_SECRETORY_VESICLE	GOCC_SECRETORY_VESICLE		66	0.165196	1.53102	0.0581395	0.341112	1	158	tags=35%, list=20%, signal=40%
GOBP_POSITIVE_REGULATION_OF_HYDROLASE_ACTIVITY	GOBP_POSITIVE_REGULATION_OF_HYDROLASE_ACTIVITY		36	0.214162	1.52689	0.0583501	0.343505	1	305	tags=58%, list=38%, signal=90%
GOBP_POSITIVE_REGULATION_OF_MAPK_CASCADE	GOBP_POSITIVE_REGULATION_OF_MAPK_CASCADE		20	0.284772	1.52591	0.0507812	0.342064	1	219	tags=55%, list=27%, signal=74%
GOCC_RECEPTOR_COMPLEX	GOCC_RECEPTOR_COMPLEX		14	0.34041	1.52571	0.0631164	0.339155	1	479	tags=93%, list=59%, signal=224%
GOBP_POSITIVE_REGULATION_OF_DEFENSE_RESPONSE	GOBP_POSITIVE_REGULATION_OF_DEFENSE_RESPONSE		20	0.292386	1.52137	0.0718563	0.342659	1	415	tags=80%, list=51%, signal=160%
GOBP_REGULATION_OF_MICROTUBULE_BASED_PROCESS	GOBP_REGULATION_OF_MICROTUBULE_BASED_PROCESS		12	0.357203	1.5155	0.0615079	0.349115	1	186	tags=58%, list=23%, signal=75%
GOBP_SECOND_MESSENGER_MEDIATED_SIGNALING	GOBP_SECOND_MESSENGER_MEDIATED_SIGNALING		17	0.309437	1.50873	0.0801603	0.356445	1	182	tags=53%, list=23%, signal=67%
GOBP_MITOCHONDRIAL_ELECTRON_TRANSPORT_NADH_TO_UBIQUINONE	GOBP_MITOCHONDRIAL_ELECTRON_TRANSPORT_NADH_TO_UBIQUINONE		10	0.398496	1.50209	0.0869565	0.363858	1	489	tags=100%, list=61%, signal=250%
GOBP_REGULATION_OF_PROTEIN_CATABOLIC_PROCESS	GOBP_REGULATION_OF_PROTEIN_CATABOLIC_PROCESS		18	0.299015	1.49946	0.0662393	0.36508	1	481	tags=89%, list=60%, signal=215%
GOBP_ORGANOPHOSPHATE_METABOLIC_PROCESS	GOBP_ORGANOPHOSPHATE_METABOLIC_PROCESS		48	0.186842	1.4935	0.0645161	0.371164	1	362	tags=63%, list=45%, signal=107%
GOCC_CELL_SURFACE	GOCC_CELL_SURFACE		32	0.221005	1.48862	0.0736434	0.375617	1	181	tags=44%, list=22%, signal=54%
GOCC_EXTERNAL_ENCAPSULATING_STRUCTURE	GOCC_EXTERNAL_ENCAPSULATING_STRUCTURE		19	0.287372	1.48469	0.0794297	0.378955	1	155	tags=47%, list=19%, signal=57%
GOBP_NEGATIVE_REGULATION_OF_CELL_CELL_ADHESION	GOBP_NEGATIVE_REGULATION_OF_CELL_CELL_ADHESION		10	0.379449	1.4836	0.079922	0.377456	1	181	tags=60%, list=22%, signal=76%
GOBP_REGULATION_OF_DEFENSE_RESPONSE	GOBP_REGULATION_OF_DEFENSE_RESPONSE		30	0.226907	1.47285	0.0717132	0.391997	1	415	tags=73%, list=51%, signal=145%
GOBP_REGULATION_OF_MONOATOMIC_ION_TRANSPORT	GOBP_REGULATION_OF_MONOATOMIC_ION_TRANSPORT		19	0.279835	1.47156	0.0988142	0.390771	1	246	tags=58%, list=30%, signal=81%
GOCC_CELL_CELL_JUNCTION	GOCC_CELL_CELL_JUNCTION		28	0.236264	1.46711	0.0891473	0.395427	1	161	tags=43%, list=20%, signal=52%
GOMF_TRANSMEMBRANE_TRANSPORTER_BINDING	GOMF_TRANSMEMBRANE_TRANSPORTER_BINDING		12	0.353434	1.46705	0.0804124	0.392258	1	391	tags=83%, list=48%, signal=159%
GOBP_CELL_JUNCTION_ORGANIZATION	GOBP_CELL_JUNCTION_ORGANIZATION		36	0.205959	1.46676	0.0996094	0.389438	1	244	tags=50%, list=30%, signal=68%
GOBP_G_PROTEIN_COUPLED_RECEPTOR_SIGNALING_PATHWAY	GOBP_G_PROTEIN_COUPLED_RECEPTOR_SIGNALING_PATHWAY		29	0.230401	1.46653	0.089613	0.386629	1	126	tags=38%, list=16%, signal=43%
GOMF_LIPID_BINDING	GOMF_LIPID_BINDING		31	0.222776	1.46356	0.0861723	0.388691	1	269	tags=55%, list=33%, signal=79%
GOBP_MUSCLE_TISSUE_DEVELOPMENT	GOBP_MUSCLE_TISSUE_DEVELOPMENT		18	0.290577	1.46075	0.0903733	0.390161	1	353	tags=72%, list=44%, signal=125%
GOBP_REGULATION_OF_WOUND_HEALING	GOBP_REGULATION_OF_WOUND_HEALING		11	0.362838	1.45725	0.0867769	0.392965	1	224	tags=64%, list=28%, signal=87%
GOBP_CELLULAR_RESPONSE_TO_LIPID	GOBP_CELLULAR_RESPONSE_TO_LIPID		18	0.281857	1.44935	0.0939335	0.403503	1	315	tags=67%, list=39%, signal=107%
GOBP_REGULATION_OF_IMMUNE_EFFECTOR_PROCESS	GOBP_REGULATION_OF_IMMUNE_EFFECTOR_PROCESS		14	0.326376	1.44708	0.0958904	0.404046	1	317	tags=71%, list=39%, signal=116%
GOMF_PHOSPHOLIPID_BINDING	GOMF_PHOSPHOLIPID_BINDING		16	0.296717	1.44664	0.0927835	0.401587	1	269	tags=63%, list=33%, signal=92%
GOBP_POSITIVE_REGULATION_OF_CELLULAR_COMPONENT_BIOGENESIS	GOBP_POSITIVE_REGULATION_OF_CELLULAR_COMPONENT_BIOGENESIS		26	0.244541	1.44642	0.0969582	0.398865	1	305	tags=62%, list=38%, signal=96%
GOBP_REGULATION_OF_PROTEIN_MODIFICATION_PROCESS	GOBP_REGULATION_OF_PROTEIN_MODIFICATION_PROCESS		60	0.16221	1.44543	0.0883534	0.397591	1	349	tags=58%, list=43%, signal=95%
GOBP_CELL_CELL_ADHESION	GOBP_CELL_CELL_ADHESION		41	0.192991	1.4449	0.0872093	0.395304	1	186	tags=41%, list=23%, signal=51%
GOBP_CELL_ADHESION	GOBP_CELL_ADHESION		67	0.154511	1.44223	0.102669	0.397141	1	186	tags=37%, list=23%, signal=44%
GOBP_SMALL_GTPASE_MEDIATED_SIGNAL_TRANSDUCTION	GOBP_SMALL_GTPASE_MEDIATED_SIGNAL_TRANSDUCTION		13	0.331108	1.44146	0.0985916	0.395651	1	233	tags=62%, list=29%, signal=85%
GOCC_CELL_PROJECTION_MEMBRANE	GOCC_CELL_PROJECTION_MEMBRANE		16	0.295455	1.43888	0.0824742	0.396685	1	270	tags=63%, list=33%, signal=92%
GOMF_ENZYME_REGULATOR_ACTIVITY	GOMF_ENZYME_REGULATOR_ACTIVITY		55	0.169745	1.43792	0.0884086	0.395277	1	165	tags=36%, list=20%, signal=43%
GOMF_OXIDOREDUCTION_DRIVEN_ACTIVE_TRANSMEMBRANE_TRANSPORTER_ACTIVITY	GOMF_OXIDOREDUCTION_DRIVEN_ACTIVE_TRANSMEMBRANE_TRANSPORTER_ACTIVITY		13	0.326851	1.43764	0.114	0.39281	1	485	tags=92%, list=60%, signal=227%
GOBP_LEUKOCYTE_PROLIFERATION	GOBP_LEUKOCYTE_PROLIFERATION		18	0.281857	1.43527	0.100559	0.394056	1	315	tags=67%, list=39%, signal=107%
GOMF_OXIDOREDUCTASE_ACTIVITY_ACTING_ON_NAD_P_H_QUINONE_OR_SIMILAR_COMPOUND_AS_ACCEPTOR	GOMF_OXIDOREDUCTASE_ACTIVITY_ACTING_ON_NAD_P_H_QUINONE_OR_SIMILAR_COMPOUND_AS_ACCEPTOR		10	0.374937	1.42045	0.0956175	0.416897	1	427	tags=90%, list=53%, signal=189%
GOBP_POSITIVE_REGULATION_OF_IMMUNE_RESPONSE	GOBP_POSITIVE_REGULATION_OF_IMMUNE_RESPONSE		26	0.234507	1.41709	0.0959184	0.420179	1	375	tags=69%, list=46%, signal=125%
GOBP_TUBE_DEVELOPMENT	GOBP_TUBE_DEVELOPMENT		52	0.17267	1.41511	0.0990099	0.420395	1	288	tags=52%, list=36%, signal=75%
GOCC_NADH_DEHYDROGENASE_COMPLEX	GOCC_NADH_DEHYDROGENASE_COMPLEX		10	0.374937	1.41435	0.10041	0.418752	1	427	tags=90%, list=53%, signal=189%
GOBP_NEGATIVE_REGULATION_OF_ENDOPEPTIDASE_ACTIVITY	GOBP_NEGATIVE_REGULATION_OF_ENDOPEPTIDASE_ACTIVITY		10	0.370927	1.41264	0.102662	0.418668	1	107	tags=50%, list=13%, signal=57%
GOBP_EXTRINSIC_APOPTOTIC_SIGNALING_PATHWAY	GOBP_EXTRINSIC_APOPTOTIC_SIGNALING_PATHWAY		10	0.370927	1.41171	0.111765	0.417376	1	511	tags=100%, list=63%, signal=269%
GOBP_RESPONSE_TO_ABIOTIC_STIMULUS	GOBP_RESPONSE_TO_ABIOTIC_STIMULUS		50	0.172454	1.40812	0.092437	0.420648	1	143	tags=34%, list=18%, signal=39%
GOBP_ACTIVATION_OF_IMMUNE_RESPONSE	GOBP_ACTIVATION_OF_IMMUNE_RESPONSE		19	0.278033	1.40607	0.0901467	0.421321	1	375	tags=74%, list=46%, signal=134%
GOBP_NEGATIVE_REGULATION_OF_CELL_ADHESION	GOBP_NEGATIVE_REGULATION_OF_CELL_ADHESION		13	0.318336	1.40267	0.118095	0.424702	1	181	tags=54%, list=22%, signal=68%
GOBP_STRIATED_MUSCLE_CELL_DIFFERENTIATION	GOBP_STRIATED_MUSCLE_CELL_DIFFERENTIATION		12	0.337102	1.4026	0.115686	0.421907	1	404	tags=83%, list=50%, signal=164%
GOBP_POSITIVE_REGULATION_OF_LOCOMOTION	GOBP_POSITIVE_REGULATION_OF_LOCOMOTION		29	0.224027	1.40255	0.115308	0.419117	1	326	tags=62%, list=40%, signal=100%
GOBP_CELL_MATRIX_ADHESION	GOBP_CELL_MATRIX_ADHESION		13	0.318336	1.40169	0.104508	0.417959	1	181	tags=54%, list=22%, signal=68%
GOBP_REGULATION_OF_SYSTEM_PROCESS	GOBP_REGULATION_OF_SYSTEM_PROCESS		26	0.232835	1.40138	0.133595	0.415592	1	252	tags=54%, list=31%, signal=76%
GOBP_POSITIVE_REGULATION_OF_CATALYTIC_ACTIVITY	GOBP_POSITIVE_REGULATION_OF_CATALYTIC_ACTIVITY		55	0.166365	1.39762	0.10757	0.419279	1	241	tags=45%, list=30%, signal=60%
GOBP_REGULATION_OF_TRANSMEMBRANE_TRANSPORT	GOBP_REGULATION_OF_TRANSMEMBRANE_TRANSPORT		21	0.258244	1.39703	0.119919	0.417447	1	219	tags=52%, list=27%, signal=70%
GOBP_REGULATED_EXOCYTOSIS	GOBP_REGULATED_EXOCYTOSIS		12	0.332077	1.39421	0.102941	0.419124	1	408	tags=83%, list=50%, signal=166%
GOBP_POSITIVE_REGULATION_OF_KINASE_ACTIVITY	GOBP_POSITIVE_REGULATION_OF_KINASE_ACTIVITY		16	0.290404	1.38757	0.100823	0.428376	1	375	tags=75%, list=46%, signal=137%
GOBP_PROTEIN_PROCESSING	GOBP_PROTEIN_PROCESSING		14	0.308564	1.3778	0.114625	0.442258	1	158	tags=50%, list=20%, signal=61%
GOBP_RESPONSE_TO_XENOBIOTIC_STIMULUS	GOBP_RESPONSE_TO_XENOBIOTIC_STIMULUS		22	0.246472	1.37271	0.118343	0.44874	1	246	tags=55%, list=30%, signal=76%
GOBP_PEPTIDYL_SERINE_MODIFICATION	GOBP_PEPTIDYL_SERINE_MODIFICATION		16	0.286616	1.3726	0.126923	0.446127	1	580	tags=100%, list=72%, signal=347%
GOBP_ADAPTIVE_IMMUNE_RESPONSE	GOBP_ADAPTIVE_IMMUNE_RESPONSE		11	0.340824	1.37159	0.136986	0.445144	1	315	tags=73%, list=39%, signal=118%
GOMF_TRANSCRIPTION_REGULATOR_ACTIVITY	GOMF_TRANSCRIPTION_REGULATOR_ACTIVITY		51	0.166628	1.36988	0.124528	0.445432	1	364	tags=61%, list=45%, signal=104%
GOBP_NEGATIVE_REGULATION_OF_GENE_EXPRESSION	GOBP_NEGATIVE_REGULATION_OF_GENE_EXPRESSION		52	0.162495	1.3686	0.120792	0.445064	1	420	tags=67%, list=52%, signal=131%
GOBP_POSITIVE_REGULATION_OF_CELLULAR_COMPONENT_ORGANIZATION	GOBP_POSITIVE_REGULATION_OF_CELLULAR_COMPONENT_ORGANIZATION		49	0.170283	1.36828	0.133891	0.44287	1	282	tags=51%, list=35%, signal=74%
GOBP_TISSUE_HOMEOSTASIS	GOBP_TISSUE_HOMEOSTASIS		11	0.336489	1.36758	0.123506	0.441379	1	245	tags=64%, list=30%, signal=90%
GOBP_MUSCLE_CELL_DIFFERENTIATION	GOBP_MUSCLE_CELL_DIFFERENTIATION		14	0.302987	1.36678	0.146138	0.440074	1	451	tags=86%, list=56%, signal=191%
GOBP_APOPTOTIC_PROCESS	GOBP_APOPTOTIC_PROCESS		99	0.121412	1.36373	0.136461	0.442758	1	321	tags=51%, list=40%, signal=74%
GOBP_ENDOTHELIAL_CELL_MIGRATION	GOBP_ENDOTHELIAL_CELL_MIGRATION		13	0.307402	1.36155	0.134921	0.44428	1	314	tags=69%, list=39%, signal=111%
GOBP_REGULATION_OF_LOCOMOTION	GOBP_REGULATION_OF_LOCOMOTION		53	0.16009	1.35922	0.109804	0.446014	1	305	tags=53%, list=38%, signal=79%
GOBP_SUPRAMOLECULAR_FIBER_ORGANIZATION	GOBP_SUPRAMOLECULAR_FIBER_ORGANIZATION		43	0.173127	1.35587	0.109228	0.449312	1	186	tags=40%, list=23%, signal=49%
GOBP_DEVELOPMENTAL_MATURATION	GOBP_DEVELOPMENTAL_MATURATION		11	0.342078	1.3545	0.120724	0.449191	1	314	tags=73%, list=39%, signal=117%
GOBP_REGULATION_OF_MONOATOMIC_ION_TRANSMEMBRANE_TRANSPORT	GOBP_REGULATION_OF_MONOATOMIC_ION_TRANSMEMBRANE_TRANSPORT		14	0.304426	1.35255	0.127835	0.449924	1	219	tags=57%, list=27%, signal=77%
GOBP_PHOSPHORYLATION	GOBP_PHOSPHORYLATION		69	0.143417	1.34734	0.125249	0.456444	1	338	tags=55%, list=42%, signal=87%
GOBP_REGULATION_OF_INNATE_IMMUNE_RESPONSE	GOBP_REGULATION_OF_INNATE_IMMUNE_RESPONSE		13	0.308853	1.34574	0.140725	0.456477	1	375	tags=77%, list=46%, signal=141%
GOBP_REGULATION_OF_RESPONSE_TO_WOUNDING	GOBP_REGULATION_OF_RESPONSE_TO_WOUNDING		14	0.298129	1.34551	0.141454	0.454135	1	224	tags=57%, list=28%, signal=78%
GOBP_POSITIVE_REGULATION_OF_TRANSPORT	GOBP_POSITIVE_REGULATION_OF_TRANSPORT		46	0.176081	1.34505	0.128713	0.45236	1	181	tags=39%, list=22%, signal=48%
GOBP_RESPONSE_TO_ENDOGENOUS_STIMULUS	GOBP_RESPONSE_TO_ENDOGENOUS_STIMULUS		75	0.138863	1.34479	0.147117	0.450236	1	145	tags=31%, list=18%, signal=34%
GOBP_CELLULAR_RESPONSE_TO_ABIOTIC_STIMULUS	GOBP_CELLULAR_RESPONSE_TO_ABIOTIC_STIMULUS		12	0.323283	1.34359	0.108949	0.449651	1	415	tags=83%, list=51%, signal=169%
GOBP_NEGATIVE_REGULATION_OF_CELLULAR_COMPONENT_ORGANIZATION	GOBP_NEGATIVE_REGULATION_OF_CELLULAR_COMPONENT_ORGANIZATION		38	0.187355	1.34359	0.158996	0.447096	1	280	tags=53%, list=35%, signal=77%
GOBP_REGULATION_OF_RESPONSE_TO_EXTERNAL_STIMULUS	GOBP_REGULATION_OF_RESPONSE_TO_EXTERNAL_STIMULUS		42	0.185254	1.34236	0.139394	0.446991	1	415	tags=69%, list=51%, signal=135%
GOBP_RESPONSE_TO_OXYGEN_CONTAINING_COMPOUND	GOBP_RESPONSE_TO_OXYGEN_CONTAINING_COMPOUND		82	0.133441	1.34143	0.136905	0.445988	1	247	tags=43%, list=31%, signal=55%
GOBP_PEPTIDYL_AMINO_ACID_MODIFICATION	GOBP_PEPTIDYL_AMINO_ACID_MODIFICATION		47	0.166382	1.34124	0.122318	0.443858	1	646	tags=96%, list=80%, signal=450%
GOBP_RESPONSE_TO_KETONE	GOBP_RESPONSE_TO_KETONE		12	0.313652	1.33953	0.152305	0.444479	1	288	tags=67%, list=36%, signal=102%
GOBP_MITOCHONDRIAL_RESPIRATORY_CHAIN_COMPLEX_ASSEMBLY	GOBP_MITOCHONDRIAL_RESPIRATORY_CHAIN_COMPLEX_ASSEMBLY		10	0.352381	1.33867	0.124506	0.443327	1	445	tags=90%, list=55%, signal=198%
GOBP_GLAND_DEVELOPMENT	GOBP_GLAND_DEVELOPMENT		19	0.257088	1.33387	0.136634	0.449367	1	349	tags=68%, list=43%, signal=118%
GOBP_BONE_DEVELOPMENT	GOBP_BONE_DEVELOPMENT		10	0.346617	1.33057	0.1417	0.452427	1	288	tags=70%, list=36%, signal=107%
GOBP_NEGATIVE_REGULATION_OF_SIGNALING	GOBP_NEGATIVE_REGULATION_OF_SIGNALING		66	0.142081	1.32987	0.153101	0.451227	1	420	tags=65%, list=52%, signal=125%
GOBP_SKELETAL_SYSTEM_MORPHOGENESIS	GOBP_SKELETAL_SYSTEM_MORPHOGENESIS		11	0.327706	1.32789	0.144554	0.452238	1	252	tags=64%, list=31%, signal=91%
GOBP_T_CELL_PROLIFERATION	GOBP_T_CELL_PROLIFERATION		13	0.306144	1.32675	0.149621	0.451931	1	315	tags=69%, list=39%, signal=112%
GOBP_SYNAPTIC_SIGNALING	GOBP_SYNAPTIC_SIGNALING		31	0.197368	1.32351	0.132265	0.45531	1	393	tags=68%, list=49%, signal=127%
GOBP_CELL_PROJECTION_ORGANIZATION	GOBP_CELL_PROJECTION_ORGANIZATION		72	0.136624	1.32059	0.13556	0.457973	1	280	tags=47%, list=35%, signal=66%
GOCC_TRANSCRIPTION_REGULATOR_COMPLEX	GOCC_TRANSCRIPTION_REGULATOR_COMPLEX		13	0.298597	1.3079	0.13834	0.478517	1	321	tags=69%, list=40%, signal=113%
GOBP_REGULATION_OF_CELL_ACTIVATION	GOBP_REGULATION_OF_CELL_ACTIVATION		25	0.222427	1.30582	0.159136	0.479821	1	245	tags=52%, list=30%, signal=72%
GOBP_EPITHELIAL_CELL_PROLIFERATION	GOBP_EPITHELIAL_CELL_PROLIFERATION		14	0.29633	1.30519	0.170833	0.478335	1	514	tags=93%, list=64%, signal=251%
GOBP_LYMPHOCYTE_ACTIVATION	GOBP_LYMPHOCYTE_ACTIVATION		31	0.197119	1.29595	0.174538	0.492358	1	315	tags=58%, list=39%, signal=92%
GOBP_NEGATIVE_REGULATION_OF_IMMUNE_SYSTEM_PROCESS	GOBP_NEGATIVE_REGULATION_OF_IMMUNE_SYSTEM_PROCESS		18	0.261885	1.2927	0.170588	0.495844	1	241	tags=56%, list=30%, signal=77%
GOBP_POSITIVE_REGULATION_OF_RESPONSE_TO_BIOTIC_STIMULUS	GOBP_POSITIVE_REGULATION_OF_RESPONSE_TO_BIOTIC_STIMULUS		13	0.308853	1.28968	0.171779	0.499115	1	375	tags=77%, list=46%, signal=141%
GOBP_POSITIVE_REGULATION_OF_CELL_COMMUNICATION	GOBP_POSITIVE_REGULATION_OF_CELL_COMMUNICATION		76	0.132226	1.28795	0.164032	0.499412	1	572	tags=83%, list=71%, signal=257%
GOBP_REGULATION_OF_CELL_MORPHOGENESIS	GOBP_REGULATION_OF_CELL_MORPHOGENESIS		15	0.275074	1.28782	0.149474	0.497211	1	535	tags=93%, list=66%, signal=271%
GOBP_POSITIVE_REGULATION_OF_CYSTEINE_TYPE_ENDOPEPTIDASE_ACTIVITY	GOBP_POSITIVE_REGULATION_OF_CYSTEINE_TYPE_ENDOPEPTIDASE_ACTIVITY		15	0.275242	1.28735	0.152475	0.495495	1	481	tags=87%, list=60%, signal=210%
GOBP_INNATE_IMMUNE_RESPONSE	GOBP_INNATE_IMMUNE_RESPONSE		42	0.165734	1.27799	0.166667	0.51065	1	353	tags=60%, list=44%, signal=100%
GOBP_INFLAMMATORY_RESPONSE	GOBP_INFLAMMATORY_RESPONSE		32	0.192977	1.27773	0.170082	0.508494	1	430	tags=72%, list=53%, signal=148%
GOCC_MEMBRANE_PROTEIN_COMPLEX	GOCC_MEMBRANE_PROTEIN_COMPLEX		72	0.132699	1.27592	0.174257	0.509402	1	440	tags=67%, list=54%, signal=133%
GOBP_NEGATIVE_REGULATION_OF_MAPK_CASCADE	GOBP_NEGATIVE_REGULATION_OF_MAPK_CASCADE		11	0.316984	1.27571	0.175476	0.507287	1	334	tags=73%, list=41%, signal=122%
GOBP_RESPONSE_TO_PEPTIDE	GOBP_RESPONSE_TO_PEPTIDE		25	0.212261	1.27369	0.191781	0.508476	1	156	tags=40%, list=19%, signal=48%
GOBP_REGULATION_OF_TRANSPORTER_ACTIVITY	GOBP_REGULATION_OF_TRANSPORTER_ACTIVITY		15	0.272299	1.26839	0.184466	0.515995	1	214	tags=53%, list=26%, signal=71%
GOCC_SIDE_OF_MEMBRANE	GOCC_SIDE_OF_MEMBRANE		22	0.230858	1.26776	0.174538	0.514714	1	295	tags=59%, list=37%, signal=91%
GOBP_CELL_ACTIVATION	GOBP_CELL_ACTIVATION		48	0.160088	1.26737	0.199179	0.512984	1	315	tags=54%, list=39%, signal=84%
GOBP_RESPONSE_TO_RADIATION	GOBP_RESPONSE_TO_RADIATION		13	0.287954	1.26502	0.180198	0.515037	1	143	tags=46%, list=18%, signal=55%
GOMF_TRANSPORTER_ACTIVITY	GOMF_TRANSPORTER_ACTIVITY		59	0.144215	1.26478	0.178054	0.51298	1	384	tags=61%, list=48%, signal=108%
GOBP_PROTEOLYSIS	GOBP_PROTEOLYSIS		95	0.115981	1.26052	0.177419	0.518531	1	231	tags=39%, list=29%, signal=48%
GOBP_REGULATION_OF_PROTEOLYSIS_INVOLVED_IN_PROTEIN_CATABOLIC_PROCESS	GOBP_REGULATION_OF_PROTEOLYSIS_INVOLVED_IN_PROTEIN_CATABOLIC_PROCESS		15	0.275242	1.26011	0.184211	0.516877	1	481	tags=87%, list=60%, signal=210%
GOBP_CIRCULATORY_SYSTEM_DEVELOPMENT	GOBP_CIRCULATORY_SYSTEM_DEVELOPMENT		40	0.171354	1.25981	0.202869	0.515005	1	332	tags=58%, list=41%, signal=93%
GOCC_EXTERNAL_SIDE_OF_PLASMA_MEMBRANE	GOCC_EXTERNAL_SIDE_OF_PLASMA_MEMBRANE		14	0.281396	1.25975	0.189655	0.512678	1	295	tags=64%, list=37%, signal=99%
GOMF_ELECTRON_TRANSFER_ACTIVITY	GOMF_ELECTRON_TRANSFER_ACTIVITY		15	0.27541	1.25653	0.190751	0.516026	1	427	tags=80%, list=53%, signal=167%
GOCC_TRANSPORTER_COMPLEX	GOCC_TRANSPORTER_COMPLEX		23	0.219053	1.25143	0.193676	0.523132	1	354	tags=65%, list=44%, signal=113%
GOBP_NUCLEAR_TRANSPORT	GOBP_NUCLEAR_TRANSPORT		13	0.283793	1.2512	0.197095	0.52114	1	22	tags=31%, list=3%, signal=31%
GOBP_POSITIVE_REGULATION_OF_RESPONSE_TO_EXTERNAL_STIMULUS	GOBP_POSITIVE_REGULATION_OF_RESPONSE_TO_EXTERNAL_STIMULUS		25	0.211699	1.24947	0.19802	0.521967	1	415	tags=72%, list=51%, signal=143%
GOBP_REGULATION_OF_MULTICELLULAR_ORGANISMAL_DEVELOPMENT	GOBP_REGULATION_OF_MULTICELLULAR_ORGANISMAL_DEVELOPMENT		52	0.152116	1.24913	0.208602	0.520176	1	288	tags=50%, list=36%, signal=73%
GOBP_REGULATION_OF_PROTEIN_STABILITY	GOBP_REGULATION_OF_PROTEIN_STABILITY		33	0.181935	1.24764	0.191358	0.520636	1	666	tags=100%, list=82%, signal=546%
GOBP_VASCULAR_PROCESS_IN_CIRCULATORY_SYSTEM	GOBP_VASCULAR_PROCESS_IN_CIRCULATORY_SYSTEM		11	0.305121	1.24258	0.214286	0.52761	1	270	tags=64%, list=33%, signal=94%
GOBP_SENSORY_SYSTEM_DEVELOPMENT	GOBP_SENSORY_SYSTEM_DEVELOPMENT		11	0.30592	1.23972	0.199255	0.530554	1	49	tags=36%, list=6%, signal=38%
GOBP_REGULATION_OF_PROTEIN_LOCALIZATION_TO_MEMBRANE	GOBP_REGULATION_OF_PROTEIN_LOCALIZATION_TO_MEMBRANE		10	0.327318	1.23797	0.207692	0.531535	1	465	tags=90%, list=58%, signal=209%
GOBP_ATP_SYNTHESIS_COUPLED_ELECTRON_TRANSPORT	GOBP_ATP_SYNTHESIS_COUPLED_ELECTRON_TRANSPORT		15	0.265153	1.23795	0.195426	0.529198	1	489	tags=87%, list=61%, signal=215%
GOBP_NEGATIVE_REGULATION_OF_DEVELOPMENTAL_PROCESS	GOBP_NEGATIVE_REGULATION_OF_DEVELOPMENTAL_PROCESS		36	0.174151	1.23664	0.208729	0.529133	1	291	tags=53%, list=36%, signal=79%
GOBP_REGULATION_OF_VESICLE_MEDIATED_TRANSPORT	GOBP_REGULATION_OF_VESICLE_MEDIATED_TRANSPORT		26	0.204407	1.2358	0.198	0.528404	1	181	tags=42%, list=22%, signal=53%
GOBP_REGULATION_OF_CELL_DIFFERENTIATION	GOBP_REGULATION_OF_CELL_DIFFERENTIATION		58	0.142391	1.23547	0.198795	0.526685	1	338	tags=55%, list=42%, signal=88%
GOBP_TISSUE_MIGRATION	GOBP_TISSUE_MIGRATION		17	0.250242	1.2351	0.209776	0.525062	1	514	tags=88%, list=64%, signal=237%
GOMF_KINASE_BINDING	GOMF_KINASE_BINDING		34	0.174039	1.23454	0.213115	0.523779	1	197	tags=41%, list=24%, signal=52%
GOBP_REGULATION_OF_STRESS_ACTIVATED_PROTEIN_KINASE_SIGNALING_CASCADE	GOBP_REGULATION_OF_STRESS_ACTIVATED_PROTEIN_KINASE_SIGNALING_CASCADE		14	0.276718	1.23394	0.214286	0.522608	1	241	tags=57%, list=30%, signal=80%
GOBP_REGULATION_OF_CELL_CYCLE	GOBP_REGULATION_OF_CELL_CYCLE		30	0.195887	1.23347	0.234818	0.521129	1	493	tags=80%, list=61%, signal=198%
GOBP_POSITIVE_REGULATION_OF_CATABOLIC_PROCESS	GOBP_POSITIVE_REGULATION_OF_CATABOLIC_PROCESS		27	0.206288	1.23239	0.204691	0.521064	1	197	tags=44%, list=24%, signal=57%
GOBP_EMBRYONIC_ORGAN_DEVELOPMENT	GOBP_EMBRYONIC_ORGAN_DEVELOPMENT		23	0.218887	1.23148	0.200787	0.520525	1	319	tags=61%, list=39%, signal=98%
GOBP_POSITIVE_REGULATION_OF_PROTEIN_CONTAINING_COMPLEX_ASSEMBLY	GOBP_POSITIVE_REGULATION_OF_PROTEIN_CONTAINING_COMPLEX_ASSEMBLY		11	0.301243	1.22505	0.212245	0.530282	1	420	tags=82%, list=52%, signal=168%
GOBP_RESPONSE_TO_WOUNDING	GOBP_RESPONSE_TO_WOUNDING		31	0.184	1.22216	0.212766	0.533302	1	247	tags=48%, list=31%, signal=67%
GOBP_WOUND_HEALING	GOBP_WOUND_HEALING		26	0.199489	1.21962	0.223553	0.535588	1	247	tags=50%, list=31%, signal=70%
GOBP_NEURON_DEVELOPMENT	GOBP_NEURON_DEVELOPMENT		53	0.14752	1.21875	0.218437	0.534905	1	284	tags=49%, list=35%, signal=71%
GOBP_NEURON_DEATH	GOBP_NEURON_DEATH		20	0.232234	1.21538	0.206963	0.539005	1	220	tags=50%, list=27%, signal=67%
GOBP_REGULATION_OF_ANATOMICAL_STRUCTURE_MORPHOGENESIS	GOBP_REGULATION_OF_ANATOMICAL_STRUCTURE_MORPHOGENESIS		43	0.161939	1.21164	0.21124	0.543704	1	514	tags=79%, list=64%, signal=206%
GOBP_REGULATION_OF_METAL_ION_TRANSPORT	GOBP_REGULATION_OF_METAL_ION_TRANSPORT		16	0.261995	1.20994	0.22	0.54466	1	246	tags=56%, list=30%, signal=79%
GOBP_REGULATION_OF_UBIQUITIN_DEPENDENT_PROTEIN_CATABOLIC_PROCESS	GOBP_REGULATION_OF_UBIQUITIN_DEPENDENT_PROTEIN_CATABOLIC_PROCESS		14	0.265203	1.20791	0.22179	0.546033	1	481	tags=86%, list=60%, signal=208%
GOCC_ORGANELLE_SUBCOMPARTMENT	GOCC_ORGANELLE_SUBCOMPARTMENT		87	0.115692	1.20452	0.20122	0.550243	1	640	tags=90%, list=79%, signal=385%
GOCC_FICOLIN_1_RICH_GRANULE_LUMEN	GOCC_FICOLIN_1_RICH_GRANULE_LUMEN		11	0.303981	1.204	0.230769	0.549032	1	124	tags=45%, list=15%, signal=53%
GOBP_POSITIVE_REGULATION_OF_CELL_ADHESION	GOBP_POSITIVE_REGULATION_OF_CELL_ADHESION		19	0.232339	1.20359	0.220472	0.547449	1	326	tags=63%, list=40%, signal=103%
GOBP_NUCLEOSIDE_PHOSPHATE_BIOSYNTHETIC_PROCESS	GOBP_NUCLEOSIDE_PHOSPHATE_BIOSYNTHETIC_PROCESS		23	0.208862	1.2028	0.244576	0.546709	1	362	tags=65%, list=45%, signal=115%
GOBP_CELLULAR_RESPONSE_TO_OXYGEN_CONTAINING_COMPOUND	GOBP_CELLULAR_RESPONSE_TO_OXYGEN_CONTAINING_COMPOUND		57	0.141659	1.20197	0.252964	0.546139	1	247	tags=44%, list=31%, signal=59%
GOBP_POSITIVE_REGULATION_OF_ORGANELLE_ORGANIZATION	GOBP_POSITIVE_REGULATION_OF_ORGANELLE_ORGANIZATION		20	0.226904	1.20112	0.230453	0.545401	1	305	tags=60%, list=38%, signal=94%
GOBP_REGULATION_OF_PROTEIN_TARGETING	GOBP_REGULATION_OF_PROTEIN_TARGETING		10	0.309524	1.19864	0.233663	0.547998	1	156	tags=50%, list=19%, signal=61%
GOBP_IMMUNE_RESPONSE_REGULATING_SIGNALING_PATHWAY	GOBP_IMMUNE_RESPONSE_REGULATING_SIGNALING_PATHWAY		16	0.251263	1.19599	0.228516	0.550858	1	305	tags=63%, list=38%, signal=98%
GOBP_NEGATIVE_REGULATION_OF_LOCOMOTION	GOBP_NEGATIVE_REGULATION_OF_LOCOMOTION		17	0.237897	1.18954	0.241036	0.561232	1	96	tags=35%, list=12%, signal=39%
GOBP_POSITIVE_REGULATION_OF_IMMUNE_EFFECTOR_PROCESS	GOBP_POSITIVE_REGULATION_OF_IMMUNE_EFFECTOR_PROCESS		10	0.310276	1.18811	0.234714	0.561583	1	317	tags=70%, list=39%, signal=114%
GOBP_POSITIVE_REGULATION_OF_INTRACELLULAR_PROTEIN_TRANSPORT	GOBP_POSITIVE_REGULATION_OF_INTRACELLULAR_PROTEIN_TRANSPORT		16	0.248106	1.18538	0.246407	0.564577	1	156	tags=44%, list=19%, signal=53%
GOMF_DNA_BINDING_TRANSCRIPTION_FACTOR_ACTIVITY	GOMF_DNA_BINDING_TRANSCRIPTION_FACTOR_ACTIVITY		32	0.180412	1.18208	0.261134	0.568661	1	364	tags=63%, list=45%, signal=109%
GOBP_RIBOSE_PHOSPHATE_BIOSYNTHETIC_PROCESS	GOBP_RIBOSE_PHOSPHATE_BIOSYNTHETIC_PROCESS		23	0.208862	1.18179	0.234818	0.566949	1	362	tags=65%, list=45%, signal=115%
GOBP_REGULATION_OF_KINASE_ACTIVITY	GOBP_REGULATION_OF_KINASE_ACTIVITY		30	0.187404	1.17661	0.269903	0.574978	1	338	tags=60%, list=42%, signal=99%
GOBP_REGULATION_OF_BLOOD_CIRCULATION	GOBP_REGULATION_OF_BLOOD_CIRCULATION		12	0.274288	1.17224	0.258964	0.581666	1	252	tags=58%, list=31%, signal=84%
GOBP_TAXIS	GOBP_TAXIS		22	0.215591	1.17218	0.258824	0.579516	1	307	tags=59%, list=38%, signal=93%
GOBP_LEUKOCYTE_CELL_CELL_ADHESION	GOBP_LEUKOCYTE_CELL_CELL_ADHESION		14	0.256207	1.16687	0.252016	0.588463	1	315	tags=64%, list=39%, signal=104%
GOBP_PROTEIN_TARGETING_TO_MEMBRANE	GOBP_PROTEIN_TARGETING_TO_MEMBRANE		10	0.309524	1.16369	0.25813	0.592319	1	156	tags=50%, list=19%, signal=61%
GOBP_DEFENSE_RESPONSE	GOBP_DEFENSE_RESPONSE		75	0.116871	1.16217	0.238281	0.593109	1	452	tags=67%, list=56%, signal=137%
GOBP_POSITIVE_REGULATION_OF_RNA_METABOLIC_PROCESS	GOBP_POSITIVE_REGULATION_OF_RNA_METABOLIC_PROCESS		62	0.124751	1.1617	0.259843	0.591721	1	336	tags=53%, list=42%, signal=84%
GOBP_NEGATIVE_REGULATION_OF_ORGANELLE_ORGANIZATION	GOBP_NEGATIVE_REGULATION_OF_ORGANELLE_ORGANIZATION		12	0.281826	1.16151	0.293878	0.589747	1	246	tags=58%, list=30%, signal=83%
GOBP_REGULATION_OF_CELL_SUBSTRATE_ADHESION	GOBP_REGULATION_OF_CELL_SUBSTRATE_ADHESION		15	0.247499	1.16123	0.262729	0.588033	1	503	tags=87%, list=62%, signal=225%
GOBP_REGULATION_OF_T_CELL_ACTIVATION	GOBP_REGULATION_OF_T_CELL_ACTIVATION		14	0.256207	1.15876	0.26556	0.590555	1	315	tags=64%, list=39%, signal=104%
GOBP_CELL_MORPHOGENESIS	GOBP_CELL_MORPHOGENESIS		47	0.147398	1.15675	0.252485	0.592318	1	351	tags=57%, list=43%, signal=96%
GOBP_CELLULAR_RESPONSE_TO_SALT	GOBP_CELLULAR_RESPONSE_TO_SALT		15	0.247415	1.15169	0.290061	0.600306	1	126	tags=40%, list=16%, signal=47%
GOBP_NEGATIVE_REGULATION_OF_RESPONSE_TO_STIMULUS	GOBP_NEGATIVE_REGULATION_OF_RESPONSE_TO_STIMULUS		77	0.113117	1.15056	0.265655	0.600274	1	420	tags=62%, list=52%, signal=117%
GOMF_PRIMARY_ACTIVE_TRANSMEMBRANE_TRANSPORTER_ACTIVITY	GOMF_PRIMARY_ACTIVE_TRANSMEMBRANE_TRANSPORTER_ACTIVITY		17	0.240054	1.15014	0.274428	0.59885	1	427	tags=76%, list=53%, signal=159%
GOBP_RESPONSE_TO_GROWTH_FACTOR	GOBP_RESPONSE_TO_GROWTH_FACTOR		27	0.190734	1.14674	0.279352	0.603301	1	269	tags=52%, list=33%, signal=75%
GOBP_MEMBRANE_ORGANIZATION	GOBP_MEMBRANE_ORGANIZATION		39	0.159314	1.1452	0.288344	0.604164	1	353	tags=59%, list=44%, signal=100%
GOBP_MEMBRANE_LIPID_METABOLIC_PROCESS	GOBP_MEMBRANE_LIPID_METABOLIC_PROCESS		13	0.266957	1.14488	0.276639	0.602517	1	284	tags=62%, list=35%, signal=93%
GOBP_PROTEIN_MATURATION	GOBP_PROTEIN_MATURATION		22	0.202984	1.14223	0.277132	0.60547	1	170	tags=41%, list=21%, signal=50%
GOBP_CARBOHYDRATE_DERIVATIVE_BIOSYNTHETIC_PROCESS	GOBP_CARBOHYDRATE_DERIVATIVE_BIOSYNTHETIC_PROCESS		40	0.158594	1.1403	0.299799	0.607033	1	362	tags=60%, list=45%, signal=103%
GOBP_PROTON_MOTIVE_FORCE_DRIVEN_ATP_SYNTHESIS	GOBP_PROTON_MOTIVE_FORCE_DRIVEN_ATP_SYNTHESIS		18	0.222363	1.1382	0.304348	0.608814	1	362	tags=67%, list=45%, signal=118%
GOBP_PROTEIN_LOCALIZATION_TO_NUCLEUS	GOBP_PROTEIN_LOCALIZATION_TO_NUCLEUS		19	0.217531	1.1373	0.295858	0.608261	1	40	tags=26%, list=5%, signal=27%
GOBP_T_CELL_ACTIVATION	GOBP_T_CELL_ACTIVATION		24	0.198129	1.13572	0.273469	0.609202	1	315	tags=58%, list=39%, signal=93%
GOBP_TISSUE_REMODELING	GOBP_TISSUE_REMODELING		10	0.299248	1.13202	0.308468	0.613906	1	245	tags=60%, list=30%, signal=85%
GOBP_MULTICELLULAR_ORGANISM_GROWTH	GOBP_MULTICELLULAR_ORGANISM_GROWTH		11	0.280141	1.1308	0.304436	0.614118	1	143	tags=45%, list=18%, signal=54%
GOBP_ORGANIC_HYDROXY_COMPOUND_TRANSPORT	GOBP_ORGANIC_HYDROXY_COMPOUND_TRANSPORT		10	0.287218	1.12904	0.288066	0.615332	1	93	tags=40%, list=12%, signal=45%
GOBP_REGULATION_OF_CELL_DEVELOPMENT	GOBP_REGULATION_OF_CELL_DEVELOPMENT		35	0.165219	1.12711	0.291016	0.617334	1	333	tags=57%, list=41%, signal=93%
GOBP_IMMUNE_RESPONSE	GOBP_IMMUNE_RESPONSE		72	0.116848	1.12032	0.287335	0.628743	1	317	tags=50%, list=39%, signal=75%
GOBP_CALCIUM_MEDIATED_SIGNALING	GOBP_CALCIUM_MEDIATED_SIGNALING		13	0.263957	1.116	0.292398	0.635346	1	535	tags=92%, list=66%, signal=269%
GOBP_REGULATION_OF_MONOATOMIC_CATION_TRANSMEMBRANE_TRANSPORT	GOBP_REGULATION_OF_MONOATOMIC_CATION_TRANSMEMBRANE_TRANSPORT		11	0.276948	1.11538	0.317391	0.634246	1	219	tags=55%, list=27%, signal=74%
GOBP_CELL_CYCLE	GOBP_CELL_CYCLE		53	0.1332	1.1098	0.316008	0.643301	1	493	tags=74%, list=61%, signal=176%
GOBP_ORGANONITROGEN_COMPOUND_BIOSYNTHETIC_PROCESS	GOBP_ORGANONITROGEN_COMPOUND_BIOSYNTHETIC_PROCESS		146	0.0841783	1.10929	0.316872	0.642083	1	707	tags=95%, list=88%, signal=620%
GOBP_REGULATION_OF_SUPRAMOLECULAR_FIBER_ORGANIZATION	GOBP_REGULATION_OF_SUPRAMOLECULAR_FIBER_ORGANIZATION		21	0.202396	1.10838	0.2875	0.64162	1	186	tags=43%, list=23%, signal=54%
GOBP_IMPORT_INTO_NUCLEUS	GOBP_IMPORT_INTO_NUCLEUS		10	0.286216	1.1075	0.291925	0.64112	1	13	tags=30%, list=2%, signal=30%
GOBP_POSITIVE_REGULATION_OF_CELLULAR_CATABOLIC_PROCESS	GOBP_POSITIVE_REGULATION_OF_CELLULAR_CATABOLIC_PROCESS		23	0.195292	1.10407	0.333333	0.645961	1	197	tags=43%, list=24%, signal=56%
GOBP_RESPIRATORY_ELECTRON_TRANSPORT_CHAIN	GOBP_RESPIRATORY_ELECTRON_TRANSPORT_CHAIN		17	0.221759	1.10308	0.323353	0.64566	1	489	tags=82%, list=61%, signal=204%
GOBP_POSITIVE_REGULATION_OF_INTRACELLULAR_TRANSPORT	GOBP_POSITIVE_REGULATION_OF_INTRACELLULAR_TRANSPORT		17	0.222131	1.10305	0.316103	0.643482	1	156	tags=41%, list=19%, signal=50%
GOBP_STRESS_ACTIVATED_PROTEIN_KINASE_SIGNALING_CASCADE	GOBP_STRESS_ACTIVATED_PROTEIN_KINASE_SIGNALING_CASCADE		15	0.238251	1.1005	0.335378	0.646344	1	241	tags=53%, list=30%, signal=75%
GOBP_REGULATION_OF_PEPTIDYL_SERINE_PHOSPHORYLATION	GOBP_REGULATION_OF_PEPTIDYL_SERINE_PHOSPHORYLATION		10	0.284461	1.09957	0.346232	0.646003	1	580	tags=100%, list=72%, signal=350%
GOCC_PLASMA_MEMBRANE_REGION	GOCC_PLASMA_MEMBRANE_REGION		54	0.12904	1.09396	0.332649	0.655241	1	186	tags=35%, list=23%, signal=43%
GOBP_CELLULAR_MACROMOLECULE_BIOSYNTHETIC_PROCESS	GOBP_CELLULAR_MACROMOLECULE_BIOSYNTHETIC_PROCESS		108	0.0945503	1.09385	0.323353	0.653242	1	666	tags=91%, list=82%, signal=447%
GOBP_REGULATION_OF_CELL_DEATH	GOBP_REGULATION_OF_CELL_DEATH		84	0.108787	1.09059	0.33	0.657736	1	305	tags=48%, list=38%, signal=69%
GOBP_GOLGI_ORGANIZATION	GOBP_GOLGI_ORGANIZATION		10	0.277193	1.08766	0.317073	0.661625	1	505	tags=90%, list=63%, signal=237%
GOBP_SENSORY_PERCEPTION	GOBP_SENSORY_PERCEPTION		16	0.224747	1.08368	0.344488	0.667848	1	225	tags=50%, list=28%, signal=68%
GOBP_POSITIVE_REGULATION_OF_RESPONSE_TO_WOUNDING	GOBP_POSITIVE_REGULATION_OF_RESPONSE_TO_WOUNDING		11	0.270674	1.08061	0.333952	0.672064	1	224	tags=55%, list=28%, signal=74%
GOCC_OXIDOREDUCTASE_COMPLEX	GOCC_OXIDOREDUCTASE_COMPLEX		15	0.23161	1.07992	0.339921	0.67125	1	354	tags=67%, list=44%, signal=116%
GOBP_ENDOCYTOSIS	GOBP_ENDOCYTOSIS		19	0.205056	1.07599	0.361742	0.677246	1	305	tags=58%, list=38%, signal=91%
GOBP_MUSCLE_ORGAN_DEVELOPMENT	GOBP_MUSCLE_ORGAN_DEVELOPMENT		12	0.258375	1.0743	0.353183	0.678567	1	332	tags=67%, list=41%, signal=111%
GOBP_TRANSMEMBRANE_RECEPTOR_PROTEIN_SERINE_THREONINE_KINASE_SIGNALING_PATHWAY	GOBP_TRANSMEMBRANE_RECEPTOR_PROTEIN_SERINE_THREONINE_KINASE_SIGNALING_PATHWAY		10	0.283459	1.07375	0.37721	0.677417	1	96	tags=40%, list=12%, signal=45%
GOBP_ENZYME_LINKED_RECEPTOR_PROTEIN_SIGNALING_PATHWAY	GOBP_ENZYME_LINKED_RECEPTOR_PROTEIN_SIGNALING_PATHWAY		32	0.162371	1.07334	0.348	0.676	1	580	tags=88%, list=72%, signal=298%
GOCC_TRANSFERASE_COMPLEX_TRANSFERRING_PHOSPHORUS_CONTAINING_GROUPS	GOCC_TRANSFERASE_COMPLEX_TRANSFERRING_PHOSPHORUS_CONTAINING_GROUPS		14	0.22814	1.07319	0.339658	0.674147	1	395	tags=71%, list=49%, signal=137%
GOBP_RESPONSE_TO_CARBOHYDRATE	GOBP_RESPONSE_TO_CARBOHYDRATE		10	0.274937	1.07253	0.349495	0.673103	1	22	tags=30%, list=3%, signal=30%
GOBP_GENERATION_OF_NEURONS	GOBP_GENERATION_OF_NEURONS		63	0.116693	1.06992	0.34749	0.676785	1	284	tags=46%, list=35%, signal=65%
GOBP_AXON_DEVELOPMENT	GOBP_AXON_DEVELOPMENT		25	0.177727	1.06947	0.336049	0.675403	1	280	tags=52%, list=35%, signal=77%
GOBP_ORGANIC_CYCLIC_COMPOUND_CATABOLIC_PROCESS	GOBP_ORGANIC_CYCLIC_COMPOUND_CATABOLIC_PROCESS		21	0.196103	1.06916	0.36	0.673717	1	114	tags=33%, list=14%, signal=38%
GOBP_RESPONSE_TO_SALT	GOBP_RESPONSE_TO_SALT		24	0.181548	1.06906	0.364948	0.671733	1	126	tags=33%, list=16%, signal=38%
GOBP_HEART_PROCESS	GOBP_HEART_PROCESS		17	0.220941	1.06746	0.372709	0.672899	1	252	tags=53%, list=31%, signal=75%
GOBP_NEGATIVE_REGULATION_OF_RESPONSE_TO_EXTERNAL_STIMULUS	GOBP_NEGATIVE_REGULATION_OF_RESPONSE_TO_EXTERNAL_STIMULUS		15	0.228836	1.06655	0.341699	0.672725	1	33	tags=27%, list=4%, signal=27%
GOBP_CELLULAR_RESPONSE_TO_DNA_DAMAGE_STIMULUS	GOBP_CELLULAR_RESPONSE_TO_DNA_DAMAGE_STIMULUS		26	0.178044	1.0645	0.361328	0.67473	1	357	tags=62%, list=44%, signal=107%
GOBP_REGULATION_OF_CELL_MATRIX_ADHESION	GOBP_REGULATION_OF_CELL_MATRIX_ADHESION		10	0.278195	1.06445	0.374761	0.672651	1	181	tags=50%, list=22%, signal=64%
GOBP_REGULATION_OF_BINDING	GOBP_REGULATION_OF_BINDING		15	0.229676	1.06328	0.381226	0.673007	1	571	tags=93%, list=71%, signal=312%
GOBP_EXPORT_FROM_CELL	GOBP_EXPORT_FROM_CELL		33	0.162698	1.06324	0.386139	0.670935	1	534	tags=82%, list=66%, signal=231%
GOBP_POSITIVE_REGULATION_OF_MACROMOLECULE_BIOSYNTHETIC_PROCESS	GOBP_POSITIVE_REGULATION_OF_MACROMOLECULE_BIOSYNTHETIC_PROCESS		62	0.12207	1.06179	0.344398	0.671659	1	338	tags=53%, list=42%, signal=84%
GOBP_AMIDE_BIOSYNTHETIC_PROCESS	GOBP_AMIDE_BIOSYNTHETIC_PROCESS		99	0.0952686	1.05832	0.384306	0.676603	1	666	tags=91%, list=82%, signal=454%
GOBP_LIPID_BIOSYNTHETIC_PROCESS	GOBP_LIPID_BIOSYNTHETIC_PROCESS		23	0.184603	1.05522	0.372984	0.680759	1	100	tags=30%, list=12%, signal=34%
GOBP_DEPHOSPHORYLATION	GOBP_DEPHOSPHORYLATION		15	0.229676	1.05489	0.351064	0.679294	1	571	tags=93%, list=71%, signal=312%
GOBP_ELECTRON_TRANSPORT_CHAIN	GOBP_ELECTRON_TRANSPORT_CHAIN		17	0.221759	1.05226	0.384449	0.682643	1	489	tags=82%, list=61%, signal=204%
GOBP_REGULATION_OF_DNA_METABOLIC_PROCESS	GOBP_REGULATION_OF_DNA_METABOLIC_PROCESS		15	0.227827	1.05139	0.365112	0.682294	1	357	tags=67%, list=44%, signal=117%
GOBP_HORMONE_METABOLIC_PROCESS	GOBP_HORMONE_METABOLIC_PROCESS		11	0.261321	1.04817	0.394175	0.686786	1	158	tags=45%, list=20%, signal=56%
GOBP_PEPTIDYL_TYROSINE_MODIFICATION	GOBP_PEPTIDYL_TYROSINE_MODIFICATION		12	0.252094	1.04548	0.394422	0.690409	1	337	tags=67%, list=42%, signal=113%
GOBP_I_KAPPAB_KINASE_NF_KAPPAB_SIGNALING	GOBP_I_KAPPAB_KINASE_NF_KAPPAB_SIGNALING		15	0.225473	1.04546	0.391791	0.688286	1	305	tags=60%, list=38%, signal=95%
GOCC_GOLGI_APPARATUS	GOCC_GOLGI_APPARATUS		90	0.0965336	1.04468	0.367886	0.687834	1	612	tags=84%, list=76%, signal=309%
GOBP_REGULATION_OF_MEMBRANE_POTENTIAL	GOBP_REGULATION_OF_MEMBRANE_POTENTIAL		18	0.207595	1.03621	0.389344	0.703448	1	643	tags=100%, list=80%, signal=479%
GOBP_BIOLOGICAL_PROCESS_INVOLVED_IN_SYMBIOTIC_INTERACTION	GOBP_BIOLOGICAL_PROCESS_INVOLVED_IN_SYMBIOTIC_INTERACTION		12	0.255863	1.03608	0.381605	0.701529	1	536	tags=92%, list=66%, signal=268%
GOBP_REGULATION_OF_NEURON_PROJECTION_DEVELOPMENT	GOBP_REGULATION_OF_NEURON_PROJECTION_DEVELOPMENT		25	0.177727	1.03206	0.376648	0.70753	1	280	tags=52%, list=35%, signal=77%
GOBP_EMBRYONIC_MORPHOGENESIS	GOBP_EMBRYONIC_MORPHOGENESIS		35	0.150545	1.03032	0.39839	0.708834	1	252	tags=46%, list=31%, signal=64%
GOBP_SECRETION	GOBP_SECRETION		37	0.144985	1.02911	0.401961	0.709296	1	455	tags=70%, list=56%, signal=153%
GOBP_SPHINGOLIPID_METABOLIC_PROCESS	GOBP_SPHINGOLIPID_METABOLIC_PROCESS		11	0.250029	1.028	0.398357	0.709363	1	167	tags=45%, list=21%, signal=57%
GOMF_HYDROLASE_ACTIVITY_ACTING_ON_ACID_ANHYDRIDES	GOMF_HYDROLASE_ACTIVITY_ACTING_ON_ACID_ANHYDRIDES		34	0.152987	1.02277	0.398422	0.718143	1	142	tags=32%, list=18%, signal=38%
GOBP_VIRAL_PROCESS	GOBP_VIRAL_PROCESS		16	0.214646	1.01834	0.410646	0.725288	1	536	tags=88%, list=66%, signal=255%
GOBP_RESPONSE_TO_LIGHT_STIMULUS	GOBP_RESPONSE_TO_LIGHT_STIMULUS		12	0.242044	1.01611	0.441905	0.727867	1	143	tags=42%, list=18%, signal=50%
GOBP_TUBE_MORPHOGENESIS	GOBP_TUBE_MORPHOGENESIS		36	0.148964	1.01117	0.460317	0.73571	1	288	tags=50%, list=36%, signal=74%
GOBP_REGULATION_OF_TRANSFERASE_ACTIVITY	GOBP_REGULATION_OF_TRANSFERASE_ACTIVITY		43	0.131996	1.0042	0.450652	0.748077	1	349	tags=56%, list=43%, signal=93%
GOBP_REGULATION_OF_TRANS_SYNAPTIC_SIGNALING	GOBP_REGULATION_OF_TRANS_SYNAPTIC_SIGNALING		18	0.197609	1.00045	0.414141	0.753886	1	202	tags=44%, list=25%, signal=58%
GOCC_RESPIRASOME	GOCC_RESPIRASOME		18	0.196906	1.0003	0.451243	0.751925	1	427	tags=72%, list=53%, signal=150%
GOBP_RIBOSE_PHOSPHATE_METABOLIC_PROCESS	GOBP_RIBOSE_PHOSPHATE_METABOLIC_PROCESS		34	0.145083	0.997388	0.432866	0.75586	1	362	tags=59%, list=45%, signal=102%
GOBP_EPITHELIUM_DEVELOPMENT	GOBP_EPITHELIUM_DEVELOPMENT		57	0.111898	0.996	0.441767	0.756681	1	241	tags=40%, list=30%, signal=53%
GOBP_PROTEIN_POLYUBIQUITINATION	GOBP_PROTEIN_POLYUBIQUITINATION		12	0.237437	0.995853	0.450397	0.754742	1	214	tags=50%, list=26%, signal=67%
GOBP_CELL_MORPHOGENESIS_INVOLVED_IN_DIFFERENTIATION	GOBP_CELL_MORPHOGENESIS_INVOLVED_IN_DIFFERENTIATION		34	0.147135	0.995026	0.459459	0.754264	1	99	tags=26%, list=12%, signal=29%
GOBP_NEGATIVE_REGULATION_OF_MULTICELLULAR_ORGANISMAL_PROCESS	GOBP_NEGATIVE_REGULATION_OF_MULTICELLULAR_ORGANISMAL_PROCESS		51	0.120522	0.991411	0.434263	0.759286	1	288	tags=47%, list=36%, signal=69%
GOBP_POSITIVE_REGULATION_OF_PROTEIN_CATABOLIC_PROCESS	GOBP_POSITIVE_REGULATION_OF_PROTEIN_CATABOLIC_PROCESS		12	0.240369	0.989283	0.462598	0.761586	1	481	tags=83%, list=60%, signal=203%
GOCC_NUCLEAR_MEMBRANE	GOCC_NUCLEAR_MEMBRANE		13	0.227576	0.987586	0.464427	0.763038	1	191	tags=46%, list=24%, signal=59%
GOBP_POSITIVE_REGULATION_OF_TRANSFERASE_ACTIVITY	GOBP_POSITIVE_REGULATION_OF_TRANSFERASE_ACTIVITY		24	0.170493	0.982465	0.464358	0.771293	1	202	tags=42%, list=25%, signal=54%
GOBP_POSITIVE_REGULATION_OF_CELL_DIFFERENTIATION	GOBP_POSITIVE_REGULATION_OF_CELL_DIFFERENTIATION		24	0.168793	0.980016	0.480249	0.774506	1	338	tags=58%, list=42%, signal=97%
GOMF_GUANYL_NUCLEOTIDE_BINDING	GOMF_GUANYL_NUCLEOTIDE_BINDING		16	0.20202	0.977493	0.474438	0.777597	1	142	tags=38%, list=18%, signal=45%
GOBP_RESPONSE_TO_NITROGEN_COMPOUND	GOBP_RESPONSE_TO_NITROGEN_COMPOUND		53	0.115132	0.977151	0.472279	0.776134	1	156	tags=30%, list=19%, signal=35%
GOCC_ENDOCYTIC_VESICLE	GOCC_ENDOCYTIC_VESICLE		21	0.178314	0.976415	0.483083	0.775337	1	128	tags=33%, list=16%, signal=39%
GOBP_ENERGY_DERIVATION_BY_OXIDATION_OF_ORGANIC_COMPOUNDS	GOBP_ENERGY_DERIVATION_BY_OXIDATION_OF_ORGANIC_COMPOUNDS		34	0.143791	0.974441	0.461538	0.777203	1	363	tags=59%, list=45%, signal=102%
GOBP_POSITIVE_REGULATION_OF_TRANSCRIPTION_BY_RNA_POLYMERASE_II	GOBP_POSITIVE_REGULATION_OF_TRANSCRIPTION_BY_RNA_POLYMERASE_II		43	0.128074	0.974043	0.473684	0.775856	1	352	tags=56%, list=44%, signal=94%
GOBP_REGULATION_OF_INTRACELLULAR_PROTEIN_TRANSPORT	GOBP_REGULATION_OF_INTRACELLULAR_PROTEIN_TRANSPORT		24	0.168367	0.973872	0.479125	0.774025	1	69	tags=25%, list=9%, signal=27%
GOBP_REGULATION_OF_LEUKOCYTE_DIFFERENTIATION	GOBP_REGULATION_OF_LEUKOCYTE_DIFFERENTIATION		10	0.245363	0.973839	0.488095	0.771882	1	288	tags=60%, list=36%, signal=92%
GOMF_CATALYTIC_ACTIVITY_ACTING_ON_A_NUCLEIC_ACID	GOMF_CATALYTIC_ACTIVITY_ACTING_ON_A_NUCLEIC_ACID		32	0.147874	0.973594	0.477046	0.770184	1	566	tags=84%, list=70%, signal=271%
GOBP_REGULATION_OF_HEART_CONTRACTION	GOBP_REGULATION_OF_HEART_CONTRACTION		11	0.241132	0.972534	0.480159	0.770058	1	321	tags=64%, list=40%, signal=104%
GOBP_NEGATIVE_REGULATION_OF_CELL_DEVELOPMENT	GOBP_NEGATIVE_REGULATION_OF_CELL_DEVELOPMENT		14	0.213926	0.970187	0.482402	0.772783	1	60	tags=29%, list=7%, signal=30%
GOBP_NEGATIVE_REGULATION_OF_NEURON_PROJECTION_DEVELOPMENT	GOBP_NEGATIVE_REGULATION_OF_NEURON_PROJECTION_DEVELOPMENT		10	0.255388	0.969872	0.475442	0.77137	1	280	tags=60%, list=35%, signal=91%
GOMF_ATP_HYDROLYSIS_ACTIVITY	GOMF_ATP_HYDROLYSIS_ACTIVITY		15	0.20185	0.968449	0.480652	0.772281	1	216	tags=47%, list=27%, signal=63%
GOBP_POSITIVE_REGULATION_OF_CELL_PROJECTION_ORGANIZATION	GOBP_POSITIVE_REGULATION_OF_CELL_PROJECTION_ORGANIZATION		20	0.181218	0.968279	0.449393	0.770506	1	543	tags=85%, list=67%, signal=253%
GOBP_ATP_BIOSYNTHETIC_PROCESS	GOBP_ATP_BIOSYNTHETIC_PROCESS		19	0.186712	0.968266	0.467505	0.768392	1	362	tags=63%, list=45%, signal=112%
GOCC_ROUGH_ENDOPLASMIC_RETICULUM	GOCC_ROUGH_ENDOPLASMIC_RETICULUM		10	0.259649	0.967648	0.474409	0.76747	1	519	tags=90%, list=64%, signal=249%
GOBP_IMMUNE_RESPONSE_REGULATING_CELL_SURFACE_RECEPTOR_SIGNALING_PATHWAY	GOBP_IMMUNE_RESPONSE_REGULATING_CELL_SURFACE_RECEPTOR_SIGNALING_PATHWAY		10	0.245363	0.967108	0.478682	0.766468	1	288	tags=60%, list=36%, signal=92%
GOBP_NEGATIVE_REGULATION_OF_CELL_PROJECTION_ORGANIZATION	GOBP_NEGATIVE_REGULATION_OF_CELL_PROJECTION_ORGANIZATION		12	0.239112	0.965347	0.471933	0.768058	1	280	tags=58%, list=35%, signal=88%
GOBP_REGULATION_OF_ENDOTHELIAL_CELL_MIGRATION	GOBP_REGULATION_OF_ENDOTHELIAL_CELL_MIGRATION		10	0.245363	0.964433	0.472946	0.768036	1	288	tags=60%, list=36%, signal=92%
GOBP_REGULATION_OF_PROTEIN_CONTAINING_COMPLEX_ASSEMBLY	GOBP_REGULATION_OF_PROTEIN_CONTAINING_COMPLEX_ASSEMBLY		26	0.16506	0.964157	0.497065	0.766498	1	305	tags=54%, list=38%, signal=84%
GOBP_REGULATION_OF_INTRACELLULAR_SIGNAL_TRANSDUCTION	GOBP_REGULATION_OF_INTRACELLULAR_SIGNAL_TRANSDUCTION		82	0.0955116	0.96058	0.477756	0.771875	1	580	tags=80%, list=72%, signal=256%
GOCC_ANCHORING_JUNCTION	GOCC_ANCHORING_JUNCTION		74	0.100891	0.958745	0.498952	0.773617	1	187	tags=32%, list=23%, signal=38%
GOBP_POSITIVE_REGULATION_OF_NEURON_PROJECTION_DEVELOPMENT	GOBP_POSITIVE_REGULATION_OF_NEURON_PROJECTION_DEVELOPMENT		11	0.239078	0.956771	0.503006	0.775501	1	543	tags=91%, list=67%, signal=273%
GOCC_EXTRINSIC_COMPONENT_OF_MEMBRANE	GOCC_EXTRINSIC_COMPONENT_OF_MEMBRANE		11	0.237481	0.954128	0.5	0.779047	1	177	tags=45%, list=22%, signal=57%
GOBP_CELL_CELL_SIGNALING	GOBP_CELL_CELL_SIGNALING		65	0.108003	0.95332	0.503731	0.778551	1	503	tags=72%, list=62%, signal=176%
GOBP_REGULATION_OF_CELL_JUNCTION_ASSEMBLY	GOBP_REGULATION_OF_CELL_JUNCTION_ASSEMBLY		13	0.21374	0.950709	0.507187	0.781867	1	202	tags=46%, list=25%, signal=61%
GOBP_POSITIVE_REGULATION_OF_PROTEIN_LOCALIZATION	GOBP_POSITIVE_REGULATION_OF_PROTEIN_LOCALIZATION		30	0.145844	0.950057	0.501027	0.781265	1	505	tags=77%, list=63%, signal=197%
GOBP_CARBOHYDRATE_DERIVATIVE_METABOLIC_PROCESS	GOBP_CARBOHYDRATE_DERIVATIVE_METABOLIC_PROCESS		60	0.107398	0.949755	0.489669	0.779838	1	390	tags=58%, list=48%, signal=104%
GOBP_BLOOD_VESSEL_MORPHOGENESIS	GOBP_BLOOD_VESSEL_MORPHOGENESIS		19	0.183043	0.949031	0.511022	0.779219	1	535	tags=84%, list=66%, signal=243%
GOBP_REGULATION_OF_CELL_ADHESION	GOBP_REGULATION_OF_CELL_ADHESION		37	0.134855	0.946787	0.494048	0.781681	1	572	tags=84%, list=71%, signal=274%
GOMF_PURINE_NUCLEOTIDE_BINDING	GOMF_PURINE_NUCLEOTIDE_BINDING		67	0.101396	0.946333	0.523622	0.780538	1	153	tags=28%, list=19%, signal=32%
GOBP_REGULATION_OF_PROTEIN_LOCALIZATION_TO_NUCLEUS	GOBP_REGULATION_OF_PROTEIN_LOCALIZATION_TO_NUCLEUS		10	0.252381	0.940651	0.522472	0.790483	1	40	tags=30%, list=5%, signal=31%
GOBP_REGULATION_OF_EPITHELIAL_CELL_MIGRATION	GOBP_REGULATION_OF_EPITHELIAL_CELL_MIGRATION		13	0.214127	0.940444	0.536122	0.788922	1	326	tags=62%, list=40%, signal=102%
GOBP_CELL_CYCLE_PROCESS	GOBP_CELL_CYCLE_PROCESS		31	0.144767	0.937497	0.524558	0.792906	1	486	tags=74%, list=60%, signal=179%
GOBP_CARBOHYDRATE_HOMEOSTASIS	GOBP_CARBOHYDRATE_HOMEOSTASIS		11	0.233375	0.936514	0.502066	0.792831	1	621	tags=100%, list=77%, signal=426%
GOBP_REGULATION_OF_TRANSPORT	GOBP_REGULATION_OF_TRANSPORT		77	0.095546	0.934845	0.527054	0.794186	1	181	tags=31%, list=22%, signal=36%
GOBP_POSITIVE_REGULATION_OF_SECRETION	GOBP_POSITIVE_REGULATION_OF_SECRETION		11	0.232463	0.933921	0.503131	0.793998	1	181	tags=45%, list=22%, signal=58%
GOBP_MESENCHYMAL_CELL_DIFFERENTIATION	GOBP_MESENCHYMAL_CELL_DIFFERENTIATION		14	0.20511	0.932175	0.511538	0.795435	1	67	tags=29%, list=8%, signal=31%
GOCC_ENDOCYTIC_VESICLE_MEMBRANE	GOCC_ENDOCYTIC_VESICLE_MEMBRANE		13	0.210063	0.930719	0.539095	0.79636	1	640	tags=100%, list=79%, signal=473%
GOBP_REGULATION_OF_RESPONSE_TO_STRESS	GOBP_REGULATION_OF_RESPONSE_TO_STRESS		70	0.0964382	0.928016	0.534591	0.799943	1	378	tags=56%, list=47%, signal=96%
GOBP_NEGATIVE_REGULATION_OF_TRANSCRIPTION_BY_RNA_POLYMERASE_II	GOBP_NEGATIVE_REGULATION_OF_TRANSCRIPTION_BY_RNA_POLYMERASE_II		38	0.127614	0.927961	0.541752	0.797965	1	326	tags=53%, list=40%, signal=84%
GOBP_PROTEIN_STABILIZATION	GOBP_PROTEIN_STABILIZATION		19	0.178707	0.923962	0.51068	0.804077	1	666	tags=100%, list=82%, signal=556%
GOCC_EXOCYTIC_VESICLE	GOCC_EXOCYTIC_VESICLE		10	0.236341	0.922752	0.546535	0.804508	1	376	tags=70%, list=47%, signal=129%
GOBP_RESPONSE_TO_ORGANIC_CYCLIC_COMPOUND	GOBP_RESPONSE_TO_ORGANIC_CYCLIC_COMPOUND		37	0.132822	0.92259	0.538144	0.802759	1	246	tags=43%, list=30%, signal=59%
GOBP_CELLULAR_RESPONSE_TO_ORGANIC_CYCLIC_COMPOUND	GOBP_CELLULAR_RESPONSE_TO_ORGANIC_CYCLIC_COMPOUND		25	0.156475	0.922504	0.549906	0.800846	1	232	tags=44%, list=29%, signal=60%
GOCC_POSTSYNAPTIC_MEMBRANE	GOCC_POSTSYNAPTIC_MEMBRANE		11	0.231664	0.92092	0.549603	0.801983	1	402	tags=73%, list=50%, signal=143%
GOBP_NEGATIVE_REGULATION_OF_PROTEIN_LOCALIZATION	GOBP_NEGATIVE_REGULATION_OF_PROTEIN_LOCALIZATION		14	0.202231	0.919068	0.537374	0.803765	1	531	tags=86%, list=66%, signal=246%
GOCC_ENVELOPE	GOCC_ENVELOPE		83	0.0890236	0.9178	0.545455	0.804231	1	392	tags=57%, list=49%, signal=99%
GOBP_REGULATION_OF_CELL_PROJECTION_ORGANIZATION	GOBP_REGULATION_OF_CELL_PROJECTION_ORGANIZATION		36	0.131837	0.916407	0.560575	0.804958	1	593	tags=86%, list=73%, signal=309%
GOBP_CONNECTIVE_TISSUE_DEVELOPMENT	GOBP_CONNECTIVE_TISSUE_DEVELOPMENT		14	0.20493	0.914467	0.544031	0.806683	1	298	tags=57%, list=37%, signal=89%
GOBP_REGULATION_OF_ACTIN_FILAMENT_ORGANIZATION	GOBP_REGULATION_OF_ACTIN_FILAMENT_ORGANIZATION		13	0.213643	0.914464	0.554217	0.804648	1	575	tags=92%, list=71%, signal=315%
GOMF_PROTEIN_MACROMOLECULE_ADAPTOR_ACTIVITY	GOMF_PROTEIN_MACROMOLECULE_ADAPTOR_ACTIVITY		18	0.182982	0.913356	0.5625	0.804831	1	438	tags=72%, list=54%, signal=154%
GOBP_HETEROCYCLE_CATABOLIC_PROCESS	GOBP_HETEROCYCLE_CATABOLIC_PROCESS		19	0.17764	0.912777	0.549242	0.803972	1	114	tags=32%, list=14%, signal=36%
GOBP_POSITIVE_REGULATION_OF_CELL_DEATH	GOBP_POSITIVE_REGULATION_OF_CELL_DEATH		38	0.127273	0.912697	0.552063	0.802095	1	305	tags=50%, list=38%, signal=77%
GOBP_GROWTH	GOBP_GROWTH		42	0.120602	0.910842	0.554639	0.803927	1	503	tags=74%, list=62%, signal=185%
GOBP_RESPONSE_TO_METAL_ION	GOBP_RESPONSE_TO_METAL_ION		25	0.150498	0.906027	0.54	0.811507	1	269	tags=48%, list=33%, signal=70%
GOBP_REGULATION_OF_CELL_CELL_ADHESION	GOBP_REGULATION_OF_CELL_CELL_ADHESION		20	0.172843	0.90463	0.558416	0.812384	1	186	tags=40%, list=23%, signal=51%
GOBP_REGULATION_OF_SECRETION	GOBP_REGULATION_OF_SECRETION		22	0.160421	0.902644	0.567194	0.814428	1	534	tags=82%, list=66%, signal=235%
GOMF_PHOSPHORIC_ESTER_HYDROLASE_ACTIVITY	GOMF_PHOSPHORIC_ESTER_HYDROLASE_ACTIVITY		11	0.225277	0.901675	0.577869	0.814248	1	554	tags=91%, list=69%, signal=285%
GOMF_UBIQUITIN_LIKE_PROTEIN_LIGASE_ACTIVITY	GOMF_UBIQUITIN_LIKE_PROTEIN_LIGASE_ACTIVITY		15	0.198487	0.900723	0.559671	0.814147	1	488	tags=80%, list=60%, signal=198%
GOMF_PROTEASE_BINDING	GOMF_PROTEASE_BINDING		10	0.232581	0.899896	0.564155	0.813655	1	379	tags=70%, list=47%, signal=130%
GOBP_CELLULAR_LIPID_METABOLIC_PROCESS	GOBP_CELLULAR_LIPID_METABOLIC_PROCESS		39	0.124704	0.899653	0.572301	0.812126	1	131	tags=28%, list=16%, signal=32%
GOBP_REGULATION_OF_CELLULAR_LOCALIZATION	GOBP_REGULATION_OF_CELLULAR_LOCALIZATION		54	0.108213	0.899229	0.564103	0.811026	1	486	tags=70%, list=60%, signal=165%
GOBP_PHAGOCYTOSIS	GOBP_PHAGOCYTOSIS		13	0.205612	0.898467	0.558763	0.810571	1	22	tags=23%, list=3%, signal=23%
GOBP_HEMOSTASIS	GOBP_HEMOSTASIS		12	0.211055	0.893575	0.580645	0.818116	1	33	tags=25%, list=4%, signal=26%
GOBP_ALCOHOL_METABOLIC_PROCESS	GOBP_ALCOHOL_METABOLIC_PROCESS		15	0.195713	0.891335	0.585657	0.820474	1	167	tags=40%, list=21%, signal=49%
GOBP_REGULATION_OF_PROTEIN_BINDING	GOBP_REGULATION_OF_PROTEIN_BINDING		12	0.211893	0.89005	0.579055	0.820955	1	571	tags=92%, list=71%, signal=308%
GOBP_IMMUNE_EFFECTOR_PROCESS	GOBP_IMMUNE_EFFECTOR_PROCESS		26	0.149715	0.88969	0.561508	0.819604	1	317	tags=54%, list=39%, signal=86%
GOBP_VESICLE_ORGANIZATION	GOBP_VESICLE_ORGANIZATION		22	0.157876	0.889385	0.575639	0.818264	1	536	tags=82%, list=66%, signal=236%
GOBP_RESPONSE_TO_STEROID_HORMONE	GOBP_RESPONSE_TO_STEROID_HORMONE		12	0.216499	0.886926	0.577438	0.820905	1	298	tags=58%, list=37%, signal=91%
GOBP_NEUROGENESIS	GOBP_NEUROGENESIS		68	0.0965819	0.886453	0.579848	0.819857	1	284	tags=44%, list=35%, signal=62%
GOBP_REGULATION_OF_MITOTIC_CELL_CYCLE	GOBP_REGULATION_OF_MITOTIC_CELL_CYCLE		11	0.216151	0.886304	0.59847	0.818155	1	194	tags=45%, list=24%, signal=59%
GOBP_MESENCHYME_DEVELOPMENT	GOBP_MESENCHYME_DEVELOPMENT		17	0.176099	0.885278	0.574468	0.818186	1	335	tags=59%, list=41%, signal=98%
GOMF_PROTEIN_HOMODIMERIZATION_ACTIVITY	GOMF_PROTEIN_HOMODIMERIZATION_ACTIVITY		38	0.127068	0.883947	0.581673	0.818655	1	50	tags=18%, list=6%, signal=19%
GOBP_AGING	GOBP_AGING		11	0.219687	0.882997	0.59841	0.818589	1	485	tags=82%, list=60%, signal=202%
GOBP_NEGATIVE_REGULATION_OF_CELL_DEATH	GOBP_NEGATIVE_REGULATION_OF_CELL_DEATH		50	0.107071	0.882795	0.577438	0.817014	1	338	tags=52%, list=42%, signal=84%
GOBP_REGULATION_OF_PROTEIN_SERINE_THREONINE_KINASE_ACTIVITY	GOBP_REGULATION_OF_PROTEIN_SERINE_THREONINE_KINASE_ACTIVITY		15	0.189239	0.882699	0.60241	0.815302	1	226	tags=47%, list=28%, signal=64%
GOCC_ENDOPLASMIC_RETICULUM_PROTEIN_CONTAINING_COMPLEX	GOCC_ENDOPLASMIC_RETICULUM_PROTEIN_CONTAINING_COMPLEX		11	0.223338	0.881799	0.592975	0.81519	1	629	tags=100%, list=78%, signal=445%
GOBP_MUSCLE_STRUCTURE_DEVELOPMENT	GOBP_MUSCLE_STRUCTURE_DEVELOPMENT		24	0.14966	0.881765	0.564315	0.813334	1	353	tags=58%, list=44%, signal=101%
GOBP_REGULATION_OF_BODY_FLUID_LEVELS	GOBP_REGULATION_OF_BODY_FLUID_LEVELS		17	0.17595	0.879912	0.612245	0.814886	1	145	tags=35%, list=18%, signal=42%
GOBP_REGULATION_OF_GROWTH	GOBP_REGULATION_OF_GROWTH		29	0.139879	0.877647	0.599229	0.817352	1	503	tags=76%, list=62%, signal=194%
GOCC_APICAL_PART_OF_CELL	GOCC_APICAL_PART_OF_CELL		23	0.155469	0.87729	0.620352	0.816163	1	158	tags=35%, list=20%, signal=42%
GOCC_ACTIN_BASED_CELL_PROJECTION	GOCC_ACTIN_BASED_CELL_PROJECTION		11	0.215809	0.877005	0.603376	0.814675	1	635	tags=100%, list=79%, signal=461%
GOCC_NUCLEOLUS	GOCC_NUCLEOLUS		64	0.0987903	0.875576	0.61583	0.81546	1	683	tags=94%, list=85%, signal=558%
GOBP_CELL_PART_MORPHOGENESIS	GOBP_CELL_PART_MORPHOGENESIS		29	0.13709	0.875047	0.614	0.814503	1	338	tags=55%, list=42%, signal=91%
GOBP_NUCLEOBASE_CONTAINING_SMALL_MOLECULE_METABOLIC_PROCESS	GOBP_NUCLEOBASE_CONTAINING_SMALL_MOLECULE_METABOLIC_PROCESS		37	0.123988	0.874475	0.6	0.813726	1	362	tags=57%, list=45%, signal=98%
GOMF_GTPASE_ACTIVITY	GOMF_GTPASE_ACTIVITY		17	0.179743	0.871987	0.625243	0.816626	1	142	tags=35%, list=18%, signal=42%
GOBP_REGULATION_OF_INTRACELLULAR_TRANSPORT	GOBP_REGULATION_OF_INTRACELLULAR_TRANSPORT		26	0.148928	0.871948	0.591337	0.814799	1	69	tags=23%, list=9%, signal=24%
GOBP_NERVOUS_SYSTEM_PROCESS	GOBP_NERVOUS_SYSTEM_PROCESS		38	0.120711	0.871026	0.612121	0.814706	1	225	tags=39%, list=28%, signal=52%
GOBP_ORGANELLE_FISSION	GOBP_ORGANELLE_FISSION		10	0.225815	0.867978	0.603352	0.818536	1	142	tags=40%, list=18%, signal=48%
GOBP_CENTRAL_NERVOUS_SYSTEM_DEVELOPMENT	GOBP_CENTRAL_NERVOUS_SYSTEM_DEVELOPMENT		44	0.107568	0.859868	0.622266	0.831927	1	229	tags=39%, list=28%, signal=51%
GOBP_SKIN_DEVELOPMENT	GOBP_SKIN_DEVELOPMENT		18	0.16948	0.859712	0.639442	0.830288	1	314	tags=56%, list=39%, signal=89%
GOBP_DNA_METABOLIC_PROCESS	GOBP_DNA_METABOLIC_PROCESS		32	0.130799	0.85941	0.61477	0.828954	1	655	tags=94%, list=81%, signal=475%
GOBP_ENDOMEMBRANE_SYSTEM_ORGANIZATION	GOBP_ENDOMEMBRANE_SYSTEM_ORGANIZATION		34	0.125931	0.85696	0.613497	0.831561	1	662	tags=94%, list=82%, signal=499%
GOBP_CELLULAR_CARBOHYDRATE_METABOLIC_PROCESS	GOBP_CELLULAR_CARBOHYDRATE_METABOLIC_PROCESS		15	0.186213	0.856493	0.626243	0.830576	1	390	tags=67%, list=48%, signal=126%
GOBP_CHROMOSOME_ORGANIZATION	GOBP_CHROMOSOME_ORGANIZATION		17	0.176842	0.852796	0.644351	0.835631	1	477	tags=76%, list=59%, signal=183%
GOBP_AMIDE_METABOLIC_PROCESS	GOBP_AMIDE_METABOLIC_PROCESS		114	0.073664	0.85102	0.646484	0.836979	1	685	tags=91%, list=85%, signal=515%
GOCC_GLUTAMATERGIC_SYNAPSE	GOCC_GLUTAMATERGIC_SYNAPSE		12	0.19933	0.849019	0.641075	0.83871	1	177	tags=42%, list=22%, signal=53%
GOBP_TRANSMEMBRANE_RECEPTOR_PROTEIN_TYROSINE_KINASE_SIGNALING_PATHWAY	GOBP_TRANSMEMBRANE_RECEPTOR_PROTEIN_TYROSINE_KINASE_SIGNALING_PATHWAY		22	0.153828	0.848592	0.660494	0.837593	1	429	tags=68%, list=53%, signal=141%
GOMF_OXIDOREDUCTASE_ACTIVITY	GOMF_OXIDOREDUCTASE_ACTIVITY		49	0.104595	0.848456	0.630522	0.83597	1	101	tags=22%, list=13%, signal=24%
GOBP_EPITHELIAL_TUBE_MORPHOGENESIS	GOBP_EPITHELIAL_TUBE_MORPHOGENESIS		18	0.16948	0.848365	0.646825	0.834284	1	314	tags=56%, list=39%, signal=89%
GOBP_CELLULAR_COMPONENT_DISASSEMBLY	GOBP_CELLULAR_COMPONENT_DISASSEMBLY		26	0.138894	0.847568	0.625506	0.83382	1	139	tags=31%, list=17%, signal=36%
GOBP_POSITIVE_REGULATION_OF_DEVELOPMENTAL_PROCESS	GOBP_POSITIVE_REGULATION_OF_DEVELOPMENTAL_PROCESS		45	0.108927	0.842466	0.671579	0.84123	1	275	tags=44%, list=34%, signal=64%
GOCC_ORGANELLE_INNER_MEMBRANE	GOCC_ORGANELLE_INNER_MEMBRANE		46	0.106242	0.841358	0.666667	0.841357	1	445	tags=65%, list=55%, signal=137%
GOCC_TERTIARY_GRANULE	GOCC_TERTIARY_GRANULE		13	0.190905	0.840935	0.646707	0.840106	1	158	tags=38%, list=20%, signal=47%
GOCC_NUCLEAR_OUTER_MEMBRANE_ENDOPLASMIC_RETICULUM_MEMBRANE_NETWORK	GOCC_NUCLEAR_OUTER_MEMBRANE_ENDOPLASMIC_RETICULUM_MEMBRANE_NETWORK		65	0.0909204	0.839467	0.666667	0.840887	1	640	tags=88%, list=79%, signal=388%
GOBP_BIOLOGICAL_PROCESS_INVOLVED_IN_INTERSPECIES_INTERACTION_BETWEEN_ORGANISMS	GOBP_BIOLOGICAL_PROCESS_INVOLVED_IN_INTERSPECIES_INTERACTION_BETWEEN_ORGANISMS		73	0.0881185	0.834753	0.656687	0.847488	1	543	tags=75%, list=67%, signal=209%
GOBP_REGULATION_OF_CYTOSKELETON_ORGANIZATION	GOBP_REGULATION_OF_CYTOSKELETON_ORGANIZATION		21	0.153506	0.830677	0.656379	0.852823	1	186	tags=38%, list=23%, signal=48%
GOBP_REGULATION_OF_CELLULAR_MACROMOLECULE_BIOSYNTHETIC_PROCESS	GOBP_REGULATION_OF_CELLULAR_MACROMOLECULE_BIOSYNTHETIC_PROCESS		32	0.125322	0.830544	0.643011	0.851119	1	331	tags=53%, list=41%, signal=86%
GOBP_STEM_CELL_DIFFERENTIATION	GOBP_STEM_CELL_DIFFERENTIATION		14	0.184779	0.829164	0.661088	0.851773	1	314	tags=57%, list=39%, signal=92%
GOBP_EPITHELIAL_CELL_DEVELOPMENT	GOBP_EPITHELIAL_CELL_DEVELOPMENT		11	0.203718	0.828727	0.662835	0.850695	1	57	tags=27%, list=7%, signal=29%
GOBP_NUCLEOSIDE_TRIPHOSPHATE_BIOSYNTHETIC_PROCESS	GOBP_NUCLEOSIDE_TRIPHOSPHATE_BIOSYNTHETIC_PROCESS		20	0.154569	0.826236	0.661224	0.85325	1	362	tags=60%, list=45%, signal=106%
GOBP_REPRODUCTION	GOBP_REPRODUCTION		47	0.104454	0.822472	0.70155	0.858007	1	143	tags=28%, list=18%, signal=32%
GOBP_REGULATION_OF_CELLULAR_COMPONENT_BIOGENESIS	GOBP_REGULATION_OF_CELLULAR_COMPONENT_BIOGENESIS		57	0.0950546	0.822209	0.678879	0.856506	1	282	tags=44%, list=35%, signal=63%
GOBP_STEROID_METABOLIC_PROCESS	GOBP_STEROID_METABOLIC_PROCESS		14	0.18262	0.819238	0.678068	0.860097	1	258	tags=50%, list=32%, signal=72%
GOBP_BEHAVIOR	GOBP_BEHAVIOR		28	0.131685	0.818886	0.724346	0.858859	1	156	tags=32%, list=19%, signal=38%
GOBP_CHEMICAL_HOMEOSTASIS	GOBP_CHEMICAL_HOMEOSTASIS		46	0.103161	0.817185	0.702083	0.859975	1	623	tags=87%, list=77%, signal=358%
GOBP_CELLULAR_RESPONSE_TO_INORGANIC_SUBSTANCE	GOBP_CELLULAR_RESPONSE_TO_INORGANIC_SUBSTANCE		14	0.184059	0.816714	0.698182	0.858994	1	430	tags=71%, list=53%, signal=150%
GOBP_PROTEIN_LOCALIZATION_TO_CELL_PERIPHERY	GOBP_PROTEIN_LOCALIZATION_TO_CELL_PERIPHERY		21	0.148121	0.809616	0.700193	0.869559	1	575	tags=86%, list=71%, signal=290%
GOCC_SYNAPTIC_MEMBRANE	GOCC_SYNAPTIC_MEMBRANE		15	0.17108	0.804385	0.696774	0.876578	1	402	tags=67%, list=50%, signal=130%
GOBP_PROTEIN_LOCALIZATION_TO_PLASMA_MEMBRANE	GOBP_PROTEIN_LOCALIZATION_TO_PLASMA_MEMBRANE		21	0.148121	0.800014	0.696202	0.882157	1	575	tags=86%, list=71%, signal=290%
GOCC_GOLGI_APPARATUS_SUBCOMPARTMENT	GOCC_GOLGI_APPARATUS_SUBCOMPARTMENT		25	0.135428	0.798807	0.722222	0.882315	1	604	tags=88%, list=75%, signal=338%
GOBP_CELLULAR_RESPONSE_TO_NITROGEN_COMPOUND	GOBP_CELLULAR_RESPONSE_TO_NITROGEN_COMPOUND		35	0.115395	0.796431	0.732422	0.884303	1	233	tags=40%, list=29%, signal=54%
GOBP_ATP_METABOLIC_PROCESS	GOBP_ATP_METABOLIC_PROCESS		26	0.13191	0.796395	0.704762	0.882445	1	362	tags=58%, list=45%, signal=101%
GOBP_CELLULAR_RESPONSE_TO_PEPTIDE	GOBP_CELLULAR_RESPONSE_TO_PEPTIDE		18	0.158368	0.795136	0.697723	0.882804	1	233	tags=44%, list=29%, signal=61%
GOBP_DEFENSE_RESPONSE_TO_OTHER_ORGANISM	GOBP_DEFENSE_RESPONSE_TO_OTHER_ORGANISM		51	0.0974435	0.79394	0.706827	0.88302	1	353	tags=53%, list=44%, signal=88%
GOCC_FICOLIN_1_RICH_GRANULE	GOCC_FICOLIN_1_RICH_GRANULE		17	0.159515	0.793477	0.720165	0.881964	1	158	tags=35%, list=20%, signal=43%
GOBP_CHROMOSOME_SEGREGATION	GOBP_CHROMOSOME_SEGREGATION		10	0.211028	0.792348	0.732	0.882019	1	477	tags=80%, list=59%, signal=193%
GOMF_ACTIVE_TRANSMEMBRANE_TRANSPORTER_ACTIVITY	GOMF_ACTIVE_TRANSMEMBRANE_TRANSPORTER_ACTIVITY		23	0.141844	0.791434	0.732252	0.881778	1	520	tags=78%, list=64%, signal=213%
GOBP_CALCIUM_ION_TRANSPORT	GOBP_CALCIUM_ION_TRANSPORT		20	0.14797	0.788993	0.729167	0.884025	1	246	tags=45%, list=30%, signal=63%
GOBP_ORGANIC_HYDROXY_COMPOUND_METABOLIC_PROCESS	GOBP_ORGANIC_HYDROXY_COMPOUND_METABOLIC_PROCESS		20	0.145685	0.788717	0.723608	0.882607	1	167	tags=35%, list=21%, signal=43%
GOBP_MONOATOMIC_ION_TRANSPORT	GOBP_MONOATOMIC_ION_TRANSPORT		55	0.0935168	0.788618	0.739726	0.88092	1	384	tags=56%, list=48%, signal=100%
GOMF_CATALYTIC_ACTIVITY_ACTING_ON_RNA	GOMF_CATALYTIC_ACTIVITY_ACTING_ON_RNA		21	0.146306	0.787172	0.721804	0.881591	1	461	tags=71%, list=57%, signal=162%
GOBP_REPRODUCTIVE_SYSTEM_DEVELOPMENT	GOBP_REPRODUCTIVE_SYSTEM_DEVELOPMENT		10	0.207519	0.786378	0.715746	0.881059	1	399	tags=70%, list=49%, signal=137%
GOBP_CELLULAR_COMPONENT_MORPHOGENESIS	GOBP_CELLULAR_COMPONENT_MORPHOGENESIS		34	0.114683	0.78448	0.747036	0.882336	1	338	tags=53%, list=42%, signal=87%
GOBP_VASCULATURE_DEVELOPMENT	GOBP_VASCULATURE_DEVELOPMENT		24	0.132228	0.783464	0.741748	0.882161	1	535	tags=79%, list=66%, signal=227%
GOBP_PURINE_CONTAINING_COMPOUND_METABOLIC_PROCESS	GOBP_PURINE_CONTAINING_COMPOUND_METABOLIC_PROCESS		36	0.111255	0.781093	0.723447	0.884237	1	362	tags=56%, list=45%, signal=96%
GOMF_MOLECULAR_FUNCTION_ACTIVATOR_ACTIVITY	GOMF_MOLECULAR_FUNCTION_ACTIVATOR_ACTIVITY		39	0.108933	0.780307	0.723608	0.883588	1	226	tags=38%, list=28%, signal=51%
GOBP_PROTEIN_POLYMERIZATION	GOBP_PROTEIN_POLYMERIZATION		12	0.188023	0.775776	0.768182	0.888959	1	186	tags=42%, list=23%, signal=53%
GOBP_LIPID_LOCALIZATION	GOBP_LIPID_LOCALIZATION		18	0.154993	0.774316	0.725714	0.889646	1	101	tags=28%, list=13%, signal=31%
GOBP_MITOCHONDRIAL_TRANSPORT	GOBP_MITOCHONDRIAL_TRANSPORT		13	0.17552	0.771355	0.753036	0.892619	1	481	tags=77%, list=60%, signal=187%
GOBP_GENERATION_OF_PRECURSOR_METABOLITES_AND_ENERGY	GOBP_GENERATION_OF_PRECURSOR_METABOLITES_AND_ENERGY		42	0.102449	0.769351	0.728	0.893908	1	363	tags=55%, list=45%, signal=94%
GOBP_EPIDERMIS_DEVELOPMENT	GOBP_EPIDERMIS_DEVELOPMENT		17	0.152822	0.767511	0.766667	0.894896	1	496	tags=76%, list=61%, signal=194%
GOBP_ACTIN_FILAMENT_ORGANIZATION	GOBP_ACTIN_FILAMENT_ORGANIZATION		20	0.142893	0.766673	0.745455	0.894372	1	250	tags=45%, list=31%, signal=64%
GOBP_CELL_ACTIVATION_INVOLVED_IN_IMMUNE_RESPONSE	GOBP_CELL_ACTIVATION_INVOLVED_IN_IMMUNE_RESPONSE		15	0.166625	0.765976	0.780041	0.893744	1	621	tags=93%, list=77%, signal=396%
GOBP_REGULATION_OF_INFLAMMATORY_RESPONSE	GOBP_REGULATION_OF_INFLAMMATORY_RESPONSE		18	0.155274	0.763311	0.759916	0.896078	1	415	tags=67%, list=51%, signal=134%
GOBP_RESPONSE_TO_COPPER_ION	GOBP_RESPONSE_TO_COPPER_ION		10	0.200501	0.762272	0.757895	0.895805	1	647	tags=100%, list=80%, signal=496%
GOBP_RESPONSE_TO_HORMONE	GOBP_RESPONSE_TO_HORMONE		38	0.10745	0.761675	0.770791	0.894909	1	299	tags=47%, list=37%, signal=72%
GOCC_POLYMERIC_CYTOSKELETAL_FIBER	GOCC_POLYMERIC_CYTOSKELETAL_FIBER		22	0.139718	0.761591	0.78629	0.893251	1	183	tags=36%, list=23%, signal=46%
GOBP_ACTIN_FILAMENT_BUNDLE_ORGANIZATION	GOBP_ACTIN_FILAMENT_BUNDLE_ORGANIZATION		10	0.195489	0.759183	0.762295	0.895149	1	247	tags=50%, list=31%, signal=71%
GOBP_SIGNAL_RELEASE	GOBP_SIGNAL_RELEASE		19	0.146221	0.756313	0.768595	0.89784	1	479	tags=74%, list=59%, signal=177%
GOBP_VESICLE_MEDIATED_TRANSPORT	GOBP_VESICLE_MEDIATED_TRANSPORT		81	0.0757892	0.755883	0.767207	0.896609	1	712	tags=95%, list=88%, signal=720%
GOBP_RESPONSE_TO_INORGANIC_SUBSTANCE	GOBP_RESPONSE_TO_INORGANIC_SUBSTANCE		37	0.107687	0.752141	0.777778	0.900381	1	47	tags=16%, list=6%, signal=16%
GOBP_MYELOID_CELL_DIFFERENTIATION	GOBP_MYELOID_CELL_DIFFERENTIATION		21	0.136141	0.751878	0.784553	0.898934	1	469	tags=71%, list=58%, signal=166%
GOBP_DEFENSE_RESPONSE_TO_BACTERIUM	GOBP_DEFENSE_RESPONSE_TO_BACTERIUM		10	0.194486	0.750352	0.786408	0.899506	1	571	tags=90%, list=71%, signal=303%
GOCC_MITOCHONDRIAL_PROTEIN_CONTAINING_COMPLEX	GOCC_MITOCHONDRIAL_PROTEIN_CONTAINING_COMPLEX		33	0.113001	0.745408	0.787149	0.905102	1	597	tags=85%, list=74%, signal=312%
GOBP_CELL_GROWTH	GOBP_CELL_GROWTH		20	0.140355	0.744982	0.74856	0.903927	1	454	tags=70%, list=56%, signal=156%
GOMF_ACTIN_FILAMENT_BINDING	GOMF_ACTIN_FILAMENT_BINDING		14	0.164808	0.744005	0.786127	0.903545	1	503	tags=79%, list=62%, signal=205%
GOCC_ACTIN_CYTOSKELETON	GOCC_ACTIN_CYTOSKELETON		26	0.122664	0.743985	0.788501	0.901765	1	276	tags=46%, list=34%, signal=68%
GOBP_SEXUAL_REPRODUCTION	GOBP_SEXUAL_REPRODUCTION		25	0.126897	0.742039	0.780952	0.902925	1	643	tags=92%, list=80%, signal=437%
GOBP_LEUKOCYTE_MIGRATION	GOBP_LEUKOCYTE_MIGRATION		15	0.157545	0.739969	0.807302	0.904048	1	305	tags=53%, list=38%, signal=84%
GOBP_MAINTENANCE_OF_LOCATION	GOBP_MAINTENANCE_OF_LOCATION		18	0.141913	0.73773	0.794715	0.905732	1	246	tags=44%, list=30%, signal=62%
GOBP_NEURON_PROJECTION_EXTENSION	GOBP_NEURON_PROJECTION_EXTENSION		10	0.192481	0.736736	0.790323	0.905432	1	7	tags=20%, list=1%, signal=20%
GOBP_MITOTIC_CELL_CYCLE	GOBP_MITOTIC_CELL_CYCLE		27	0.122161	0.735264	0.805668	0.905841	1	143	tags=30%, list=18%, signal=35%
GOMF_TRANSITION_METAL_ION_BINDING	GOMF_TRANSITION_METAL_ION_BINDING		59	0.0830486	0.728124	0.818182	0.914425	1	197	tags=32%, list=24%, signal=39%
GOBP_CARBOHYDRATE_METABOLIC_PROCESS	GOBP_CARBOHYDRATE_METABOLIC_PROCESS		27	0.117039	0.727876	0.816901	0.912964	1	147	tags=30%, list=18%, signal=35%
GOMF_NUCLEOSIDE_TRIPHOSPHATASE_REGULATOR_ACTIVITY	GOMF_NUCLEOSIDE_TRIPHOSPHATASE_REGULATOR_ACTIVITY		11	0.176001	0.725212	0.834	0.914852	1	226	tags=45%, list=28%, signal=62%
GOBP_NEGATIVE_REGULATION_OF_PHOSPHORUS_METABOLIC_PROCESS	GOBP_NEGATIVE_REGULATION_OF_PHOSPHORUS_METABOLIC_PROCESS		22	0.128267	0.723404	0.826962	0.915662	1	596	tags=86%, list=74%, signal=320%
GOBP_MORPHOGENESIS_OF_EMBRYONIC_EPITHELIUM	GOBP_MORPHOGENESIS_OF_EMBRYONIC_EPITHELIUM		12	0.169179	0.720633	0.826772	0.917879	1	201	tags=42%, list=25%, signal=55%
GOBP_NEGATIVE_REGULATION_OF_PHOSPHORYLATION	GOBP_NEGATIVE_REGULATION_OF_PHOSPHORYLATION		18	0.142194	0.717677	0.817658	0.920166	1	156	tags=33%, list=19%, signal=40%
GOBP_ORGANELLE_LOCALIZATION	GOBP_ORGANELLE_LOCALIZATION		27	0.118462	0.715043	0.815842	0.922021	1	505	tags=74%, list=63%, signal=191%
GOBP_EPITHELIAL_CELL_DIFFERENTIATION	GOBP_EPITHELIAL_CELL_DIFFERENTIATION		29	0.111903	0.70981	0.815789	0.927347	1	79	tags=21%, list=10%, signal=22%
GOBP_NEURAL_TUBE_FORMATION	GOBP_NEURAL_TUBE_FORMATION		12	0.169179	0.707288	0.829218	0.92907	1	201	tags=42%, list=25%, signal=55%
GOBP_TISSUE_MORPHOGENESIS	GOBP_TISSUE_MORPHOGENESIS		35	0.102901	0.706411	0.845833	0.928489	1	335	tags=51%, list=41%, signal=84%
GOBP_TUBE_FORMATION	GOBP_TUBE_FORMATION		12	0.169179	0.702628	0.836292	0.931704	1	201	tags=42%, list=25%, signal=55%
GOBP_EPITHELIAL_TUBE_FORMATION	GOBP_EPITHELIAL_TUBE_FORMATION		12	0.169179	0.702341	0.837891	0.930292	1	201	tags=42%, list=25%, signal=55%
GOBP_CELLULAR_PROCESS_INVOLVED_IN_REPRODUCTION_IN_MULTICELLULAR_ORGANISM	GOBP_CELLULAR_PROCESS_INVOLVED_IN_REPRODUCTION_IN_MULTICELLULAR_ORGANISM		11	0.176001	0.698459	0.850485	0.933531	1	226	tags=45%, list=28%, signal=62%
GOBP_ESTABLISHMENT_OF_PROTEIN_LOCALIZATION_TO_MEMBRANE	GOBP_ESTABLISHMENT_OF_PROTEIN_LOCALIZATION_TO_MEMBRANE		23	0.122404	0.69405	0.877339	0.937354	1	465	tags=70%, list=58%, signal=159%
GOBP_RESPONSE_TO_OXYGEN_LEVELS	GOBP_RESPONSE_TO_OXYGEN_LEVELS		20	0.130965	0.692581	0.861598	0.937452	1	623	tags=90%, list=77%, signal=383%
GOCC_TRANSPORT_VESICLE_MEMBRANE	GOCC_TRANSPORT_VESICLE_MEMBRANE		11	0.169499	0.682803	0.877339	0.947701	1	525	tags=82%, list=65%, signal=230%
GOBP_MONOATOMIC_CATION_TRANSPORT	GOBP_MONOATOMIC_CATION_TRANSPORT		49	0.0852894	0.681756	0.8361	0.947323	1	363	tags=53%, list=45%, signal=91%
GOCC_PERINUCLEAR_REGION_OF_CYTOPLASM	GOCC_PERINUCLEAR_REGION_OF_CYTOPLASM		25	0.116986	0.681326	0.876289	0.946055	1	69	tags=20%, list=9%, signal=21%
GOCC_PHAGOCYTIC_VESICLE	GOCC_PHAGOCYTIC_VESICLE		13	0.155491	0.680217	0.857143	0.945629	1	124	tags=31%, list=15%, signal=36%
GOBP_CELL_CELL_SIGNALING_BY_WNT	GOBP_CELL_CELL_SIGNALING_BY_WNT		20	0.129442	0.679141	0.857724	0.945185	1	503	tags=75%, list=62%, signal=194%
GOBP_MYELOID_LEUKOCYTE_ACTIVATION	GOBP_MYELOID_LEUKOCYTE_ACTIVATION		11	0.169043	0.677749	0.875	0.945077	1	305	tags=55%, list=38%, signal=86%
GOMF_KINASE_REGULATOR_ACTIVITY	GOMF_KINASE_REGULATOR_ACTIVITY		11	0.172579	0.67222	0.863727	0.95024	1	596	tags=91%, list=74%, signal=342%
GOBP_DEVELOPMENTAL_GROWTH_INVOLVED_IN_MORPHOGENESIS	GOBP_DEVELOPMENTAL_GROWTH_INVOLVED_IN_MORPHOGENESIS		12	0.159129	0.666253	0.8826	0.955305	1	7	tags=17%, list=1%, signal=17%
GOBP_REGULATION_OF_CELL_CYCLE_PROCESS	GOBP_REGULATION_OF_CELL_CYCLE_PROCESS		17	0.136313	0.661564	0.883946	0.958789	1	414	tags=65%, list=51%, signal=130%
GOBP_NEGATIVE_REGULATION_OF_TRANSFERASE_ACTIVITY	GOBP_NEGATIVE_REGULATION_OF_TRANSFERASE_ACTIVITY		18	0.128551	0.658947	0.887776	0.959964	1	77	tags=22%, list=10%, signal=24%
GOCC_INNER_MITOCHONDRIAL_MEMBRANE_PROTEIN_COMPLEX	GOCC_INNER_MITOCHONDRIAL_MEMBRANE_PROTEIN_COMPLEX		25	0.112542	0.652023	0.888	0.965719	1	428	tags=64%, list=53%, signal=132%
GOBP_REGULATION_OF_NERVOUS_SYSTEM_DEVELOPMENT	GOBP_REGULATION_OF_NERVOUS_SYSTEM_DEVELOPMENT		17	0.131777	0.651997	0.877551	0.963924	1	275	tags=47%, list=34%, signal=70%
GOBP_SIGNAL_TRANSDUCTION_BY_P53_CLASS_MEDIATOR	GOBP_SIGNAL_TRANSDUCTION_BY_P53_CLASS_MEDIATOR		16	0.131944	0.64419	0.894636	0.970198	1	349	tags=56%, list=43%, signal=97%
GOBP_PROTEIN_LOCALIZATION_TO_MITOCHONDRION	GOBP_PROTEIN_LOCALIZATION_TO_MITOCHONDRION		12	0.155779	0.642307	0.890873	0.970262	1	481	tags=75%, list=60%, signal=183%
GOMF_ATP_DEPENDENT_ACTIVITY	GOMF_ATP_DEPENDENT_ACTIVITY		24	0.109694	0.637963	0.912	0.972796	1	216	tags=38%, list=27%, signal=50%
GOBP_REGULATION_OF_AMIDE_METABOLIC_PROCESS	GOBP_REGULATION_OF_AMIDE_METABOLIC_PROCESS		34	0.0930233	0.637227	0.934741	0.971755	1	331	tags=50%, list=41%, signal=81%
GOBP_DNA_REPAIR	GOBP_DNA_REPAIR		15	0.135099	0.634773	0.906314	0.972378	1	646	tags=93%, list=80%, signal=457%
GOBP_POST_TRANSCRIPTIONAL_REGULATION_OF_GENE_EXPRESSION	GOBP_POST_TRANSCRIPTIONAL_REGULATION_OF_GENE_EXPRESSION		37	0.0891436	0.63364	0.904398	0.971694	1	236	tags=38%, list=29%, signal=51%
GOCC_TRANS_GOLGI_NETWORK	GOCC_TRANS_GOLGI_NETWORK		20	0.122081	0.633337	0.900596	0.970176	1	24	tags=15%, list=3%, signal=15%
GOBP_REGULATION_OF_PROTEIN_UBIQUITINATION	GOBP_REGULATION_OF_PROTEIN_UBIQUITINATION		14	0.141598	0.629573	0.91068	0.971767	1	406	tags=64%, list=50%, signal=127%
GOBP_POSITIVE_REGULATION_OF_CELL_ACTIVATION	GOBP_POSITIVE_REGULATION_OF_CELL_ACTIVATION		11	0.156496	0.628095	0.893878	0.971438	1	315	tags=55%, list=39%, signal=88%
GOMF_HYDROLASE_ACTIVITY_ACTING_ON_ESTER_BONDS	GOMF_HYDROLASE_ACTIVITY_ACTING_ON_ESTER_BONDS		28	0.101282	0.626109	0.922481	0.971512	1	122	tags=25%, list=15%, signal=28%
GOCC_PRESYNAPSE	GOCC_PRESYNAPSE		25	0.104163	0.617471	0.91342	0.977641	1	176	tags=32%, list=22%, signal=40%
GOMF_GLYCOSYLTRANSFERASE_ACTIVITY	GOMF_GLYCOSYLTRANSFERASE_ACTIVITY		10	0.164411	0.616349	0.928287	0.976886	1	595	tags=90%, list=74%, signal=337%
GOMF_MOLECULAR_ADAPTOR_ACTIVITY	GOMF_MOLECULAR_ADAPTOR_ACTIVITY		25	0.106564	0.616075	0.912871	0.975347	1	465	tags=68%, list=58%, signal=155%
GOBP_CELL_DIVISION	GOBP_CELL_DIVISION		18	0.122222	0.613481	0.917864	0.975759	1	486	tags=72%, list=60%, signal=177%
GOBP_POSITIVE_REGULATION_OF_CELL_DEVELOPMENT	GOBP_POSITIVE_REGULATION_OF_CELL_DEVELOPMENT		10	0.160401	0.613115	0.940206	0.974305	1	275	tags=50%, list=34%, signal=75%
GOBP_CANONICAL_WNT_SIGNALING_PATHWAY	GOBP_CANONICAL_WNT_SIGNALING_PATHWAY		15	0.133417	0.608497	0.924125	0.976486	1	378	tags=60%, list=47%, signal=111%
GOBP_TRANSMEMBRANE_TRANSPORT	GOBP_TRANSMEMBRANE_TRANSPORT		67	0.0663283	0.605722	0.946939	0.97715	1	384	tags=54%, list=48%, signal=94%
GOCC_POSTSYNAPSE	GOCC_POSTSYNAPSE		39	0.0819913	0.601546	0.949807	0.978592	1	226	tags=36%, list=28%, signal=47%
GOBP_DEVELOPMENTAL_CELL_GROWTH	GOBP_DEVELOPMENTAL_CELL_GROWTH		14	0.13566	0.600017	0.944215	0.978096	1	353	tags=57%, list=44%, signal=100%
GOBP_ACTOMYOSIN_STRUCTURE_ORGANIZATION	GOBP_ACTOMYOSIN_STRUCTURE_ORGANIZATION		11	0.148968	0.595401	0.923554	0.979989	1	321	tags=55%, list=40%, signal=89%
GOBP_RNA_CATABOLIC_PROCESS	GOBP_RNA_CATABOLIC_PROCESS		15	0.126692	0.594414	0.943888	0.97899	1	114	tags=27%, list=14%, signal=30%
GOBP_REGULATION_OF_SIGNAL_TRANSDUCTION_BY_P53_CLASS_MEDIATOR	GOBP_REGULATION_OF_SIGNAL_TRANSDUCTION_BY_P53_CLASS_MEDIATOR		13	0.135075	0.591283	0.957831	0.979373	1	451	tags=69%, list=56%, signal=154%
GOBP_REGULATION_OF_PROTEIN_MODIFICATION_BY_SMALL_PROTEIN_CONJUGATION_OR_REMOVAL	GOBP_REGULATION_OF_PROTEIN_MODIFICATION_BY_SMALL_PROTEIN_CONJUGATION_OR_REMOVAL		16	0.123737	0.586654	0.93988	0.980915	1	406	tags=63%, list=50%, signal=123%
GOBP_CHROMATIN_REMODELING	GOBP_CHROMATIN_REMODELING		17	0.118539	0.584552	0.957537	0.980657	1	333	tags=53%, list=41%, signal=88%
GOMF_LIGASE_ACTIVITY	GOMF_LIGASE_ACTIVITY		10	0.152632	0.579709	0.933202	0.982051	1	362	tags=60%, list=45%, signal=107%
GOMF_PASSIVE_TRANSMEMBRANE_TRANSPORTER_ACTIVITY	GOMF_PASSIVE_TRANSMEMBRANE_TRANSPORTER_ACTIVITY		16	0.11553	0.573209	0.962343	0.984348	1	362	tags=56%, list=45%, signal=100%
GOBP_NUCLEOSIDE_TRIPHOSPHATE_METABOLIC_PROCESS	GOBP_NUCLEOSIDE_TRIPHOSPHATE_METABOLIC_PROCESS		28	0.0895604	0.560523	0.953629	0.989876	1	362	tags=54%, list=45%, signal=94%
GOCC_SYNAPSE	GOCC_SYNAPSE		88	0.0545455	0.557993	0.970414	0.98954	1	731	tags=95%, list=90%, signal=893%
GOBP_REGULATION_OF_DEVELOPMENTAL_GROWTH	GOBP_REGULATION_OF_DEVELOPMENTAL_GROWTH		20	0.105584	0.555143	0.967742	0.989249	1	643	tags=90%, list=80%, signal=430%
GOBP_PROTEIN_TARGETING	GOBP_PROTEIN_TARGETING		31	0.0841117	0.549113	0.969697	0.990348	1	481	tags=68%, list=60%, signal=161%
GOBP_CELL_CYCLE_PHASE_TRANSITION	GOBP_CELL_CYCLE_PHASE_TRANSITION		12	0.13191	0.540254	0.962025	0.992577	1	298	tags=50%, list=37%, signal=78%
GOBP_NEGATIVE_REGULATION_OF_PROTEIN_MODIFICATION_PROCESS	GOBP_NEGATIVE_REGULATION_OF_PROTEIN_MODIFICATION_PROCESS		29	0.0847683	0.534635	0.978044	0.993183	1	128	tags=24%, list=16%, signal=28%
GOBP_DEVELOPMENTAL_GROWTH	GOBP_DEVELOPMENTAL_GROWTH		33	0.0780059	0.52416	0.984221	0.995378	1	12	tags=9%, list=1%, signal=9%
GOMF_ADENYL_NUCLEOTIDE_BINDING	GOMF_ADENYL_NUCLEOTIDE_BINDING		52	0.0634921	0.513977	0.992337	0.996836	1	153	tags=25%, list=19%, signal=29%
GOBP_REGULATION_OF_CELL_GROWTH	GOBP_REGULATION_OF_CELL_GROWTH		17	0.103517	0.511285	0.97456	0.995954	1	535	tags=76%, list=66%, signal=222%
GOBP_NEGATIVE_REGULATION_OF_TRANSPORT	GOBP_NEGATIVE_REGULATION_OF_TRANSPORT		21	0.0923338	0.505994	0.984314	0.995564	1	465	tags=67%, list=58%, signal=153%
GOBP_NUCLEIC_ACID_PHOSPHODIESTER_BOND_HYDROLYSIS	GOBP_NUCLEIC_ACID_PHOSPHODIESTER_BOND_HYDROLYSIS		10	0.129825	0.503348	0.992203	0.994492	1	461	tags=70%, list=57%, signal=161%
GOMF_NUCLEASE_ACTIVITY	GOMF_NUCLEASE_ACTIVITY		10	0.129825	0.495915	0.989626	0.994634	1	461	tags=70%, list=57%, signal=161%
GOBP_NEGATIVE_REGULATION_OF_PROTEIN_MODIFICATION_BY_SMALL_PROTEIN_CONJUGATION_OR_REMOVAL	GOBP_NEGATIVE_REGULATION_OF_PROTEIN_MODIFICATION_BY_SMALL_PROTEIN_CONJUGATION_OR_REMOVAL		10	0.127318	0.49586	0.982387	0.992909	1	463	tags=70%, list=57%, signal=162%
GOBP_REGULATION_OF_NEUROGENESIS	GOBP_REGULATION_OF_NEUROGENESIS		16	0.0978535	0.46715	0.993789	0.996413	1	275	tags=44%, list=34%, signal=65%
GOBP_MRNA_CATABOLIC_PROCESS	GOBP_MRNA_CATABOLIC_PROCESS		13	0.0966619	0.428393	1	0.99831	1	668	tags=92%, list=83%, signal=524%

## Sheet: Cluster 5
NAME	GS<br> follow link to MSigDB	GS DETAILS	SIZE	ES	NES	NOM p-val	FDR q-val	FWER p-val	RANK AT MAX	LEADING EDGE
GOBP_MITOTIC_CELL_CYCLE_PROCESS	GOBP_MITOTIC_CELL_CYCLE_PROCESS	Details ...	38	0.298334	2.1154	0	0.957103	0.669	331	tags=68%, list=40%, signal=109%
GOCC_MOTILE_CILIUM	GOCC_MOTILE_CILIUM	Details ...	10	0.530816	2.04585	0.004	0.73451	0.825	228	tags=80%, list=27%, signal=109%
GOCC_CENTROSOME	GOCC_CENTROSOME	Details ...	29	0.317654	2.04437	0.00389105	0.495314	0.829	346	tags=72%, list=42%, signal=120%
GOBP_MULTICELLULAR_ORGANISM_REPRODUCTION	GOBP_MULTICELLULAR_ORGANISM_REPRODUCTION	Details ...	29	0.319374	2.03384	0.00196464	0.399582	0.847	230	tags=59%, list=28%, signal=78%
GOBP_MICROTUBULE_BASED_PROCESS	GOBP_MICROTUBULE_BASED_PROCESS	Details ...	34	0.292715	2.01738	0	0.353139	0.879	59	tags=35%, list=7%, signal=36%
GOCC_MICROTUBULE_ORGANIZING_CENTER	GOCC_MICROTUBULE_ORGANIZING_CENTER	Details ...	33	0.293689	1.9884	0	0.354963	0.914	369	tags=73%, list=44%, signal=126%
GOBP_REGULATION_OF_WOUND_HEALING	GOBP_REGULATION_OF_WOUND_HEALING	Details ...	11	0.496231	1.9843	0.00406504	0.311532	0.918	272	tags=82%, list=33%, signal=120%
GOBP_POSITIVE_REGULATION_OF_PEPTIDASE_ACTIVITY	GOBP_POSITIVE_REGULATION_OF_PEPTIDASE_ACTIVITY	Details ...	16	0.406518	1.95924	0.00407332	0.316117	0.94	239	tags=69%, list=29%, signal=95%
GOBP_MITOTIC_CELL_CYCLE_PHASE_TRANSITION	GOBP_MITOTIC_CELL_CYCLE_PHASE_TRANSITION	Details ...	26	0.323364	1.95198	0.0111111	0.292587	0.947	314	tags=69%, list=38%, signal=108%
GOBP_REGULATION_OF_RESPONSE_TO_WOUNDING	GOBP_REGULATION_OF_RESPONSE_TO_WOUNDING	Details ...	13	0.447715	1.93242	0.00588235	0.297604	0.966	272	tags=77%, list=33%, signal=113%
GOBP_MITOTIC_CELL_CYCLE	GOBP_MITOTIC_CELL_CYCLE	Details ...	48	0.239304	1.90127	0.0104603	0.324298	0.979	331	tags=63%, list=40%, signal=98%
GOBP_CHROMOSOME_SEGREGATION	GOBP_CHROMOSOME_SEGREGATION	Details ...	17	0.386761	1.8565	0.0174757	0.384135	0.994	173	tags=59%, list=21%, signal=73%
GOBP_CELL_CYCLE_PROCESS	GOBP_CELL_CYCLE_PROCESS	Details ...	57	0.214606	1.84313	0.0100604	0.381314	0.995	314	tags=58%, list=38%, signal=87%
GOBP_CHROMATIN_ORGANIZATION	GOBP_CHROMATIN_ORGANIZATION	Details ...	31	0.277419	1.81444	0.00616016	0.41459	0.999	340	tags=68%, list=41%, signal=110%
GOBP_REGULATION_OF_CYSTEINE_TYPE_ENDOPEPTIDASE_ACTIVITY	GOBP_REGULATION_OF_CYSTEINE_TYPE_ENDOPEPTIDASE_ACTIVITY	Details ...	16	0.382975	1.80944	0.0083682	0.397164	0.999	414	tags=88%, list=50%, signal=171%
GOBP_DNA_CONFORMATION_CHANGE	GOBP_DNA_CONFORMATION_CHANGE	Details ...	10	0.471011	1.79733	0.0140845	0.395735	0.999	194	tags=70%, list=23%, signal=90%
GOBP_NUCLEAR_CHROMOSOME_SEGREGATION	GOBP_NUCLEAR_CHROMOSOME_SEGREGATION	Details ...	12	0.43315	1.79623	0.0158103	0.374868	0.999	129	tags=58%, list=16%, signal=68%
GOCC_SPINDLE	GOCC_SPINDLE	Details ...	23	0.317908	1.79245	0.0144928	0.360012	0.999	537	tags=96%, list=65%, signal=263%
GOBP_POSITIVE_REGULATION_OF_HYDROLASE_ACTIVITY	GOBP_POSITIVE_REGULATION_OF_HYDROLASE_ACTIVITY	Details ...	28	0.291229	1.79012	0.0232558	0.345729	0.999	240	tags=57%, list=29%, signal=78%
GOBP_ORGANELLE_FISSION	GOBP_ORGANELLE_FISSION	Details ...	18	0.351168	1.78571	0.0200401	0.335796	0.999	129	tags=50%, list=16%, signal=58%
GOBP_POSITIVE_REGULATION_OF_CYSTEINE_TYPE_ENDOPEPTIDASE_ACTIVITY	GOBP_POSITIVE_REGULATION_OF_CYSTEINE_TYPE_ENDOPEPTIDASE_ACTIVITY	Details ...	10	0.481973	1.77711	0.010395	0.333909	1	185	tags=70%, list=22%, signal=89%
GOBP_POSITIVE_REGULATION_OF_BINDING	GOBP_POSITIVE_REGULATION_OF_BINDING	Details ...	11	0.439468	1.77026	0.0215264	0.330761	1	243	tags=73%, list=29%, signal=101%
GOCC_MICROTUBULE_CYTOSKELETON	GOCC_MICROTUBULE_CYTOSKELETON	Details ...	56	0.204724	1.75396	0.0198807	0.344181	1	241	tags=48%, list=29%, signal=63%
GOBP_POSITIVE_REGULATION_OF_CATALYTIC_ACTIVITY	GOBP_POSITIVE_REGULATION_OF_CATALYTIC_ACTIVITY	Details ...	54	0.204776	1.70709	0.0368764	0.418576	1	240	tags=48%, list=29%, signal=63%
GOCC_CHROMOSOME_CENTROMERIC_REGION	GOCC_CHROMOSOME_CENTROMERIC_REGION	Details ...	13	0.388095	1.70639	0.0357895	0.403199	1	129	tags=54%, list=16%, signal=63%
GOBP_CELL_CYCLE	GOBP_CELL_CYCLE	Details ...	91	0.154188	1.69767	0.0116505	0.405925	1	515	tags=76%, list=62%, signal=178%
GOCC_CONDENSED_CHROMOSOME_CENTROMERIC_REGION	GOCC_CONDENSED_CHROMOSOME_CENTROMERIC_REGION	Details ...	11	0.428381	1.69754	0.0277778	0.391112	1	101	tags=55%, list=12%, signal=61%
GOBP_PEPTIDYL_LYSINE_MODIFICATION	GOBP_PEPTIDYL_LYSINE_MODIFICATION	Details ...	15	0.356618	1.69668	0.0159046	0.378903	1	262	tags=67%, list=32%, signal=96%
GOCC_CHROMOSOMAL_REGION	GOCC_CHROMOSOMAL_REGION	Details ...	19	0.324669	1.69171	0.0316832	0.374295	1	129	tags=47%, list=16%, signal=55%
GOBP_REGULATION_OF_PEPTIDASE_ACTIVITY	GOBP_REGULATION_OF_PEPTIDASE_ACTIVITY	Details ...	26	0.278548	1.68067	0.0184426	0.381293	1	414	tags=77%, list=50%, signal=148%
GOBP_GAMETE_GENERATION	GOBP_GAMETE_GENERATION	Details ...	23	0.295415	1.67706	0.0206612	0.37589	1	230	tags=57%, list=28%, signal=76%
GOBP_REPRODUCTION	GOBP_REPRODUCTION	Details ...	50	0.200871	1.66726	0.040404	0.382705	1	241	tags=48%, list=29%, signal=64%
GOBP_RESPONSE_TO_KETONE	GOBP_RESPONSE_TO_KETONE	Details ...	10	0.43313	1.65491	0.0426829	0.394585	1	142	tags=60%, list=17%, signal=71%
GOBP_REGULATION_OF_ENDOPEPTIDASE_ACTIVITY	GOBP_REGULATION_OF_ENDOPEPTIDASE_ACTIVITY	Details ...	23	0.291272	1.63268	0.0394477	0.428029	1	414	tags=78%, list=50%, signal=152%
GOBP_NEURON_APOPTOTIC_PROCESS	GOBP_NEURON_APOPTOTIC_PROCESS	Details ...	11	0.406541	1.62832	0.0313725	0.424682	1	270	tags=73%, list=32%, signal=106%
GOCC_CONDENSED_CHROMOSOME	GOCC_CONDENSED_CHROMOSOME	Details ...	14	0.358017	1.60966	0.043222	0.451732	1	122	tags=50%, list=15%, signal=58%
GOBP_APOPTOTIC_PROCESS	GOBP_APOPTOTIC_PROCESS	Details ...	103	0.146591	1.60884	0.0337302	0.441181	1	215	tags=39%, list=26%, signal=46%
GOBP_REGULATION_OF_PROTEIN_SERINE_THREONINE_KINASE_ACTIVITY	GOBP_REGULATION_OF_PROTEIN_SERINE_THREONINE_KINASE_ACTIVITY	Details ...	12	0.382479	1.59158	0.046748	0.467308	1	309	tags=75%, list=37%, signal=118%
GOBP_CELL_CYCLE_PHASE_TRANSITION	GOBP_CELL_CYCLE_PHASE_TRANSITION	Details ...	29	0.250752	1.5796	0.0479042	0.482077	1	371	tags=69%, list=45%, signal=120%
GOBP_REGULATION_OF_CATION_CHANNEL_ACTIVITY	GOBP_REGULATION_OF_CATION_CHANNEL_ACTIVITY	Details ...	11	0.393681	1.56345	0.0591837	0.508917	1	205	tags=64%, list=25%, signal=83%
GOCC_CILIUM	GOCC_CILIUM	Details ...	17	0.319194	1.55842	0.0421941	0.508278	1	228	tags=59%, list=27%, signal=79%
GOBP_MALE_GAMETE_GENERATION	GOBP_MALE_GAMETE_GENERATION	Details ...	19	0.308011	1.55777	0.0662768	0.497455	1	230	tags=58%, list=28%, signal=78%
GOBP_MICROTUBULE_CYTOSKELETON_ORGANIZATION	GOBP_MICROTUBULE_CYTOSKELETON_ORGANIZATION	Details ...	24	0.268897	1.53797	0.0576923	0.53264	1	59	tags=33%, list=7%, signal=35%
GOBP_CELL_DIVISION	GOBP_CELL_DIVISION	Details ...	40	0.213053	1.53658	0.0456432	0.524014	1	59	tags=28%, list=7%, signal=28%
GOBP_POSITIVE_REGULATION_OF_PROTEIN_METABOLIC_PROCESS	GOBP_POSITIVE_REGULATION_OF_PROTEIN_METABOLIC_PROCESS	Details ...	83	0.145094	1.52949	0.0616016	0.529378	1	331	tags=53%, list=40%, signal=79%
GOCC_MIDBODY	GOCC_MIDBODY	Details ...	15	0.326961	1.51624	0.0673267	0.550189	1	397	tags=80%, list=48%, signal=150%
GOBP_DEVELOPMENTAL_PROCESS_INVOLVED_IN_REPRODUCTION	GOBP_DEVELOPMENTAL_PROCESS_INVOLVED_IN_REPRODUCTION	Details ...	36	0.218239	1.49113	0.0733198	0.600737	1	241	tags=50%, list=29%, signal=67%
GOBP_MITOTIC_NUCLEAR_DIVISION	GOBP_MITOTIC_NUCLEAR_DIVISION	Details ...	13	0.334399	1.49032	0.0875	0.59	1	109	tags=46%, list=13%, signal=52%
GOCC_ORGANELLE_ENVELOPE_LUMEN	GOCC_ORGANELLE_ENVELOPE_LUMEN	Details ...	12	0.363248	1.48956	0.0633947	0.579761	1	394	tags=83%, list=47%, signal=156%
GOBP_NEGATIVE_REGULATION_OF_CELL_DEATH	GOBP_NEGATIVE_REGULATION_OF_CELL_DEATH	Details ...	51	0.181071	1.46657	0.084	0.627454	1	314	tags=55%, list=38%, signal=83%
GOBP_POSITIVE_REGULATION_OF_TRANSMEMBRANE_TRANSPORT	GOBP_POSITIVE_REGULATION_OF_TRANSMEMBRANE_TRANSPORT	Details ...	14	0.329079	1.46617	0.0628803	0.616099	1	205	tags=57%, list=25%, signal=75%
GOBP_REGULATION_OF_CATALYTIC_ACTIVITY	GOBP_REGULATION_OF_CATALYTIC_ACTIVITY	Details ...	89	0.139495	1.46144	0.0825147	0.61611	1	325	tags=52%, list=39%, signal=76%
GOCC_EXTERNAL_SIDE_OF_PLASMA_MEMBRANE	GOCC_EXTERNAL_SIDE_OF_PLASMA_MEMBRANE	Details ...	10	0.379903	1.4574	0.097166	0.614999	1	435	tags=90%, list=52%, signal=187%
GOBP_POSITIVE_REGULATION_OF_MOLECULAR_FUNCTION	GOBP_POSITIVE_REGULATION_OF_MOLECULAR_FUNCTION	Details ...	80	0.145373	1.45591	0.086	0.607475	1	243	tags=43%, list=29%, signal=54%
GOBP_NEGATIVE_REGULATION_OF_RESPONSE_TO_WOUNDING	GOBP_NEGATIVE_REGULATION_OF_RESPONSE_TO_WOUNDING	Details ...	10	0.376005	1.44853	0.0845865	0.615828	1	272	tags=70%, list=33%, signal=103%
GOBP_PROTEIN_CONTAINING_COMPLEX_LOCALIZATION	GOBP_PROTEIN_CONTAINING_COMPLEX_LOCALIZATION	Details ...	19	0.278131	1.43098	0.0982318	0.651551	1	298	tags=63%, list=36%, signal=96%
GOMF_G_PROTEIN_COUPLED_RECEPTOR_BINDING	GOMF_G_PROTEIN_COUPLED_RECEPTOR_BINDING	Details ...	15	0.307843	1.43087	0.0965909	0.640388	1	191	tags=53%, list=23%, signal=68%
GOBP_POSITIVE_REGULATION_OF_MONOATOMIC_ION_TRANSMEMBRANE_TRANSPORT	GOBP_POSITIVE_REGULATION_OF_MONOATOMIC_ION_TRANSMEMBRANE_TRANSPORT	Details ...	12	0.340354	1.4222	0.0838446	0.653693	1	205	tags=58%, list=25%, signal=76%
GOCC_BASAL_PART_OF_CELL	GOCC_BASAL_PART_OF_CELL	Details ...	10	0.376005	1.42025	0.110454	0.647258	1	272	tags=70%, list=33%, signal=103%
GOCC_APICAL_PART_OF_CELL	GOCC_APICAL_PART_OF_CELL	Details ...	16	0.297239	1.41761	0.106426	0.643829	1	380	tags=75%, list=46%, signal=136%
GOBP_RESPONSE_TO_TUMOR_NECROSIS_FACTOR	GOBP_RESPONSE_TO_TUMOR_NECROSIS_FACTOR		11	0.352772	1.41556	0.110454	0.638683	1	163	tags=55%, list=20%, signal=67%
GOBP_SEXUAL_REPRODUCTION	GOBP_SEXUAL_REPRODUCTION		31	0.213871	1.397	0.108051	0.677701	1	230	tags=48%, list=28%, signal=64%
GOBP_REGULATION_OF_HORMONE_SECRETION	GOBP_REGULATION_OF_HORMONE_SECRETION		10	0.358831	1.39443	0.115768	0.67403	1	203	tags=60%, list=24%, signal=78%
GOBP_RIBONUCLEOPROTEIN_COMPLEX_BIOGENESIS	GOBP_RIBONUCLEOPROTEIN_COMPLEX_BIOGENESIS		53	0.169787	1.3937	0.119097	0.665715	1	400	tags=64%, list=48%, signal=116%
GOCC_PEPTIDASE_COMPLEX	GOCC_PEPTIDASE_COMPLEX		22	0.254916	1.39327	0.113169	0.656605	1	586	tags=95%, list=71%, signal=315%
GOMF_SIGNALING_RECEPTOR_BINDING	GOMF_SIGNALING_RECEPTOR_BINDING		63	0.155134	1.37946	0.114	0.683986	1	236	tags=43%, list=28%, signal=55%
GOBP_HORMONE_TRANSPORT	GOBP_HORMONE_TRANSPORT		10	0.358831	1.37608	0.132035	0.68271	1	203	tags=60%, list=24%, signal=78%
GOBP_RESPONSE_TO_METAL_ION	GOBP_RESPONSE_TO_METAL_ION		12	0.322039	1.37204	0.104563	0.683946	1	220	tags=58%, list=26%, signal=78%
GOBP_POSITIVE_REGULATION_OF_TRANSPORTER_ACTIVITY	GOBP_POSITIVE_REGULATION_OF_TRANSPORTER_ACTIVITY		10	0.356395	1.36847	0.136646	0.683974	1	205	tags=60%, list=25%, signal=79%
GOBP_POSITIVE_REGULATION_OF_PROTEIN_MODIFICATION_PROCESS	GOBP_POSITIVE_REGULATION_OF_PROTEIN_MODIFICATION_PROCESS		44	0.173155	1.36069	0.115226	0.696106	1	316	tags=55%, list=38%, signal=83%
GOBP_REGULATION_OF_VESICLE_MEDIATED_TRANSPORT	GOBP_REGULATION_OF_VESICLE_MEDIATED_TRANSPORT		18	0.265478	1.35355	0.12	0.705052	1	291	tags=61%, list=35%, signal=92%
GOBP_PLACENTA_DEVELOPMENT	GOBP_PLACENTA_DEVELOPMENT		11	0.335255	1.35058	0.142857	0.703104	1	404	tags=82%, list=49%, signal=157%
GOBP_SIGNAL_RELEASE	GOBP_SIGNAL_RELEASE		15	0.290686	1.349	0.13189	0.697862	1	205	tags=53%, list=25%, signal=70%
GOCC_ENDOPEPTIDASE_COMPLEX	GOCC_ENDOPEPTIDASE_COMPLEX		21	0.252381	1.34658	0.134538	0.694672	1	586	tags=95%, list=71%, signal=315%
GOBP_AGING	GOBP_AGING		10	0.353837	1.34205	0.137255	0.697245	1	124	tags=50%, list=15%, signal=58%
GOMF_GLYCOSAMINOGLYCAN_BINDING	GOMF_GLYCOSAMINOGLYCAN_BINDING		10	0.353959	1.34156	0.146893	0.689338	1	207	tags=60%, list=25%, signal=79%
GOMF_TUBULIN_BINDING	GOMF_TUBULIN_BINDING		16	0.271779	1.32984	0.123772	0.712289	1	193	tags=50%, list=23%, signal=64%
GOBP_POSITIVE_REGULATION_OF_TRANSPORT	GOBP_POSITIVE_REGULATION_OF_TRANSPORT		49	0.165092	1.32948	0.143984	0.704278	1	243	tags=45%, list=29%, signal=60%
GOBP_CHROMATIN_REMODELING	GOBP_CHROMATIN_REMODELING		16	0.282592	1.32646	0.153684	0.703291	1	340	tags=69%, list=41%, signal=114%
GOBP_NEGATIVE_REGULATION_OF_RNA_BIOSYNTHETIC_PROCESS	GOBP_NEGATIVE_REGULATION_OF_RNA_BIOSYNTHETIC_PROCESS		38	0.182551	1.32109	0.128544	0.708886	1	226	tags=45%, list=27%, signal=59%
GOMF_ENZYME_ACTIVATOR_ACTIVITY	GOMF_ENZYME_ACTIVATOR_ACTIVITY		24	0.229864	1.31566	0.140873	0.714892	1	506	tags=83%, list=61%, signal=207%
GOBP_REGULATION_OF_BINDING	GOBP_REGULATION_OF_BINDING		21	0.236861	1.31078	0.155206	0.719615	1	282	tags=57%, list=34%, signal=84%
GOBP_RIBOSOME_BIOGENESIS	GOBP_RIBOSOME_BIOGENESIS		33	0.191729	1.30799	0.15275	0.71879	1	400	tags=67%, list=48%, signal=123%
GOBP_REGULATION_OF_CELL_DEATH	GOBP_REGULATION_OF_CELL_DEATH		92	0.123286	1.30294	0.179641	0.724121	1	215	tags=37%, list=26%, signal=44%
GOBP_DNA_REPLICATION	GOBP_DNA_REPLICATION		19	0.256222	1.30046	0.170576	0.72295	1	447	tags=79%, list=54%, signal=167%
GOBP_REGULATION_OF_INTRACELLULAR_SIGNAL_TRANSDUCTION	GOBP_REGULATION_OF_INTRACELLULAR_SIGNAL_TRANSDUCTION		63	0.144903	1.29544	0.17418	0.727872	1	323	tags=52%, list=39%, signal=79%
GOBP_CELLULAR_PROCESS_INVOLVED_IN_REPRODUCTION_IN_MULTICELLULAR_ORGANISM	GOBP_CELLULAR_PROCESS_INVOLVED_IN_REPRODUCTION_IN_MULTICELLULAR_ORGANISM		11	0.326497	1.29541	0.168675	0.719651	1	109	tags=45%, list=13%, signal=52%
GOCC_PROTEASOME_COMPLEX	GOCC_PROTEASOME_COMPLEX		19	0.247537	1.2949	0.181818	0.712856	1	629	tags=100%, list=76%, signal=402%
GOBP_CYTOSKELETON_ORGANIZATION	GOBP_CYTOSKELETON_ORGANIZATION		63	0.140625	1.29377	0.180915	0.707767	1	445	tags=67%, list=54%, signal=133%
GOMF_ENZYME_REGULATOR_ACTIVITY	GOMF_ENZYME_REGULATOR_ACTIVITY		53	0.153538	1.28967	0.176357	0.710559	1	444	tags=68%, list=53%, signal=137%
GOBP_OSSIFICATION	GOBP_OSSIFICATION		16	0.263804	1.27345	0.190476	0.746962	1	615	tags=100%, list=74%, signal=377%
GOBP_POSITIVE_REGULATION_OF_LYMPHOCYTE_ACTIVATION	GOBP_POSITIVE_REGULATION_OF_LYMPHOCYTE_ACTIVATION		11	0.310643	1.27107	0.178571	0.745743	1	122	tags=45%, list=15%, signal=53%
GOMF_ENZYME_INHIBITOR_ACTIVITY	GOMF_ENZYME_INHIBITOR_ACTIVITY		16	0.267791	1.27079	0.173745	0.738478	1	404	tags=75%, list=49%, signal=143%
GOBP_NEGATIVE_REGULATION_OF_ORGANELLE_ORGANIZATION	GOBP_NEGATIVE_REGULATION_OF_ORGANELLE_ORGANIZATION		16	0.262883	1.26545	0.178926	0.745563	1	408	tags=75%, list=49%, signal=145%
GOBP_CYTOKINE_MEDIATED_SIGNALING_PATHWAY	GOBP_CYTOKINE_MEDIATED_SIGNALING_PATHWAY		18	0.252563	1.26477	0.181637	0.739297	1	163	tags=44%, list=20%, signal=54%
GOBP_RESPONSE_TO_BACTERIUM	GOBP_RESPONSE_TO_BACTERIUM		20	0.235265	1.26399	0.182342	0.733696	1	473	tags=80%, list=57%, signal=181%
GOCC_POLYMERIC_CYTOSKELETAL_FIBER	GOCC_POLYMERIC_CYTOSKELETAL_FIBER		36	0.178512	1.25781	0.20296	0.742987	1	111	tags=31%, list=13%, signal=34%
GOBP_REGULATION_OF_HYDROLASE_ACTIVITY	GOBP_REGULATION_OF_HYDROLASE_ACTIVITY		48	0.156529	1.25708	0.201646	0.737403	1	240	tags=44%, list=29%, signal=58%
GOCC_NUCLEAR_PERIPHERY	GOCC_NUCLEAR_PERIPHERY		19	0.24462	1.2558	0.199588	0.733368	1	194	tags=47%, list=23%, signal=60%
GOBP_POSITIVE_REGULATION_OF_PROTEOLYSIS	GOBP_POSITIVE_REGULATION_OF_PROTEOLYSIS		29	0.197136	1.25488	0.191571	0.728623	1	414	tags=69%, list=50%, signal=133%
GOBP_REGULATION_OF_CELL_POPULATION_PROLIFERATION	GOBP_REGULATION_OF_CELL_POPULATION_PROLIFERATION		72	0.132301	1.25248	0.190855	0.727727	1	291	tags=47%, list=35%, signal=66%
GOBP_NEGATIVE_REGULATION_OF_RESPONSE_TO_EXTERNAL_STIMULUS	GOBP_NEGATIVE_REGULATION_OF_RESPONSE_TO_EXTERNAL_STIMULUS		18	0.247232	1.23407	0.214859	0.770246	1	352	tags=67%, list=42%, signal=113%
GOMF_SNRNA_BINDING	GOMF_SNRNA_BINDING		10	0.328258	1.23019	0.222	0.773549	1	145	tags=50%, list=17%, signal=60%
GOMF_TRANSCRIPTION_COACTIVATOR_ACTIVITY	GOMF_TRANSCRIPTION_COACTIVATOR_ACTIVITY		18	0.236162	1.22194	0.210526	0.788534	1	638	tags=100%, list=77%, signal=421%
GOCC_CHROMOSOME	GOCC_CHROMOSOME		86	0.119291	1.21769	0.21371	0.792808	1	229	tags=38%, list=28%, signal=47%
GOMF_CELL_ADHESION_MOLECULE_BINDING	GOMF_CELL_ADHESION_MOLECULE_BINDING		48	0.149505	1.20447	0.234714	0.822461	1	661	tags=94%, list=80%, signal=432%
GOBP_REGULATION_OF_DNA_REPAIR	GOBP_REGULATION_OF_DNA_REPAIR		10	0.315225	1.20221	0.253906	0.821153	1	405	tags=80%, list=49%, signal=154%
GOBP_REGULATION_OF_MITOTIC_CELL_CYCLE_PHASE_TRANSITION	GOBP_REGULATION_OF_MITOTIC_CELL_CYCLE_PHASE_TRANSITION		18	0.237187	1.19171	0.222441	0.844332	1	314	tags=61%, list=38%, signal=96%
GOBP_CALCIUM_ION_TRANSMEMBRANE_TRANSPORT	GOBP_CALCIUM_ION_TRANSMEMBRANE_TRANSPORT		17	0.239485	1.18109	0.24406	0.867093	1	244	tags=53%, list=29%, signal=73%
GOBP_RESPONSE_TO_SALT	GOBP_RESPONSE_TO_SALT		12	0.286325	1.17951	0.251037	0.864095	1	180	tags=50%, list=22%, signal=63%
GOBP_PROTEIN_ACETYLATION	GOBP_PROTEIN_ACETYLATION		11	0.293016	1.17695	0.253086	0.863555	1	212	tags=55%, list=26%, signal=72%
GOBP_PROTEIN_ACYLATION	GOBP_PROTEIN_ACYLATION		11	0.293016	1.17309	0.254864	0.867214	1	212	tags=55%, list=26%, signal=72%
GOBP_BIOLOGICAL_PROCESS_INVOLVED_IN_INTERSPECIES_INTERACTION_BETWEEN_ORGANISMS	GOBP_BIOLOGICAL_PROCESS_INVOLVED_IN_INTERSPECIES_INTERACTION_BETWEEN_ORGANISMS		72	0.124067	1.16679	0.255859	0.878109	1	505	tags=72%, list=61%, signal=168%
GOBP_SMALL_MOLECULE_BIOSYNTHETIC_PROCESS	GOBP_SMALL_MOLECULE_BIOSYNTHETIC_PROCESS		22	0.208844	1.15654	0.278656	0.900811	1	170	tags=41%, list=20%, signal=50%
GOBP_REGULATION_OF_TRANSFERASE_ACTIVITY	GOBP_REGULATION_OF_TRANSFERASE_ACTIVITY		39	0.15472	1.15461	0.274227	0.898779	1	537	tags=79%, list=65%, signal=214%
GOBP_REGULATION_OF_LYMPHOCYTE_ACTIVATION	GOBP_REGULATION_OF_LYMPHOCYTE_ACTIVATION		19	0.221675	1.15326	0.275049	0.895163	1	650	tags=100%, list=78%, signal=449%
GOBP_REGULATION_OF_CELL_CYCLE_PROCESS	GOBP_REGULATION_OF_CELL_CYCLE_PROCESS		29	0.179293	1.15149	0.266798	0.892712	1	371	tags=62%, list=45%, signal=108%
GOCC_EXTERNAL_ENCAPSULATING_STRUCTURE	GOCC_EXTERNAL_ENCAPSULATING_STRUCTURE		17	0.228863	1.14858	0.276803	0.893851	1	106	tags=35%, list=13%, signal=40%
GOBP_REGULATION_OF_SECRETION	GOBP_REGULATION_OF_SECRETION		20	0.211467	1.14599	0.283951	0.894076	1	243	tags=50%, list=29%, signal=69%
GOBP_CELL_MORPHOGENESIS_INVOLVED_IN_DIFFERENTIATION	GOBP_CELL_MORPHOGENESIS_INVOLVED_IN_DIFFERENTIATION		28	0.183775	1.13985	0.306867	0.904867	1	445	tags=71%, list=54%, signal=149%
GOBP_REGULATION_OF_PROTEOLYSIS	GOBP_REGULATION_OF_PROTEOLYSIS		42	0.151095	1.13701	0.307377	0.905391	1	414	tags=64%, list=50%, signal=122%
GOBP_POSITIVE_REGULATION_OF_CELL_ACTIVATION	GOBP_POSITIVE_REGULATION_OF_CELL_ACTIVATION		12	0.272589	1.13496	0.291751	0.90438	1	122	tags=42%, list=15%, signal=48%
GOBP_NEGATIVE_REGULATION_OF_TRANSCRIPTION_BY_RNA_POLYMERASE_II	GOBP_NEGATIVE_REGULATION_OF_TRANSCRIPTION_BY_RNA_POLYMERASE_II		29	0.181443	1.13459	0.299803	0.898132	1	226	tags=45%, list=27%, signal=59%
GOBP_POSITIVE_REGULATION_OF_TRANSFERASE_ACTIVITY	GOBP_POSITIVE_REGULATION_OF_TRANSFERASE_ACTIVITY		25	0.196476	1.13458	0.264113	0.890895	1	306	tags=56%, list=37%, signal=86%
GOBP_NEGATIVE_REGULATION_OF_MULTICELLULAR_ORGANISMAL_PROCESS	GOBP_NEGATIVE_REGULATION_OF_MULTICELLULAR_ORGANISMAL_PROCESS		39	0.153361	1.13036	0.260246	0.896042	1	325	tags=54%, list=39%, signal=84%
GOMF_TRANSCRIPTION_COREGULATOR_ACTIVITY	GOMF_TRANSCRIPTION_COREGULATOR_ACTIVITY		24	0.195012	1.12976	0.293886	0.890553	1	638	tags=96%, list=77%, signal=401%
GOMF_MOLECULAR_FUNCTION_INHIBITOR_ACTIVITY	GOMF_MOLECULAR_FUNCTION_INHIBITOR_ACTIVITY		29	0.175466	1.12104	0.311245	0.908946	1	546	tags=83%, list=66%, signal=233%
GOBP_REGULATION_OF_CELL_CYCLE	GOBP_REGULATION_OF_CELL_CYCLE		47	0.140849	1.11653	0.315895	0.915041	1	419	tags=64%, list=50%, signal=121%
GOBP_CELLULAR_COMPONENT_MORPHOGENESIS	GOBP_CELLULAR_COMPONENT_MORPHOGENESIS		33	0.165641	1.11477	0.312992	0.912972	1	446	tags=70%, list=54%, signal=144%
GOMF_MOLECULAR_FUNCTION_ACTIVATOR_ACTIVITY	GOMF_MOLECULAR_FUNCTION_ACTIVATOR_ACTIVITY		55	0.129475	1.11326	0.303158	0.910444	1	518	tags=75%, list=62%, signal=185%
GOCC_ATPASE_COMPLEX	GOCC_ATPASE_COMPLEX		12	0.269231	1.11187	0.315682	0.907397	1	194	tags=50%, list=23%, signal=64%
GOBP_NEGATIVE_REGULATION_OF_APOPTOTIC_SIGNALING_PATHWAY	GOBP_NEGATIVE_REGULATION_OF_APOPTOTIC_SIGNALING_PATHWAY		13	0.258416	1.10943	0.341085	0.907715	1	299	tags=62%, list=36%, signal=95%
GOBP_REGULATION_OF_CELL_CYCLE_PHASE_TRANSITION	GOBP_REGULATION_OF_CELL_CYCLE_PHASE_TRANSITION		20	0.207337	1.10373	0.317269	0.917474	1	371	tags=65%, list=45%, signal=115%
GOBP_OSTEOBLAST_DIFFERENTIATION	GOBP_OSTEOBLAST_DIFFERENTIATION		12	0.262515	1.09752	0.334694	0.929609	1	615	tags=100%, list=74%, signal=379%
GOBP_NON_MEMBRANE_BOUNDED_ORGANELLE_ASSEMBLY	GOBP_NON_MEMBRANE_BOUNDED_ORGANELLE_ASSEMBLY		19	0.211434	1.09722	0.331373	0.923598	1	46	tags=26%, list=6%, signal=27%
GOCC_CULLIN_RING_UBIQUITIN_LIGASE_COMPLEX	GOCC_CULLIN_RING_UBIQUITIN_LIGASE_COMPLEX		11	0.26929	1.09071	0.341085	0.935132	1	307	tags=64%, list=37%, signal=100%
GOBP_CALCIUM_ION_HOMEOSTASIS	GOBP_CALCIUM_ION_HOMEOSTASIS		12	0.2558	1.09026	0.327623	0.929561	1	205	tags=50%, list=25%, signal=65%
GOBP_NEGATIVE_REGULATION_OF_INTRACELLULAR_SIGNAL_TRANSDUCTION	GOBP_NEGATIVE_REGULATION_OF_INTRACELLULAR_SIGNAL_TRANSDUCTION		17	0.218601	1.08688	0.323771	0.932421	1	261	tags=53%, list=31%, signal=76%
GOBP_RESPONSE_TO_LIPID	GOBP_RESPONSE_TO_LIPID		35	0.157179	1.08222	0.361004	0.939227	1	325	tags=54%, list=39%, signal=85%
GOMF_MOLECULAR_FUNCTION_REGULATOR_ACTIVITY	GOMF_MOLECULAR_FUNCTION_REGULATOR_ACTIVITY		87	0.104514	1.08097	0.335329	0.935954	1	523	tags=72%, list=63%, signal=175%
GOBP_RESPONSE_TO_CYTOKINE	GOBP_RESPONSE_TO_CYTOKINE		39	0.149378	1.08042	0.34	0.930902	1	179	tags=36%, list=22%, signal=44%
GOBP_CHROMOSOME_ORGANIZATION	GOBP_CHROMOSOME_ORGANIZATION		38	0.148072	1.07813	0.341948	0.930939	1	144	tags=32%, list=17%, signal=36%
GOBP_T_CELL_ACTIVATION	GOBP_T_CELL_ACTIVATION		17	0.22113	1.07042	0.35503	0.94587	1	650	tags=100%, list=78%, signal=450%
GOBP_REGULATION_OF_CELL_ACTIVATION	GOBP_REGULATION_OF_CELL_ACTIVATION		22	0.192831	1.06706	0.358149	0.948808	1	674	tags=100%, list=81%, signal=515%
GOBP_ORGANIC_ACID_BIOSYNTHETIC_PROCESS	GOBP_ORGANIC_ACID_BIOSYNTHETIC_PROCESS		14	0.229061	1.06288	0.379032	0.954219	1	168	tags=43%, list=20%, signal=53%
GOBP_REGULATION_OF_INFLAMMATORY_RESPONSE	GOBP_REGULATION_OF_INFLAMMATORY_RESPONSE		10	0.267722	1.06191	0.356164	0.950793	1	444	tags=80%, list=53%, signal=170%
GOBP_MYELOID_LEUKOCYTE_MIGRATION	GOBP_MYELOID_LEUKOCYTE_MIGRATION		10	0.272229	1.05854	0.388548	0.95389	1	191	tags=50%, list=23%, signal=64%
GOBP_MUSCLE_STRUCTURE_DEVELOPMENT	GOBP_MUSCLE_STRUCTURE_DEVELOPMENT		19	0.207674	1.05772	0.363095	0.94971	1	224	tags=47%, list=27%, signal=63%
GOCC_RIBONUCLEOPROTEIN_COMPLEX	GOCC_RIBONUCLEOPROTEIN_COMPLEX		95	0.0996425	1.05393	0.393638	0.954279	1	468	tags=65%, list=56%, signal=132%
GOBP_POSITIVE_REGULATION_OF_PHOSPHORUS_METABOLIC_PROCESS	GOBP_POSITIVE_REGULATION_OF_PHOSPHORUS_METABOLIC_PROCESS		29	0.16605	1.04889	0.371257	0.962202	1	267	tags=48%, list=32%, signal=69%
GOBP_LEUKOCYTE_MEDIATED_IMMUNITY	GOBP_LEUKOCYTE_MEDIATED_IMMUNITY		13	0.238668	1.04807	0.378882	0.958176	1	443	tags=77%, list=53%, signal=162%
GOBP_EXOCYTOSIS	GOBP_EXOCYTOSIS		12	0.255495	1.04548	0.407843	0.959305	1	413	tags=75%, list=50%, signal=147%
GOBP_NEGATIVE_REGULATION_OF_CATALYTIC_ACTIVITY	GOBP_NEGATIVE_REGULATION_OF_CATALYTIC_ACTIVITY		25	0.177767	1.04057	0.378099	0.966878	1	587	tags=88%, list=71%, signal=291%
GOBP_RESPONSE_TO_ALCOHOL	GOBP_RESPONSE_TO_ALCOHOL		10	0.269671	1.04045	0.40625	0.96098	1	110	tags=40%, list=13%, signal=46%
GOBP_RIBONUCLEOPROTEIN_COMPLEX_SUBUNIT_ORGANIZATION	GOBP_RIBONUCLEOPROTEIN_COMPLEX_SUBUNIT_ORGANIZATION		23	0.185428	1.04039	0.390688	0.954968	1	355	tags=61%, list=43%, signal=103%
GOBP_REGULATION_OF_HEMOPOIESIS	GOBP_REGULATION_OF_HEMOPOIESIS		15	0.220588	1.04022	0.380368	0.949258	1	650	tags=100%, list=78%, signal=451%
GOBP_GLIOGENESIS	GOBP_GLIOGENESIS		10	0.279415	1.03661	0.422397	0.953512	1	102	tags=40%, list=12%, signal=45%
GOBP_RESPONSE_TO_STEROID_HORMONE	GOBP_RESPONSE_TO_STEROID_HORMONE		17	0.212169	1.03578	0.397149	0.949749	1	364	tags=65%, list=44%, signal=113%
GOCC_MICROTUBULE	GOCC_MICROTUBULE		22	0.188392	1.03505	0.390873	0.945831	1	111	tags=32%, list=13%, signal=36%
GOBP_POSITIVE_REGULATION_OF_MONOATOMIC_ION_TRANSPORT	GOBP_POSITIVE_REGULATION_OF_MONOATOMIC_ION_TRANSPORT		15	0.222794	1.03177	0.406571	0.948645	1	205	tags=47%, list=25%, signal=61%
GOBP_NEGATIVE_REGULATION_OF_RESPONSE_TO_STIMULUS	GOBP_NEGATIVE_REGULATION_OF_RESPONSE_TO_STIMULUS		58	0.117924	1.03128	0.398	0.944038	1	352	tags=53%, list=42%, signal=86%
GOBP_CELL_CYCLE_G1_S_PHASE_TRANSITION	GOBP_CELL_CYCLE_G1_S_PHASE_TRANSITION		15	0.225	1.02039	0.421371	0.968598	1	314	tags=60%, list=38%, signal=95%
GOMF_SINGLE_STRANDED_DNA_BINDING	GOMF_SINGLE_STRANDED_DNA_BINDING		10	0.266261	1.01894	0.390342	0.966796	1	279	tags=60%, list=34%, signal=89%
GOBP_G_PROTEIN_COUPLED_RECEPTOR_SIGNALING_PATHWAY	GOBP_G_PROTEIN_COUPLED_RECEPTOR_SIGNALING_PATHWAY		19	0.198146	1.0146	0.434	0.97306	1	188	tags=42%, list=23%, signal=53%
GOCC_PRERIBOSOME	GOCC_PRERIBOSOME		13	0.234907	1.01373	0.424242	0.969543	1	510	tags=85%, list=61%, signal=216%
GOBP_REPRODUCTIVE_SYSTEM_DEVELOPMENT	GOBP_REPRODUCTIVE_SYSTEM_DEVELOPMENT		11	0.250998	1.01279	0.427984	0.966423	1	322	tags=64%, list=39%, signal=103%
GOBP_CALCIUM_ION_TRANSPORT	GOBP_CALCIUM_ION_TRANSPORT		21	0.186067	1.00179	0.438	0.991554	1	244	tags=48%, list=29%, signal=66%
GOBP_SKELETAL_SYSTEM_DEVELOPMENT	GOBP_SKELETAL_SYSTEM_DEVELOPMENT		16	0.212577	1.00028	0.445808	0.989888	1	449	tags=75%, list=54%, signal=160%
GOBP_REGULATION_OF_KINASE_ACTIVITY	GOBP_REGULATION_OF_KINASE_ACTIVITY		25	0.167593	0.998225	0.455823	0.989812	1	429	tags=68%, list=52%, signal=136%
GOBP_RESPONSE_TO_ORGANIC_CYCLIC_COMPOUND	GOBP_RESPONSE_TO_ORGANIC_CYCLIC_COMPOUND		36	0.141614	0.993375	0.434238	0.997554	1	325	tags=53%, list=39%, signal=83%
GOCC_NUCLEAR_ENVELOPE	GOCC_NUCLEAR_ENVELOPE		30	0.151935	0.991985	0.432653	0.995626	1	459	tags=70%, list=55%, signal=151%
GOMF_SALT_TRANSMEMBRANE_TRANSPORTER_ACTIVITY	GOMF_SALT_TRANSMEMBRANE_TRANSPORTER_ACTIVITY		12	0.238095	0.990672	0.442656	0.993476	1	358	tags=67%, list=43%, signal=115%
GOBP_CELLULAR_RESPONSE_TO_OXIDATIVE_STRESS	GOBP_CELLULAR_RESPONSE_TO_OXIDATIVE_STRESS		13	0.225691	0.987495	0.428	0.996497	1	134	tags=38%, list=16%, signal=45%
GOBP_REGULATION_OF_CELL_CELL_ADHESION	GOBP_REGULATION_OF_CELL_CELL_ADHESION		14	0.220318	0.986283	0.481633	0.994031	1	650	tags=100%, list=78%, signal=451%
GOCC_ENDOPLASMIC_RETICULUM_PROTEIN_CONTAINING_COMPLEX	GOCC_ENDOPLASMIC_RETICULUM_PROTEIN_CONTAINING_COMPLEX		10	0.256273	0.986244	0.448276	0.988521	1	121	tags=40%, list=15%, signal=46%
GOCC_COLLAGEN_CONTAINING_EXTRACELLULAR_MATRIX	GOCC_COLLAGEN_CONTAINING_EXTRACELLULAR_MATRIX		15	0.208333	0.982091	0.452381	0.994341	1	106	tags=33%, list=13%, signal=38%
GOBP_MUSCLE_CELL_DIFFERENTIATION	GOBP_MUSCLE_CELL_DIFFERENTIATION		12	0.232601	0.978808	0.457143	0.997608	1	224	tags=50%, list=27%, signal=67%
GOBP_VIRAL_LIFE_CYCLE	GOBP_VIRAL_LIFE_CYCLE		12	0.235043	0.976108	0.491194	0.999311	1	499	tags=83%, list=60%, signal=206%
GOBP_RESPONSE_TO_TOXIC_SUBSTANCE	GOBP_RESPONSE_TO_TOXIC_SUBSTANCE		14	0.216559	0.973639	0.479508	1	1	475	tags=79%, list=57%, signal=180%
GOBP_REGULATION_OF_HORMONE_LEVELS	GOBP_REGULATION_OF_HORMONE_LEVELS		17	0.192947	0.972305	0.475822	0.998679	1	233	tags=47%, list=28%, signal=64%
GOBP_ORGANIC_ANION_TRANSPORT	GOBP_ORGANIC_ANION_TRANSPORT		10	0.255177	0.971563	0.466667	0.995035	1	205	tags=50%, list=25%, signal=66%
GOMF_CADHERIN_BINDING	GOMF_CADHERIN_BINDING		39	0.132673	0.97018	0.492337	0.993371	1	661	tags=92%, list=80%, signal=430%
GOBP_REGULATION_OF_T_CELL_ACTIVATION	GOBP_REGULATION_OF_T_CELL_ACTIVATION		13	0.220049	0.967704	0.486641	0.994714	1	650	tags=100%, list=78%, signal=452%
GOCC_METHYLTRANSFERASE_COMPLEX	GOCC_METHYLTRANSFERASE_COMPLEX		12	0.230159	0.963989	0.482759	0.999192	1	503	tags=83%, list=61%, signal=208%
GOBP_REGULATION_OF_MITOTIC_CELL_CYCLE	GOBP_REGULATION_OF_MITOTIC_CELL_CYCLE		25	0.165459	0.960218	0.490909	1	1	331	tags=56%, list=40%, signal=90%
GOCC_NUCLEAR_CHROMOSOME	GOCC_NUCLEAR_CHROMOSOME		14	0.21245	0.956217	0.500935	1	1	419	tags=71%, list=50%, signal=142%
GOBP_NEGATIVE_REGULATION_OF_SUPRAMOLECULAR_FIBER_ORGANIZATION	GOBP_NEGATIVE_REGULATION_OF_SUPRAMOLECULAR_FIBER_ORGANIZATION		10	0.243484	0.952047	0.488889	1	1	547	tags=90%, list=66%, signal=260%
GOBP_EXPORT_FROM_CELL	GOBP_EXPORT_FROM_CELL		27	0.158513	0.951878	0.490458	1	1	364	tags=59%, list=44%, signal=102%
GOBP_NEGATIVE_REGULATION_OF_CELL_CYCLE	GOBP_NEGATIVE_REGULATION_OF_CELL_CYCLE		14	0.21245	0.950775	0.490157	1	1	419	tags=71%, list=50%, signal=142%
GOBP_POSITIVE_REGULATION_OF_PHOSPHORYLATION	GOBP_POSITIVE_REGULATION_OF_PHOSPHORYLATION		25	0.162382	0.949577	0.518812	1	1	267	tags=48%, list=32%, signal=69%
GOBP_NEGATIVE_REGULATION_OF_CYTOKINE_PRODUCTION	GOBP_NEGATIVE_REGULATION_OF_CYTOKINE_PRODUCTION		11	0.238137	0.94785	0.529661	1	1	257	tags=55%, list=31%, signal=78%
GOCC_PLASMA_MEMBRANE_REGION	GOCC_PLASMA_MEMBRANE_REGION		39	0.132673	0.947134	0.498008	1	1	661	tags=92%, list=80%, signal=430%
GOBP_DEPHOSPHORYLATION	GOBP_DEPHOSPHORYLATION		13	0.212714	0.946413	0.511673	0.998103	1	656	tags=100%, list=79%, signal=467%
GOCC_NUCLEAR_SPECK	GOCC_NUCLEAR_SPECK		19	0.17721	0.94501	0.499025	0.996586	1	205	tags=42%, list=25%, signal=55%
GOBP_LYMPHOCYTE_ACTIVATION	GOBP_LYMPHOCYTE_ACTIVATION		28	0.15024	0.941476	0.506796	1	1	650	tags=93%, list=78%, signal=412%
GOBP_POSITIVE_REGULATION_OF_KINASE_ACTIVITY	GOBP_POSITIVE_REGULATION_OF_KINASE_ACTIVITY		13	0.219391	0.94048	0.517526	0.998361	1	267	tags=54%, list=32%, signal=78%
GOCC_SECRETORY_GRANULE	GOCC_SECRETORY_GRANULE		40	0.127971	0.934443	0.520076	1	1	708	tags=98%, list=85%, signal=627%
GOBP_REGULATION_OF_CELL_CYCLE_G1_S_PHASE_TRANSITION	GOBP_REGULATION_OF_CELL_CYCLE_G1_S_PHASE_TRANSITION		12	0.222222	0.931818	0.533333	1	1	371	tags=67%, list=45%, signal=119%
GOBP_DNA_REPAIR	GOBP_DNA_REPAIR		21	0.166843	0.931269	0.496094	1	1	220	tags=43%, list=26%, signal=57%
GOBP_POSITIVE_REGULATION_OF_GENE_EXPRESSION	GOBP_POSITIVE_REGULATION_OF_GENE_EXPRESSION		47	0.117266	0.930168	0.514	1	1	243	tags=40%, list=29%, signal=54%
GOBP_RESPONSE_TO_TRANSFORMING_GROWTH_FACTOR_BETA	GOBP_RESPONSE_TO_TRANSFORMING_GROWTH_FACTOR_BETA		13	0.215723	0.929807	0.509278	1	1	270	tags=54%, list=32%, signal=79%
GOBP_B_CELL_ACTIVATION	GOBP_B_CELL_ACTIVATION		11	0.22949	0.927323	0.530568	1	1	113	tags=36%, list=14%, signal=42%
GOBP_ENZYME_LINKED_RECEPTOR_PROTEIN_SIGNALING_PATHWAY	GOBP_ENZYME_LINKED_RECEPTOR_PROTEIN_SIGNALING_PATHWAY		27	0.148148	0.926372	0.53	1	1	280	tags=48%, list=34%, signal=70%
GOBP_VASCULATURE_DEVELOPMENT	GOBP_VASCULATURE_DEVELOPMENT		25	0.155732	0.926302	0.531313	0.995377	1	638	tags=92%, list=77%, signal=384%
GOBP_REGULATION_OF_LEUKOCYTE_DIFFERENTIATION	GOBP_REGULATION_OF_LEUKOCYTE_DIFFERENTIATION		12	0.21978	0.921495	0.553571	1	1	650	tags=100%, list=78%, signal=452%
GOBP_IMMUNE_EFFECTOR_PROCESS	GOBP_IMMUNE_EFFECTOR_PROCESS		20	0.16979	0.92087	0.531062	0.999396	1	443	tags=70%, list=53%, signal=146%
GOBP_REGULATION_OF_LEUKOCYTE_MIGRATION	GOBP_REGULATION_OF_LEUKOCYTE_MIGRATION		11	0.226497	0.918175	0.531496	1	1	191	tags=45%, list=23%, signal=58%
GOBP_POSITIVE_REGULATION_OF_CELL_CELL_ADHESION	GOBP_POSITIVE_REGULATION_OF_CELL_CELL_ADHESION		10	0.235079	0.915156	0.509395	1	1	637	tags=100%, list=77%, signal=423%
GOBP_PROTEIN_LOCALIZATION_TO_MITOCHONDRION	GOBP_PROTEIN_LOCALIZATION_TO_MITOCHONDRION		19	0.176757	0.91511	0.560311	0.999671	1	599	tags=89%, list=72%, signal=313%
GOBP_CIRCULATORY_SYSTEM_PROCESS	GOBP_CIRCULATORY_SYSTEM_PROCESS		20	0.172133	0.912489	0.531429	1	1	358	tags=60%, list=43%, signal=103%
GOBP_ENDOMEMBRANE_SYSTEM_ORGANIZATION	GOBP_ENDOMEMBRANE_SYSTEM_ORGANIZATION		21	0.168783	0.910021	0.566265	1	1	535	tags=81%, list=64%, signal=222%
GOBP_MITOCHONDRION_ORGANIZATION	GOBP_MITOCHONDRION_ORGANIZATION		56	0.107673	0.908973	0.533865	1	1	613	tags=84%, list=74%, signal=298%
GOBP_RNA_SPLICING_VIA_TRANSESTERIFICATION_REACTIONS	GOBP_RNA_SPLICING_VIA_TRANSESTERIFICATION_REACTIONS		41	0.121118	0.908849	0.553606	0.996252	1	106	tags=24%, list=13%, signal=27%
GOBP_REGULATION_OF_TRANSPORTER_ACTIVITY	GOBP_REGULATION_OF_TRANSPORTER_ACTIVITY		20	0.175031	0.908645	0.559223	0.992075	1	231	tags=45%, list=28%, signal=61%
GOBP_MICROTUBULE_BASED_MOVEMENT	GOBP_MICROTUBULE_BASED_MOVEMENT		10	0.240317	0.902858	0.568228	1	1	51	tags=30%, list=6%, signal=32%
GOBP_NEGATIVE_REGULATION_OF_TRANSFERASE_ACTIVITY	GOBP_NEGATIVE_REGULATION_OF_TRANSFERASE_ACTIVITY		11	0.222506	0.901396	0.559118	1	1	572	tags=91%, list=69%, signal=288%
GOBP_ORGANELLE_ASSEMBLY	GOBP_ORGANELLE_ASSEMBLY		32	0.136186	0.898752	0.561753	1	1	46	tags=19%, list=6%, signal=19%
GOCC_SUPRAMOLECULAR_COMPLEX	GOCC_SUPRAMOLECULAR_COMPLEX		72	0.0917874	0.897949	0.574037	0.999701	1	114	tags=22%, list=14%, signal=24%
GOBP_RIBOSOMAL_LARGE_SUBUNIT_BIOGENESIS	GOBP_RIBOSOMAL_LARGE_SUBUNIT_BIOGENESIS		10	0.226553	0.896063	0.572314	0.999613	1	644	tags=100%, list=77%, signal=439%
GOCC_SECRETORY_VESICLE	GOCC_SECRETORY_VESICLE		48	0.11159	0.895447	0.592	0.996533	1	708	tags=96%, list=85%, signal=610%
GOBP_REGULATION_OF_RESPONSE_TO_DNA_DAMAGE_STIMULUS	GOBP_REGULATION_OF_RESPONSE_TO_DNA_DAMAGE_STIMULUS		17	0.181601	0.894711	0.578244	0.993712	1	340	tags=59%, list=41%, signal=98%
GOBP_NEGATIVE_REGULATION_OF_CELL_DEVELOPMENT	GOBP_NEGATIVE_REGULATION_OF_CELL_DEVELOPMENT		10	0.230694	0.89368	0.602	0.991625	1	142	tags=40%, list=17%, signal=48%
GOBP_RESPONSE_TO_INORGANIC_SUBSTANCE	GOBP_RESPONSE_TO_INORGANIC_SUBSTANCE		24	0.155204	0.893496	0.589147	0.987564	1	220	tags=42%, list=26%, signal=55%
GOBP_REGULATION_OF_PROTEIN_MODIFICATION_PROCESS	GOBP_REGULATION_OF_PROTEIN_MODIFICATION_PROCESS		69	0.0937464	0.892818	0.587045	0.984624	1	325	tags=48%, list=39%, signal=72%
GOBP_ESTABLISHMENT_OF_RNA_LOCALIZATION	GOBP_ESTABLISHMENT_OF_RNA_LOCALIZATION		14	0.193653	0.888198	0.602794	0.991176	1	375	tags=64%, list=45%, signal=115%
GOBP_PROTEIN_DEPHOSPHORYLATION	GOBP_PROTEIN_DEPHOSPHORYLATION		12	0.212454	0.885628	0.588933	0.992804	1	656	tags=100%, list=79%, signal=468%
GOBP_LIPID_LOCALIZATION	GOBP_LIPID_LOCALIZATION		12	0.209402	0.885441	0.580972	0.988923	1	243	tags=50%, list=29%, signal=70%
GOBP_CELLULAR_RESPONSE_TO_TOXIC_SUBSTANCE	GOBP_CELLULAR_RESPONSE_TO_TOXIC_SUBSTANCE		10	0.229963	0.884894	0.60241	0.985922	1	475	tags=80%, list=57%, signal=184%
GOMF_ANTIOXIDANT_ACTIVITY	GOMF_ANTIOXIDANT_ACTIVITY		10	0.229963	0.883679	0.566866	0.984309	1	475	tags=80%, list=57%, signal=184%
GOCC_SM_LIKE_PROTEIN_FAMILY_COMPLEX	GOCC_SM_LIKE_PROTEIN_FAMILY_COMPLEX		16	0.185429	0.88182	0.576846	0.9844	1	575	tags=88%, list=69%, signal=279%
GOBP_HEART_DEVELOPMENT	GOBP_HEART_DEVELOPMENT		14	0.198112	0.879522	0.586873	0.985554	1	312	tags=57%, list=38%, signal=90%
GOBP_LEUKOCYTE_CELL_CELL_ADHESION	GOBP_LEUKOCYTE_CELL_CELL_ADHESION		11	0.219512	0.877923	0.589474	0.985146	1	650	tags=100%, list=78%, signal=453%
GOBP_RESPONSE_TO_RADIATION	GOBP_RESPONSE_TO_RADIATION		16	0.181058	0.876866	0.609756	0.983386	1	215	tags=44%, list=26%, signal=58%
GOBP_SULFUR_COMPOUND_METABOLIC_PROCESS	GOBP_SULFUR_COMPOUND_METABOLIC_PROCESS		15	0.190196	0.875597	0.612359	0.982	1	287	tags=53%, list=35%, signal=80%
GOBP_LEUKOCYTE_DIFFERENTIATION	GOBP_LEUKOCYTE_DIFFERENTIATION		19	0.167812	0.873974	0.606383	0.98154	1	650	tags=95%, list=78%, signal=425%
GOBP_REGULATION_OF_GROWTH	GOBP_REGULATION_OF_GROWTH		18	0.171177	0.873278	0.596806	0.978856	1	183	tags=39%, list=22%, signal=49%
GOMF_MOLECULAR_CARRIER_ACTIVITY	GOMF_MOLECULAR_CARRIER_ACTIVITY		10	0.227162	0.872652	0.600783	0.976121	1	228	tags=50%, list=27%, signal=68%
GOBP_SPLICEOSOMAL_COMPLEX_ASSEMBLY	GOBP_SPLICEOSOMAL_COMPLEX_ASSEMBLY		10	0.226431	0.870822	0.625498	0.976099	1	561	tags=90%, list=68%, signal=274%
GOBP_CELLULAR_OXIDANT_DETOXIFICATION	GOBP_CELLULAR_OXIDANT_DETOXIFICATION		10	0.229963	0.870525	0.604508	0.972644	1	475	tags=80%, list=57%, signal=184%
GOBP_RESPONSE_TO_MOLECULE_OF_BACTERIAL_ORIGIN	GOBP_RESPONSE_TO_MOLECULE_OF_BACTERIAL_ORIGIN		11	0.218514	0.869166	0.598485	0.971599	1	122	tags=36%, list=15%, signal=42%
GOBP_DETOXIFICATION	GOBP_DETOXIFICATION		10	0.229963	0.867157	0.638384	0.972281	1	475	tags=80%, list=57%, signal=184%
GOCC_NUCLEAR_MEMBRANE	GOCC_NUCLEAR_MEMBRANE		17	0.178277	0.866907	0.590196	0.968725	1	636	tags=94%, list=77%, signal=393%
GOBP_CIRCULATORY_SYSTEM_DEVELOPMENT	GOBP_CIRCULATORY_SYSTEM_DEVELOPMENT		35	0.124085	0.865828	0.610778	0.967148	1	660	tags=91%, list=79%, signal=426%
GOBP_SYNAPTIC_SIGNALING	GOBP_SYNAPTIC_SIGNALING		30	0.134082	0.859274	0.657025	0.977633	1	224	tags=40%, list=27%, signal=53%
GOBP_POSITIVE_REGULATION_OF_CELL_POPULATION_PROLIFERATION	GOBP_POSITIVE_REGULATION_OF_CELL_POPULATION_PROLIFERATION		39	0.117424	0.859003	0.630738	0.974208	1	183	tags=33%, list=22%, signal=41%
GOBP_T_CELL_PROLIFERATION	GOBP_T_CELL_PROLIFERATION		11	0.219512	0.85739	0.63473	0.973887	1	650	tags=100%, list=78%, signal=453%
GOBP_NEGATIVE_REGULATION_OF_MITOTIC_CELL_CYCLE_PHASE_TRANSITION	GOBP_NEGATIVE_REGULATION_OF_MITOTIC_CELL_CYCLE_PHASE_TRANSITION		10	0.22363	0.857324	0.626223	0.970092	1	314	tags=60%, list=38%, signal=95%
GOBP_NEURON_DEATH	GOBP_NEURON_DEATH		16	0.177301	0.855928	0.618861	0.969312	1	270	tags=50%, list=32%, signal=73%
GOBP_CELL_PART_MORPHOGENESIS	GOBP_CELL_PART_MORPHOGENESIS		30	0.133583	0.855068	0.645472	0.967171	1	446	tags=67%, list=54%, signal=139%
GOBP_REGULATION_OF_INTRINSIC_APOPTOTIC_SIGNALING_PATHWAY	GOBP_REGULATION_OF_INTRINSIC_APOPTOTIC_SIGNALING_PATHWAY		12	0.203297	0.854653	0.653923	0.964169	1	248	tags=50%, list=30%, signal=70%
GOBP_AMINO_ACID_METABOLIC_PROCESS	GOBP_AMINO_ACID_METABOLIC_PROCESS		12	0.210623	0.854448	0.633745	0.960661	1	519	tags=83%, list=62%, signal=219%
GOBP_REGULATION_OF_SYSTEM_PROCESS	GOBP_REGULATION_OF_SYSTEM_PROCESS		26	0.143622	0.853793	0.626667	0.958318	1	203	tags=38%, list=24%, signal=49%
GOMF_CHROMATIN_BINDING	GOMF_CHROMATIN_BINDING		25	0.147494	0.850078	0.624473	0.962431	1	279	tags=48%, list=34%, signal=70%
GOCC_VESICLE_MEMBRANE	GOCC_VESICLE_MEMBRANE		36	0.121593	0.849771	0.625483	0.959308	1	364	tags=56%, list=44%, signal=95%
GOBP_ANATOMICAL_STRUCTURE_FORMATION_INVOLVED_IN_MORPHOGENESIS	GOBP_ANATOMICAL_STRUCTURE_FORMATION_INVOLVED_IN_MORPHOGENESIS		35	0.121895	0.848332	0.643863	0.95867	1	638	tags=89%, list=77%, signal=365%
GOBP_GROWTH	GOBP_GROWTH		28	0.140455	0.845537	0.647303	0.960777	1	183	tags=36%, list=22%, signal=44%
GOBP_SENSORY_ORGAN_DEVELOPMENT	GOBP_SENSORY_ORGAN_DEVELOPMENT		10	0.221072	0.842618	0.669231	0.963214	1	233	tags=50%, list=28%, signal=69%
GOBP_APOPTOTIC_SIGNALING_PATHWAY	GOBP_APOPTOTIC_SIGNALING_PATHWAY		39	0.116065	0.841478	0.641326	0.961886	1	248	tags=41%, list=30%, signal=56%
GOBP_SUPRAMOLECULAR_FIBER_ORGANIZATION	GOBP_SUPRAMOLECULAR_FIBER_ORGANIZATION		42	0.108546	0.83764	0.684105	0.966189	1	408	tags=60%, list=49%, signal=111%
GOBP_REGULATION_OF_TRANSPORT	GOBP_REGULATION_OF_TRANSPORT		81	0.0837037	0.83609	0.641079	0.965912	1	244	tags=37%, list=29%, signal=47%
GOCC_PLASMA_MEMBRANE_PROTEIN_COMPLEX	GOCC_PLASMA_MEMBRANE_PROTEIN_COMPLEX		29	0.135222	0.832133	0.671845	0.970632	1	435	tags=66%, list=52%, signal=133%
GOBP_RRNA_PROCESSING	GOBP_RRNA_PROCESSING		20	0.158693	0.832102	0.645594	0.966999	1	452	tags=70%, list=54%, signal=150%
GOMF_INTEGRIN_BINDING	GOMF_INTEGRIN_BINDING		10	0.213033	0.828283	0.684	0.970924	1	572	tags=90%, list=69%, signal=285%
GOMF_HISTONE_BINDING	GOMF_HISTONE_BINDING		16	0.173543	0.826464	0.666019	0.971009	1	325	tags=56%, list=39%, signal=91%
GOBP_CELLULAR_RESPONSE_TO_STEROID_HORMONE_STIMULUS	GOBP_CELLULAR_RESPONSE_TO_STEROID_HORMONE_STIMULUS		12	0.193834	0.823524	0.688931	0.973169	1	325	tags=58%, list=39%, signal=94%
GOCC_SPLICEOSOMAL_SNRNP_COMPLEX	GOCC_SPLICEOSOMAL_SNRNP_COMPLEX		15	0.176716	0.818741	0.673913	0.979247	1	575	tags=87%, list=69%, signal=276%
GOBP_INFLAMMATORY_RESPONSE	GOBP_INFLAMMATORY_RESPONSE		22	0.147657	0.818061	0.66996	0.977028	1	635	tags=91%, list=76%, signal=375%
GOBP_SECOND_MESSENGER_MEDIATED_SIGNALING	GOBP_SECOND_MESSENGER_MEDIATED_SIGNALING		12	0.192002	0.811771	0.725773	0.986157	1	188	tags=42%, list=23%, signal=53%
GOBP_RESPONSE_TO_OXIDATIVE_STRESS	GOBP_RESPONSE_TO_OXIDATIVE_STRESS		23	0.145932	0.809727	0.666667	0.986654	1	134	tags=30%, list=16%, signal=35%
GOBP_SEX_DIFFERENTIATION	GOBP_SEX_DIFFERENTIATION		10	0.213886	0.80952	0.709738	0.983333	1	322	tags=60%, list=39%, signal=97%
GOBP_ESTABLISHMENT_OF_PROTEIN_LOCALIZATION_TO_MEMBRANE	GOBP_ESTABLISHMENT_OF_PROTEIN_LOCALIZATION_TO_MEMBRANE		21	0.146737	0.809456	0.697368	0.979792	1	632	tags=90%, list=76%, signal=368%
GOBP_AXON_DEVELOPMENT	GOBP_AXON_DEVELOPMENT		22	0.149062	0.80814	0.699187	0.978842	1	445	tags=68%, list=54%, signal=143%
GOBP_NEGATIVE_REGULATION_OF_MITOTIC_CELL_CYCLE	GOBP_NEGATIVE_REGULATION_OF_MITOTIC_CELL_CYCLE		12	0.195055	0.805987	0.709278	0.979453	1	601	tags=92%, list=72%, signal=326%
GOBP_ORGANIC_HYDROXY_COMPOUND_METABOLIC_PROCESS	GOBP_ORGANIC_HYDROXY_COMPOUND_METABOLIC_PROCESS		18	0.161132	0.80561	0.662526	0.97662	1	699	tags=100%, list=84%, signal=616%
GOBP_REGULATION_OF_EPITHELIAL_CELL_MIGRATION	GOBP_REGULATION_OF_EPITHELIAL_CELL_MIGRATION		15	0.175245	0.805473	0.694391	0.973267	1	687	tags=100%, list=83%, signal=567%
GOBP_REGULATION_OF_CELL_GROWTH	GOBP_REGULATION_OF_CELL_GROWTH		12	0.198107	0.805082	0.730038	0.970521	1	183	tags=42%, list=22%, signal=53%
GOBP_REGULATION_OF_PHOSPHORUS_METABOLIC_PROCESS	GOBP_REGULATION_OF_PHOSPHORUS_METABOLIC_PROCESS		57	0.0929552	0.803371	0.717256	0.970428	1	656	tags=88%, list=79%, signal=388%
GOBP_NEGATIVE_REGULATION_OF_CELL_CYCLE_PROCESS	GOBP_NEGATIVE_REGULATION_OF_CELL_CYCLE_PROCESS		12	0.195055	0.803259	0.692308	0.967136	1	601	tags=92%, list=72%, signal=326%
GOBP_MITOCHONDRIAL_TRANSLATION	GOBP_MITOCHONDRIAL_TRANSLATION		28	0.128136	0.80324	0.717172	0.963731	1	460	tags=68%, list=55%, signal=147%
GOBP_NEGATIVE_REGULATION_OF_MOLECULAR_FUNCTION	GOBP_NEGATIVE_REGULATION_OF_MOLECULAR_FUNCTION		43	0.103028	0.802823	0.686316	0.961032	1	285	tags=44%, list=34%, signal=64%
GOMF_CALCIUM_ION_BINDING	GOMF_CALCIUM_ION_BINDING		26	0.136312	0.80229	0.699262	0.958637	1	113	tags=27%, list=14%, signal=30%
GOBP_NEGATIVE_REGULATION_OF_CELLULAR_COMPONENT_ORGANIZATION	GOBP_NEGATIVE_REGULATION_OF_CELLULAR_COMPONENT_ORGANIZATION		33	0.11882	0.800286	0.708	0.959081	1	156	tags=30%, list=19%, signal=36%
GOMF_TRANSCRIPTION_FACTOR_BINDING	GOMF_TRANSCRIPTION_FACTOR_BINDING		33	0.11563	0.797487	0.708911	0.960966	1	637	tags=88%, list=77%, signal=361%
GOBP_ADAPTIVE_IMMUNE_RESPONSE	GOBP_ADAPTIVE_IMMUNE_RESPONSE		11	0.197228	0.796908	0.688259	0.958715	1	215	tags=45%, list=26%, signal=61%
GOMF_PEPTIDASE_REGULATOR_ACTIVITY	GOMF_PEPTIDASE_REGULATOR_ACTIVITY		10	0.211571	0.796862	0.725252	0.955453	1	407	tags=70%, list=49%, signal=136%
GOBP_ADAPTIVE_IMMUNE_RESPONSE_BASED_ON_SOMATIC_RECOMBINATION_OF_IMMUNE_RECEPTORS_BUILT_FROM_IMMUNOGLOBULIN_SUPERFAMILY_DOMAINS	GOBP_ADAPTIVE_IMMUNE_RESPONSE_BASED_ON_SOMATIC_RECOMBINATION_OF_IMMUNE_RECEPTORS_BUILT_FROM_IMMUNOGLOBULIN_SUPERFAMILY_DOMAINS		11	0.197228	0.796023	0.728713	0.953645	1	215	tags=45%, list=26%, signal=61%
GOBP_NEGATIVE_REGULATION_OF_SIGNALING	GOBP_NEGATIVE_REGULATION_OF_SIGNALING		49	0.100997	0.795345	0.728421	0.951556	1	344	tags=51%, list=41%, signal=82%
GOCC_ION_CHANNEL_COMPLEX	GOCC_ION_CHANNEL_COMPLEX		10	0.207065	0.794183	0.70334	0.950379	1	660	tags=100%, list=79%, signal=480%
GOCC_LARGE_RIBOSOMAL_SUBUNIT	GOCC_LARGE_RIBOSOMAL_SUBUNIT		20	0.151295	0.794169	0.745731	0.947111	1	458	tags=70%, list=55%, signal=152%
GOBP_ALPHA_AMINO_ACID_METABOLIC_PROCESS	GOBP_ALPHA_AMINO_ACID_METABOLIC_PROCESS		11	0.198559	0.784336	0.724206	0.96141	1	365	tags=64%, list=44%, signal=112%
GOBP_REGULATION_OF_ENDOTHELIAL_CELL_MIGRATION	GOBP_REGULATION_OF_ENDOTHELIAL_CELL_MIGRATION		14	0.175031	0.780537	0.737705	0.964781	1	687	tags=100%, list=83%, signal=567%
GOMF_ATP_HYDROLYSIS_ACTIVITY	GOMF_ATP_HYDROLYSIS_ACTIVITY		21	0.143739	0.780005	0.746154	0.962461	1	397	tags=62%, list=48%, signal=116%
GOBP_STEM_CELL_DIFFERENTIATION	GOBP_STEM_CELL_DIFFERENTIATION		12	0.189866	0.779819	0.740812	0.959521	1	259	tags=50%, list=31%, signal=72%
GOMF_PHOSPHOLIPID_BINDING	GOMF_PHOSPHOLIPID_BINDING		13	0.178954	0.778387	0.744186	0.958581	1	364	tags=62%, list=44%, signal=108%
GOBP_REGULATION_OF_LEUKOCYTE_PROLIFERATION	GOBP_REGULATION_OF_LEUKOCYTE_PROLIFERATION		13	0.176791	0.767696	0.761628	0.97387	1	174	tags=38%, list=21%, signal=48%
GOBP_CELLULAR_RESPONSE_TO_ORGANIC_CYCLIC_COMPOUND	GOBP_CELLULAR_RESPONSE_TO_ORGANIC_CYCLIC_COMPOUND		21	0.140917	0.767408	0.75502	0.971039	1	241	tags=43%, list=29%, signal=59%
GOBP_NEGATIVE_REGULATION_OF_HYDROLASE_ACTIVITY	GOBP_NEGATIVE_REGULATION_OF_HYDROLASE_ACTIVITY		15	0.16201	0.766753	0.759152	0.968837	1	587	tags=87%, list=71%, signal=290%
GOBP_NEGATIVE_REGULATION_OF_CELL_DIFFERENTIATION	GOBP_NEGATIVE_REGULATION_OF_CELL_DIFFERENTIATION		15	0.164216	0.765532	0.735586	0.967697	1	142	tags=33%, list=17%, signal=39%
GOMF_STRUCTURAL_CONSTITUENT_OF_CYTOSKELETON	GOMF_STRUCTURAL_CONSTITUENT_OF_CYTOSKELETON		10	0.20134	0.76545	0.780632	0.964595	1	83	tags=30%, list=10%, signal=33%
GOCC_ENDOPLASMIC_RETICULUM_LUMEN	GOCC_ENDOPLASMIC_RETICULUM_LUMEN		19	0.14707	0.764504	0.734774	0.963055	1	142	tags=32%, list=17%, signal=37%
GOBP_PROTEIN_CONTAINING_COMPLEX_DISASSEMBLY	GOBP_PROTEIN_CONTAINING_COMPLEX_DISASSEMBLY		14	0.172146	0.763766	0.750499	0.961108	1	630	tags=93%, list=76%, signal=377%
GOBP_WOUND_HEALING	GOBP_WOUND_HEALING		19	0.148561	0.761813	0.746479	0.961155	1	272	tags=47%, list=33%, signal=69%
GOMF_OXIDOREDUCTASE_ACTIVITY_ACTING_ON_NAD_P_H_QUINONE_OR_SIMILAR_COMPOUND_AS_ACCEPTOR	GOMF_OXIDOREDUCTASE_ACTIVITY_ACTING_ON_NAD_P_H_QUINONE_OR_SIMILAR_COMPOUND_AS_ACCEPTOR		13	0.175663	0.761322	0.754717	0.95878	1	111	tags=31%, list=13%, signal=35%
GOCC_SUPRAMOLECULAR_POLYMER	GOCC_SUPRAMOLECULAR_POLYMER		49	0.0953338	0.760846	0.753535	0.956392	1	111	tags=22%, list=13%, signal=24%
GOBP_LEUKOCYTE_PROLIFERATION	GOBP_LEUKOCYTE_PROLIFERATION		16	0.157132	0.757115	0.775472	0.959458	1	650	tags=94%, list=78%, signal=422%
GOMF_MONOATOMIC_CATION_TRANSMEMBRANE_TRANSPORTER_ACTIVITY	GOMF_MONOATOMIC_CATION_TRANSMEMBRANE_TRANSPORTER_ACTIVITY		18	0.149241	0.753158	0.792339	0.962783	1	247	tags=44%, list=30%, signal=62%
GOBP_MULTICELLULAR_ORGANISMAL_LEVEL_HOMEOSTASIS	GOBP_MULTICELLULAR_ORGANISMAL_LEVEL_HOMEOSTASIS		23	0.130004	0.752182	0.778	0.961194	1	183	tags=35%, list=22%, signal=43%
GOBP_REGULATION_OF_PROTEIN_CATABOLIC_PROCESS	GOBP_REGULATION_OF_PROTEIN_CATABOLIC_PROCESS		22	0.135071	0.751749	0.766667	0.958826	1	343	tags=55%, list=41%, signal=90%
GOBP_POSITIVE_REGULATION_OF_INTRACELLULAR_SIGNAL_TRANSDUCTION	GOBP_POSITIVE_REGULATION_OF_INTRACELLULAR_SIGNAL_TRANSDUCTION		36	0.106918	0.751221	0.774257	0.956654	1	191	tags=33%, list=23%, signal=41%
GOBP_REGULATION_OF_TRANS_SYNAPTIC_SIGNALING	GOBP_REGULATION_OF_TRANS_SYNAPTIC_SIGNALING		26	0.124797	0.744155	0.779324	0.965135	1	346	tags=54%, list=42%, signal=89%
GOCC_NUCLEOLUS	GOCC_NUCLEOLUS		84	0.0728151	0.743762	0.780115	0.962619	1	647	tags=85%, list=78%, signal=343%
GOBP_POSITIVE_REGULATION_OF_CELL_DEATH	GOBP_POSITIVE_REGULATION_OF_CELL_DEATH		34	0.10451	0.734036	0.833992	0.974987	1	209	tags=35%, list=25%, signal=45%
GOBP_REGULATION_OF_MUSCLE_SYSTEM_PROCESS	GOBP_REGULATION_OF_MUSCLE_SYSTEM_PROCESS		16	0.153988	0.733615	0.805785	0.972537	1	289	tags=50%, list=35%, signal=75%
GOMF_OXIDOREDUCTASE_ACTIVITY	GOMF_OXIDOREDUCTASE_ACTIVITY		51	0.0897436	0.733171	0.826884	0.970137	1	483	tags=67%, list=58%, signal=149%
GOBP_EXTRINSIC_APOPTOTIC_SIGNALING_PATHWAY	GOBP_EXTRINSIC_APOPTOTIC_SIGNALING_PATHWAY		12	0.177045	0.72885	0.800403	0.973843	1	408	tags=67%, list=49%, signal=129%
GOBP_POSITIVE_REGULATION_OF_ENDOTHELIAL_CELL_MIGRATION	GOBP_POSITIVE_REGULATION_OF_ENDOTHELIAL_CELL_MIGRATION		12	0.174603	0.728373	0.787942	0.971484	1	687	tags=100%, list=83%, signal=569%
GOCC_VESICLE_LUMEN	GOCC_VESICLE_LUMEN		20	0.13619	0.727192	0.810757	0.970286	1	678	tags=95%, list=82%, signal=504%
GOBP_PROTEOLYSIS	GOBP_PROTEOLYSIS		81	0.071358	0.723972	0.83463	0.972157	1	243	tags=36%, list=29%, signal=46%
GOBP_ESTABLISHMENT_OF_ORGANELLE_LOCALIZATION	GOBP_ESTABLISHMENT_OF_ORGANELLE_LOCALIZATION		16	0.151534	0.723957	0.810484	0.969139	1	291	tags=50%, list=35%, signal=75%
GOBP_IMMUNE_RESPONSE_REGULATING_SIGNALING_PATHWAY	GOBP_IMMUNE_RESPONSE_REGULATING_SIGNALING_PATHWAY		14	0.160518	0.722557	0.825203	0.96823	1	224	tags=43%, list=27%, signal=58%
GOBP_REGULATION_OF_PHOSPHORYLATION	GOBP_REGULATION_OF_PHOSPHORYLATION		46	0.0909997	0.720264	0.822086	0.968768	1	325	tags=48%, list=39%, signal=74%
GOMF_ATP_DEPENDENT_ACTIVITY	GOMF_ATP_DEPENDENT_ACTIVITY		27	0.118436	0.71924	0.801961	0.967289	1	427	tags=63%, list=51%, signal=125%
GOBP_NEGATIVE_REGULATION_OF_PHOSPHORYLATION	GOBP_NEGATIVE_REGULATION_OF_PHOSPHORYLATION		15	0.151961	0.712371	0.820896	0.974194	1	429	tags=67%, list=52%, signal=135%
GOBP_NEGATIVE_REGULATION_OF_PROTEOLYSIS	GOBP_NEGATIVE_REGULATION_OF_PROTEOLYSIS		11	0.174501	0.711525	0.820116	0.972415	1	7	tags=18%, list=1%, signal=18%
GOBP_SECRETION	GOBP_SECRETION		25	0.124516	0.711511	0.830476	0.969441	1	364	tags=56%, list=44%, signal=97%
GOBP_POSITIVE_REGULATION_OF_EPITHELIAL_CELL_MIGRATION	GOBP_POSITIVE_REGULATION_OF_EPITHELIAL_CELL_MIGRATION		12	0.174603	0.711315	0.82659	0.96672	1	687	tags=100%, list=83%, signal=569%
GOBP_I_KAPPAB_KINASE_NF_KAPPAB_SIGNALING	GOBP_I_KAPPAB_KINASE_NF_KAPPAB_SIGNALING		13	0.165789	0.709955	0.824242	0.965714	1	183	tags=38%, list=22%, signal=49%
GOBP_NEGATIVE_REGULATION_OF_TRANSMEMBRANE_TRANSPORT	GOBP_NEGATIVE_REGULATION_OF_TRANSMEMBRANE_TRANSPORT		11	0.177716	0.709273	0.848606	0.963745	1	231	tags=45%, list=28%, signal=62%
GOBP_MONONUCLEAR_CELL_DIFFERENTIATION	GOBP_MONONUCLEAR_CELL_DIFFERENTIATION		15	0.152696	0.70744	0.81457	0.963282	1	650	tags=93%, list=78%, signal=421%
GOBP_CELLULAR_RESPONSE_TO_PEPTIDE	GOBP_CELLULAR_RESPONSE_TO_PEPTIDE		10	0.179659	0.704458	0.841463	0.964456	1	267	tags=50%, list=32%, signal=73%
GOBP_LEUKOCYTE_MIGRATION	GOBP_LEUKOCYTE_MIGRATION		13	0.162216	0.701263	0.843373	0.966083	1	122	tags=31%, list=15%, signal=35%
GOCC_CELL_SURFACE	GOCC_CELL_SURFACE		30	0.107241	0.698318	0.822938	0.966984	1	661	tags=90%, list=80%, signal=424%
GOBP_NEGATIVE_REGULATION_OF_CELL_ADHESION	GOBP_NEGATIVE_REGULATION_OF_CELL_ADHESION		10	0.177832	0.696828	0.867924	0.966163	1	684	tags=100%, list=82%, signal=559%
GOMF_SIGNALING_RECEPTOR_REGULATOR_ACTIVITY	GOMF_SIGNALING_RECEPTOR_REGULATOR_ACTIVITY		20	0.131073	0.695329	0.820248	0.965261	1	142	tags=30%, list=17%, signal=35%
GOBP_ANIMAL_ORGAN_MORPHOGENESIS	GOBP_ANIMAL_ORGAN_MORPHOGENESIS		29	0.111617	0.694689	0.831967	0.963247	1	282	tags=45%, list=34%, signal=65%
GOMF_OXIDOREDUCTASE_ACTIVITY_ACTING_ON_NAD_P_H	GOMF_OXIDOREDUCTASE_ACTIVITY_ACTING_ON_NAD_P_H		14	0.153523	0.685819	0.859023	0.9717	1	111	tags=29%, list=13%, signal=32%
GOBP_INORGANIC_ION_HOMEOSTASIS	GOBP_INORGANIC_ION_HOMEOSTASIS		24	0.11741	0.682263	0.853107	0.973403	1	666	tags=92%, list=80%, signal=448%
GOCC_SIDE_OF_MEMBRANE	GOCC_SIDE_OF_MEMBRANE		21	0.123986	0.681754	0.883677	0.971208	1	690	tags=95%, list=83%, signal=547%
GOBP_FATTY_ACID_METABOLIC_PROCESS	GOBP_FATTY_ACID_METABOLIC_PROCESS		15	0.14951	0.677127	0.87526	0.974034	1	154	tags=33%, list=19%, signal=40%
GOBP_REGULATION_OF_PROTEASOMAL_PROTEIN_CATABOLIC_PROCESS	GOBP_REGULATION_OF_PROTEASOMAL_PROTEIN_CATABOLIC_PROCESS		11	0.167184	0.675817	0.872587	0.972769	1	13	tags=18%, list=2%, signal=18%
GOBP_DEVELOPMENTAL_GROWTH	GOBP_DEVELOPMENTAL_GROWTH		19	0.13106	0.672538	0.866795	0.974027	1	155	tags=32%, list=19%, signal=38%
GOBP_PROTEIN_DNA_COMPLEX_SUBUNIT_ORGANIZATION	GOBP_PROTEIN_DNA_COMPLEX_SUBUNIT_ORGANIZATION		12	0.162698	0.672382	0.852156	0.971353	1	212	tags=42%, list=26%, signal=55%
GOBP_PEPTIDYL_AMINO_ACID_MODIFICATION	GOBP_PEPTIDYL_AMINO_ACID_MODIFICATION		42	0.0883578	0.668746	0.865497	0.972909	1	325	tags=48%, list=39%, signal=74%
GOBP_TRANSMEMBRANE_RECEPTOR_PROTEIN_SERINE_THREONINE_KINASE_SIGNALING_PATHWAY	GOBP_TRANSMEMBRANE_RECEPTOR_PROTEIN_SERINE_THREONINE_KINASE_SIGNALING_PATHWAY		10	0.176005	0.665468	0.898129	0.973827	1	270	tags=50%, list=32%, signal=73%
GOBP_CELL_ACTIVATION	GOBP_CELL_ACTIVATION		40	0.0921618	0.663299	0.870518	0.973448	1	674	tags=90%, list=81%, signal=453%
GOMF_PROTEIN_HETERODIMERIZATION_ACTIVITY	GOMF_PROTEIN_HETERODIMERIZATION_ACTIVITY		16	0.134433	0.65723	0.89339	0.977502	1	253	tags=44%, list=30%, signal=62%
GOBP_LEUKOCYTE_CHEMOTAXIS	GOBP_LEUKOCYTE_CHEMOTAXIS		10	0.171011	0.656478	0.898239	0.975534	1	191	tags=40%, list=23%, signal=51%
GOBP_RESPONSE_TO_PEPTIDE	GOBP_RESPONSE_TO_PEPTIDE		15	0.143137	0.656344	0.880952	0.972888	1	270	tags=47%, list=32%, signal=68%
GOBP_HEMOSTASIS	GOBP_HEMOSTASIS		11	0.163082	0.654449	0.902111	0.972209	1	243	tags=45%, list=29%, signal=63%
GOBP_POSITIVE_REGULATION_OF_PROTEIN_MODIFICATION_BY_SMALL_PROTEIN_CONJUGATION_OR_REMOVAL	GOBP_POSITIVE_REGULATION_OF_PROTEIN_MODIFICATION_BY_SMALL_PROTEIN_CONJUGATION_OR_REMOVAL		13	0.153094	0.652464	0.908367	0.97148	1	513	tags=77%, list=62%, signal=198%
GOBP_CELL_GROWTH	GOBP_CELL_GROWTH		17	0.134268	0.651947	0.896825	0.969241	1	183	tags=35%, list=22%, signal=44%
GOBP_REGULATION_OF_BODY_FLUID_LEVELS	GOBP_REGULATION_OF_BODY_FLUID_LEVELS		11	0.163082	0.651412	0.880567	0.967065	1	243	tags=45%, list=29%, signal=63%
GOBP_LYMPHOCYTE_MEDIATED_IMMUNITY	GOBP_LYMPHOCYTE_MEDIATED_IMMUNITY		10	0.167722	0.650038	0.902585	0.965772	1	443	tags=70%, list=53%, signal=148%
GOBP_INTRACELLULAR_MONOATOMIC_ION_HOMEOSTASIS	GOBP_INTRACELLULAR_MONOATOMIC_ION_HOMEOSTASIS		23	0.113539	0.649202	0.912351	0.963962	1	666	tags=91%, list=80%, signal=447%
GOBP_PHOSPHORYLATION	GOBP_PHOSPHORYLATION		63	0.0735987	0.644946	0.920833	0.965679	1	325	tags=46%, list=39%, signal=70%
GOMF_TRANSCRIPTION_REGULATOR_ACTIVITY	GOMF_TRANSCRIPTION_REGULATOR_ACTIVITY		47	0.0819312	0.643852	0.876923	0.964042	1	642	tags=85%, list=77%, signal=353%
GOBP_ORGANIC_ACID_METABOLIC_PROCESS	GOBP_ORGANIC_ACID_METABOLIC_PROCESS		39	0.0874126	0.637954	0.904665	0.967145	1	569	tags=77%, list=68%, signal=233%
GOCC_SPLICEOSOMAL_COMPLEX	GOCC_SPLICEOSOMAL_COMPLEX		32	0.0973091	0.634452	0.890438	0.967848	1	129	tags=25%, list=16%, signal=28%
GOBP_REGULATION_OF_IMMUNE_EFFECTOR_PROCESS	GOBP_REGULATION_OF_IMMUNE_EFFECTOR_PROCESS		11	0.155211	0.621081	0.922787	0.977373	1	325	tags=55%, list=39%, signal=88%
GOBP_REGULATION_OF_CHROMOSOME_ORGANIZATION	GOBP_REGULATION_OF_CHROMOSOME_ORGANIZATION		20	0.118187	0.619642	0.913894	0.976016	1	194	tags=35%, list=23%, signal=45%
GOBP_NEURON_PROJECTION_GUIDANCE	GOBP_NEURON_PROJECTION_GUIDANCE		10	0.165286	0.618051	0.933747	0.974745	1	445	tags=70%, list=54%, signal=149%
GOBP_CELLULAR_RESPONSE_TO_HORMONE_STIMULUS	GOBP_CELLULAR_RESPONSE_TO_HORMONE_STIMULUS		22	0.11063	0.614433	0.926878	0.975125	1	325	tags=50%, list=39%, signal=80%
GOBP_HISTONE_MODIFICATION	GOBP_HISTONE_MODIFICATION		19	0.118097	0.614267	0.94347	0.972593	1	253	tags=42%, list=30%, signal=59%
GOBP_HOMEOSTASIS_OF_NUMBER_OF_CELLS	GOBP_HOMEOSTASIS_OF_NUMBER_OF_CELLS		10	0.160779	0.613941	0.907157	0.970146	1	698	tags=100%, list=84%, signal=617%
GOBP_REGULATION_OF_MITOCHONDRION_ORGANIZATION	GOBP_REGULATION_OF_MITOCHONDRION_ORGANIZATION		14	0.135251	0.600541	0.94958	0.978261	1	304	tags=50%, list=37%, signal=78%
GOBP_MUSCLE_SYSTEM_PROCESS	GOBP_MUSCLE_SYSTEM_PROCESS		22	0.108439	0.599389	0.946869	0.976502	1	289	tags=45%, list=35%, signal=68%
GOBP_POSITIVE_REGULATION_OF_I_KAPPAB_KINASE_NF_KAPPAB_SIGNALING	GOBP_POSITIVE_REGULATION_OF_I_KAPPAB_KINASE_NF_KAPPAB_SIGNALING		10	0.157978	0.599131	0.937743	0.97399	1	451	tags=70%, list=54%, signal=151%
GOBP_RESPONSE_TO_PEPTIDE_HORMONE	GOBP_RESPONSE_TO_PEPTIDE_HORMONE		13	0.137578	0.598247	0.928839	0.97199	1	270	tags=46%, list=32%, signal=67%
GOBP_POSITIVE_REGULATION_OF_MULTICELLULAR_ORGANISMAL_PROCESS	GOBP_POSITIVE_REGULATION_OF_MULTICELLULAR_ORGANISMAL_PROCESS		59	0.0670721	0.581077	0.93254	0.980966	1	243	tags=36%, list=29%, signal=47%
GOBP_SENSORY_PERCEPTION	GOBP_SENSORY_PERCEPTION		13	0.135227	0.578942	0.95102	0.979705	1	208	tags=38%, list=25%, signal=51%
GOCC_ADHERENS_JUNCTION	GOCC_ADHERENS_JUNCTION		13	0.135133	0.578602	0.952475	0.977279	1	272	tags=46%, list=33%, signal=68%
GOBP_CELLULAR_RESPONSE_TO_LIPID	GOBP_CELLULAR_RESPONSE_TO_LIPID		23	0.102938	0.578016	0.949248	0.974998	1	241	tags=39%, list=29%, signal=54%
GOBP_CELL_MORPHOGENESIS	GOBP_CELL_MORPHOGENESIS		36	0.0827044	0.576592	0.968354	0.973223	1	418	tags=58%, list=50%, signal=112%
GOBP_MRNA_PROCESSING	GOBP_MRNA_PROCESSING		52	0.0677891	0.560495	0.963178	0.979989	1	106	tags=19%, list=13%, signal=21%
GOBP_MITOCHONDRIAL_MEMBRANE_ORGANIZATION	GOBP_MITOCHONDRIAL_MEMBRANE_ORGANIZATION		13	0.126105	0.549246	0.959144	0.983265	1	599	tags=85%, list=72%, signal=298%
GOBP_POSITIVE_REGULATION_OF_CHEMOTAXIS	GOBP_POSITIVE_REGULATION_OF_CHEMOTAXIS		11	0.134368	0.546014	0.980469	0.982186	1	191	tags=36%, list=23%, signal=47%
GOBP_MAINTENANCE_OF_LOCATION	GOBP_MAINTENANCE_OF_LOCATION		17	0.109698	0.535719	0.969828	0.984124	1	203	tags=35%, list=24%, signal=46%
GOCC_MITOCHONDRIAL_LARGE_RIBOSOMAL_SUBUNIT	GOCC_MITOCHONDRIAL_LARGE_RIBOSOMAL_SUBUNIT		17	0.105434	0.523896	0.988636	0.985941	1	402	tags=59%, list=48%, signal=112%
GOBP_NEGATIVE_REGULATION_OF_IMMUNE_SYSTEM_PROCESS	GOBP_NEGATIVE_REGULATION_OF_IMMUNE_SYSTEM_PROCESS		14	0.109547	0.501352	0.99031	0.990298	1	325	tags=50%, list=39%, signal=81%
GOBP_MEMBRANE_ORGANIZATION	GOBP_MEMBRANE_ORGANIZATION		41	0.0673355	0.493635	0.992095	0.989692	1	716	tags=93%, list=86%, signal=637%

## Sheet: Cluster 7
NAME	GS<br> follow link to MSigDB	GS DETAILS	SIZE	ES	NES	NOM p-val	FDR q-val	FWER p-val	RANK AT MAX	LEADING EDGE
GOCC_CHROMATIN	GOCC_CHROMATIN	Details ...	139	0.235391	3.07071	0	0	0	623	tags=71%, list=50%, signal=127%
GOBP_POSITIVE_REGULATION_OF_MULTICELLULAR_ORGANISMAL_PROCESS	GOBP_POSITIVE_REGULATION_OF_MULTICELLULAR_ORGANISMAL_PROCESS	Details ...	140	0.237662	3.02646	0	0	0	579	tags=68%, list=47%, signal=113%
GOMF_DNA_BINDING_TRANSCRIPTION_ACTIVATOR_ACTIVITY	GOMF_DNA_BINDING_TRANSCRIPTION_ACTIVATOR_ACTIVITY	Details ...	58	0.331758	2.90465	0	0.000487959	0.001	291	tags=55%, list=23%, signal=69%
GOBP_RESPONSE_TO_CYTOKINE	GOBP_RESPONSE_TO_CYTOKINE	Details ...	90	0.256812	2.73689	0	0.00798583	0.022	365	tags=53%, list=29%, signal=70%
GOBP_POSITIVE_REGULATION_OF_RNA_METABOLIC_PROCESS	GOBP_POSITIVE_REGULATION_OF_RNA_METABOLIC_PROCESS	Details ...	210	0.170227	2.73231	0	0.00667527	0.023	609	tags=63%, list=49%, signal=103%
GOBP_APOPTOTIC_PROCESS	GOBP_APOPTOTIC_PROCESS	Details ...	187	0.177877	2.65752	0	0.0111222	0.046	561	tags=60%, list=45%, signal=94%
GOBP_NEGATIVE_REGULATION_OF_NUCLEOBASE_CONTAINING_COMPOUND_METABOLIC_PROCESS	GOBP_NEGATIVE_REGULATION_OF_NUCLEOBASE_CONTAINING_COMPOUND_METABOLIC_PROCESS	Details ...	183	0.180157	2.6494	0	0.00995027	0.048	703	tags=72%, list=57%, signal=142%
GOBP_POSITIVE_REGULATION_OF_MACROMOLECULE_BIOSYNTHETIC_PROCESS	GOBP_POSITIVE_REGULATION_OF_MACROMOLECULE_BIOSYNTHETIC_PROCESS	Details ...	201	0.169207	2.57597	0	0.0149007	0.079	582	tags=61%, list=47%, signal=97%
GOBP_ENZYME_LINKED_RECEPTOR_PROTEIN_SIGNALING_PATHWAY	GOBP_ENZYME_LINKED_RECEPTOR_PROTEIN_SIGNALING_PATHWAY	Details ...	113	0.215043	2.56771	0	0.0143914	0.085	437	tags=55%, list=35%, signal=77%
GOMF_TRANSCRIPTION_FACTOR_BINDING	GOMF_TRANSCRIPTION_FACTOR_BINDING	Details ...	86	0.244508	2.55807	0.00203666	0.0135378	0.089	308	tags=48%, list=25%, signal=59%
GOMF_TRANSCRIPTION_REGULATOR_ACTIVITY	GOMF_TRANSCRIPTION_REGULATOR_ACTIVITY	Details ...	182	0.176707	2.55157	0	0.0130947	0.095	616	tags=65%, list=50%, signal=110%
GOCC_CHROMOSOME	GOCC_CHROMOSOME	Details ...	184	0.171896	2.54975	0	0.0123661	0.098	579	tags=61%, list=47%, signal=98%
GOBP_NEGATIVE_REGULATION_OF_RNA_BIOSYNTHETIC_PROCESS	GOBP_NEGATIVE_REGULATION_OF_RNA_BIOSYNTHETIC_PROCESS	Details ...	163	0.180688	2.54763	0	0.0115252	0.099	839	tags=83%, list=68%, signal=224%
GOBP_CELL_MOTILITY	GOBP_CELL_MOTILITY	Details ...	164	0.184106	2.52072	0	0.0128994	0.117	557	tags=61%, list=45%, signal=96%
GOBP_REGULATION_OF_CELL_POPULATION_PROLIFERATION	GOBP_REGULATION_OF_CELL_POPULATION_PROLIFERATION	Details ...	163	0.181947	2.50662	0	0.0126261	0.123	792	tags=80%, list=64%, signal=192%
GOBP_POSITIVE_REGULATION_OF_TRANSCRIPTION_BY_RNA_POLYMERASE_II	GOBP_POSITIVE_REGULATION_OF_TRANSCRIPTION_BY_RNA_POLYMERASE_II	Details ...	144	0.190896	2.50037	0	0.011837	0.123	582	tags=64%, list=47%, signal=106%
GOMF_RNA_POLYMERASE_II_TRANSCRIPTION_REGULATORY_REGION_SEQUENCE_SPECIFIC_DNA_BINDING	GOMF_RNA_POLYMERASE_II_TRANSCRIPTION_REGULATORY_REGION_SEQUENCE_SPECIFIC_DNA_BINDING	Details ...	112	0.208713	2.49673	0	0.0112232	0.124	295	tags=43%, list=24%, signal=51%
GOBP_LEUKOCYTE_DIFFERENTIATION	GOBP_LEUKOCYTE_DIFFERENTIATION	Details ...	61	0.268719	2.4869	0	0.0117452	0.135	353	tags=54%, list=28%, signal=72%
GOBP_LOCOMOTION	GOBP_LOCOMOTION	Details ...	127	0.200451	2.48628	0	0.0112047	0.136	557	tags=63%, list=45%, signal=103%
GOCC_RNA_POLYMERASE_II_TRANSCRIPTION_REGULATOR_COMPLEX	GOCC_RNA_POLYMERASE_II_TRANSCRIPTION_REGULATOR_COMPLEX	Details ...	32	0.37024	2.48412	0	0.0109382	0.14	288	tags=59%, list=23%, signal=75%
GOCC_TRANSCRIPTION_REGULATOR_COMPLEX	GOCC_TRANSCRIPTION_REGULATOR_COMPLEX	Details ...	63	0.267697	2.46695	0	0.012009	0.161	609	tags=75%, list=49%, signal=139%
GOBP_REGULATION_OF_CELLULAR_RESPONSE_TO_STRESS	GOBP_REGULATION_OF_CELLULAR_RESPONSE_TO_STRESS	Details ...	84	0.239001	2.4601	0	0.0119986	0.169	697	tags=79%, list=56%, signal=167%
GOBP_REGULATION_OF_RESPONSE_TO_STRESS	GOBP_REGULATION_OF_RESPONSE_TO_STRESS	Details ...	134	0.189091	2.42675	0	0.0144692	0.204	743	tags=77%, list=60%, signal=171%
GOBP_NEGATIVE_REGULATION_OF_BIOSYNTHETIC_PROCESS	GOBP_NEGATIVE_REGULATION_OF_BIOSYNTHETIC_PROCESS	Details ...	199	0.16077	2.42569	0.00187617	0.0141079	0.207	704	tags=70%, list=57%, signal=137%
GOBP_POSITIVE_REGULATION_OF_CELL_DEATH	GOBP_POSITIVE_REGULATION_OF_CELL_DEATH	Details ...	65	0.262782	2.40127	0	0.0164081	0.244	625	tags=75%, list=50%, signal=144%
GOMF_SEQUENCE_SPECIFIC_DNA_BINDING	GOMF_SEQUENCE_SPECIFIC_DNA_BINDING	Details ...	150	0.177309	2.37539	0	0.0193037	0.288	310	tags=41%, list=25%, signal=48%
GOBP_DEVELOPMENTAL_GROWTH_INVOLVED_IN_MORPHOGENESIS	GOBP_DEVELOPMENTAL_GROWTH_INVOLVED_IN_MORPHOGENESIS	Details ...	27	0.383897	2.37368	0.004	0.0188106	0.292	360	tags=67%, list=29%, signal=92%
GOCC_ACTIN_CYTOSKELETON	GOCC_ACTIN_CYTOSKELETON	Details ...	63	0.257542	2.37142	0	0.0182429	0.293	680	tags=79%, list=55%, signal=167%
GOCC_CATALYTIC_COMPLEX	GOCC_CATALYTIC_COMPLEX	Details ...	144	0.179187	2.32862	0	0.0240625	0.387	724	tags=74%, list=58%, signal=158%
GOBP_RESPONSE_TO_INORGANIC_SUBSTANCE	GOBP_RESPONSE_TO_INORGANIC_SUBSTANCE	Details ...	62	0.255518	2.30439	0	0.0277877	0.437	438	tags=60%, list=35%, signal=88%
GOBP_RESPONSE_TO_OXYGEN_CONTAINING_COMPOUND	GOBP_RESPONSE_TO_OXYGEN_CONTAINING_COMPOUND	Details ...	175	0.160912	2.29011	0	0.0294563	0.47	437	tags=49%, list=35%, signal=65%
GOBP_RESPONSE_TO_ENDOGENOUS_STIMULUS	GOBP_RESPONSE_TO_ENDOGENOUS_STIMULUS	Details ...	188	0.149624	2.28723	0.00208768	0.0295401	0.48	455	tags=49%, list=37%, signal=66%
GOBP_ERK1_AND_ERK2_CASCADE	GOBP_ERK1_AND_ERK2_CASCADE	Details ...	28	0.361858	2.27121	0	0.0318368	0.514	579	tags=82%, list=47%, signal=151%
GOMF_BETA_CATENIN_BINDING	GOMF_BETA_CATENIN_BINDING	Details ...	20	0.42541	2.27099	0	0.0309004	0.514	348	tags=70%, list=28%, signal=96%
GOMF_SIGNALING_ADAPTOR_ACTIVITY	GOMF_SIGNALING_ADAPTOR_ACTIVITY	Details ...	10	0.582114	2.2673	0	0.0308064	0.523	275	tags=80%, list=22%, signal=102%
GOBP_RESPONSE_TO_OXIDATIVE_STRESS	GOBP_RESPONSE_TO_OXIDATIVE_STRESS	Details ...	45	0.289168	2.26675	0	0.0300315	0.525	425	tags=62%, list=34%, signal=91%
GOMF_KINASE_BINDING	GOMF_KINASE_BINDING	Details ...	92	0.207847	2.26019	0	0.0301641	0.538	313	tags=45%, list=25%, signal=55%
GOBP_REGULATION_OF_CATALYTIC_ACTIVITY	GOBP_REGULATION_OF_CATALYTIC_ACTIVITY	Details ...	160	0.162037	2.25542	0.00190114	0.0301346	0.544	723	tags=73%, list=58%, signal=151%
GOMF_DNA_BINDING_TRANSCRIPTION_FACTOR_ACTIVITY	GOMF_DNA_BINDING_TRANSCRIPTION_FACTOR_ACTIVITY	Details ...	113	0.190529	2.24679	0	0.0313458	0.567	311	tags=42%, list=25%, signal=52%
GOBP_POSITIVE_REGULATION_OF_GENE_EXPRESSION	GOBP_POSITIVE_REGULATION_OF_GENE_EXPRESSION	Details ...	103	0.192296	2.23829	0	0.0328417	0.596	599	tags=66%, list=48%, signal=117%
GOBP_CIRCULATORY_SYSTEM_DEVELOPMENT	GOBP_CIRCULATORY_SYSTEM_DEVELOPMENT	Details ...	127	0.176681	2.22008	0	0.0364656	0.647	437	tags=51%, list=35%, signal=71%
GOBP_POSITIVE_REGULATION_OF_MYELOID_CELL_DIFFERENTIATION	GOBP_POSITIVE_REGULATION_OF_MYELOID_CELL_DIFFERENTIATION	Details ...	11	0.54723	2.21404	0.00194932	0.0370548	0.655	341	tags=82%, list=28%, signal=112%
GOBP_NEGATIVE_REGULATION_OF_TRANSCRIPTION_BY_RNA_POLYMERASE_II	GOBP_NEGATIVE_REGULATION_OF_TRANSCRIPTION_BY_RNA_POLYMERASE_II	Details ...	126	0.173549	2.21208	0.00392927	0.0366679	0.66	839	tags=83%, list=68%, signal=232%
GOBP_TRANSMEMBRANE_RECEPTOR_PROTEIN_TYROSINE_KINASE_SIGNALING_PATHWAY	GOBP_TRANSMEMBRANE_RECEPTOR_PROTEIN_TYROSINE_KINASE_SIGNALING_PATHWAY	Details ...	70	0.231258	2.20501	0.00196078	0.0372872	0.674	437	tags=57%, list=35%, signal=83%
GOBP_REGULATION_OF_CELL_DEVELOPMENT	GOBP_REGULATION_OF_CELL_DEVELOPMENT	Details ...	80	0.212931	2.17069	0	0.0455644	0.757	372	tags=50%, list=30%, signal=67%
GOCC_TIGHT_JUNCTION	GOCC_TIGHT_JUNCTION	Details ...	20	0.397541	2.16879	0	0.0452484	0.761	568	tags=85%, list=46%, signal=154%
GOBP_CELL_MORPHOGENESIS_INVOLVED_IN_DIFFERENTIATION	GOBP_CELL_MORPHOGENESIS_INVOLVED_IN_DIFFERENTIATION	Details ...	69	0.220671	2.14495	0	0.0522039	0.805	729	tags=80%, list=59%, signal=183%
GOBP_NEUROGENESIS	GOBP_NEUROGENESIS	Details ...	152	0.158137	2.13613	0.00399202	0.0547315	0.83	553	tags=59%, list=45%, signal=93%
GOBP_REGULATION_OF_MULTICELLULAR_ORGANISMAL_DEVELOPMENT	GOBP_REGULATION_OF_MULTICELLULAR_ORGANISMAL_DEVELOPMENT	Details ...	129	0.168456	2.13156	0.00203252	0.055166	0.837	552	tags=60%, list=45%, signal=96%
GOBP_MYELOID_LEUKOCYTE_DIFFERENTIATION	GOBP_MYELOID_LEUKOCYTE_DIFFERENTIATION	Details ...	23	0.380872	2.12115	0.00193798	0.0578343	0.86	452	tags=74%, list=36%, signal=114%
GOBP_RESPONSE_TO_CALCIUM_ION	GOBP_RESPONSE_TO_CALCIUM_ION	Details ...	19	0.408423	2.12029	0.00204918	0.0571344	0.863	414	tags=74%, list=33%, signal=109%
GOBP_REGULATION_OF_CELL_DEATH	GOBP_REGULATION_OF_CELL_DEATH	Details ...	161	0.15319	2.11999	0.0019802	0.0560915	0.863	627	tags=64%, list=51%, signal=113%
GOBP_MONONUCLEAR_CELL_DIFFERENTIATION	GOBP_MONONUCLEAR_CELL_DIFFERENTIATION	Details ...	49	0.259412	2.1179	0	0.055722	0.866	348	tags=53%, list=28%, signal=71%
GOMF_ACTIN_FILAMENT_BINDING	GOMF_ACTIN_FILAMENT_BINDING	Details ...	26	0.354961	2.11589	0	0.0554168	0.869	665	tags=88%, list=54%, signal=187%
GOBP_REPRODUCTION	GOBP_REPRODUCTION	Details ...	107	0.183196	2.11263	0.00391389	0.055493	0.871	452	tags=53%, list=36%, signal=77%
GOBP_RECOMBINATIONAL_REPAIR	GOBP_RECOMBINATIONAL_REPAIR	Details ...	16	0.439951	2.11239	0.00194932	0.0545281	0.871	623	tags=94%, list=50%, signal=186%
GOBP_REGULATION_OF_NERVOUS_SYSTEM_DEVELOPMENT	GOBP_REGULATION_OF_NERVOUS_SYSTEM_DEVELOPMENT	Details ...	42	0.278758	2.09861	0.00782779	0.0582495	0.893	846	tags=95%, list=68%, signal=290%
GOBP_REGULATION_OF_LOCOMOTION	GOBP_REGULATION_OF_LOCOMOTION	Details ...	105	0.185945	2.09773	0.00211864	0.0575708	0.894	591	tags=65%, list=48%, signal=113%
GOCC_CELL_CELL_JUNCTION	GOCC_CELL_CELL_JUNCTION	Details ...	64	0.225128	2.09133	0.00573614	0.05934	0.906	393	tags=53%, list=32%, signal=74%
GOBP_OSTEOCLAST_DIFFERENTIATION	GOBP_OSTEOCLAST_DIFFERENTIATION	Details ...	10	0.539024	2.08939	0.00406504	0.058914	0.908	452	tags=90%, list=36%, signal=140%
GOBP_CELL_GROWTH	GOBP_CELL_GROWTH		54	0.24199	2.08297	0.00204082	0.0601483	0.915	332	tags=50%, list=27%, signal=65%
GOBP_GROWTH	GOBP_GROWTH		98	0.182476	2.08137	0.0042735	0.0596761	0.915	360	tags=46%, list=29%, signal=60%
GOMF_DNA_BINDING_TRANSCRIPTION_FACTOR_BINDING	GOMF_DNA_BINDING_TRANSCRIPTION_FACTOR_BINDING		68	0.218681	2.07464	0.0020202	0.0616547	0.922	308	tags=46%, list=25%, signal=57%
GOBP_POSITIVE_REGULATION_OF_CYTOKINE_PRODUCTION	GOBP_POSITIVE_REGULATION_OF_CYTOKINE_PRODUCTION		28	0.346299	2.07124	0.00191571	0.0619516	0.926	775	tags=96%, list=63%, signal=251%
GOBP_RESPONSE_TO_METAL_ION	GOBP_RESPONSE_TO_METAL_ION		40	0.28	2.0639	0.002079	0.0637861	0.933	438	tags=63%, list=35%, signal=94%
GOMF_TRANSCRIPTION_COREGULATOR_BINDING	GOMF_TRANSCRIPTION_COREGULATOR_BINDING		23	0.352256	2.06227	0.00197239	0.0634364	0.934	379	tags=65%, list=31%, signal=92%
GOBP_CYTOSKELETON_DEPENDENT_CYTOKINESIS	GOBP_CYTOSKELETON_DEPENDENT_CYTOKINESIS		10	0.535772	2.05893	0.00589391	0.0637894	0.939	208	tags=70%, list=17%, signal=83%
GOMF_RNA_POLYMERASE_II_SPECIFIC_DNA_BINDING_TRANSCRIPTION_FACTOR_BINDING	GOMF_RNA_POLYMERASE_II_SPECIFIC_DNA_BINDING_TRANSCRIPTION_FACTOR_BINDING		56	0.234556	2.05246	0.00208333	0.0652559	0.946	452	tags=59%, list=36%, signal=89%
GOBP_RESPONSE_TO_ABIOTIC_STIMULUS	GOBP_RESPONSE_TO_ABIOTIC_STIMULUS		113	0.177305	2.04998	0.00196464	0.0652763	0.948	699	tags=73%, list=56%, signal=151%
GOBP_POSITIVE_REGULATION_OF_CATALYTIC_ACTIVITY	GOBP_POSITIVE_REGULATION_OF_CATALYTIC_ACTIVITY		101	0.176627	2.04588	0.00199203	0.0659932	0.953	780	tags=79%, list=63%, signal=196%
GOBP_P38MAPK_CASCADE	GOBP_P38MAPK_CASCADE		10	0.546342	2.04412	0.00431035	0.0657043	0.953	567	tags=100%, list=46%, signal=183%
GOBP_NEGATIVE_REGULATION_OF_RESPONSE_TO_STIMULUS	GOBP_NEGATIVE_REGULATION_OF_RESPONSE_TO_STIMULUS		156	0.152072	2.03412	0.006	0.0686776	0.962	788	tags=77%, list=64%, signal=184%
GOBP_NEURAL_PRECURSOR_CELL_PROLIFERATION	GOBP_NEURAL_PRECURSOR_CELL_PROLIFERATION		11	0.522006	2.03198	0.00398406	0.0687215	0.965	372	tags=82%, list=30%, signal=116%
GOBP_MUSCLE_HYPERTROPHY	GOBP_MUSCLE_HYPERTROPHY		12	0.486428	2.03015	0.00616016	0.0687631	0.966	435	tags=83%, list=35%, signal=127%
GOBP_REGULATION_OF_MUSCLE_ADAPTATION	GOBP_REGULATION_OF_MUSCLE_ADAPTATION		12	0.486428	2.02957	0.00809717	0.0681227	0.966	435	tags=83%, list=35%, signal=127%
GOBP_DEVELOPMENTAL_CELL_GROWTH	GOBP_DEVELOPMENTAL_CELL_GROWTH		28	0.323315	2.02915	0.00207469	0.0675706	0.966	360	tags=61%, list=29%, signal=84%
GOBP_BLOOD_VESSEL_ENDOTHELIAL_CELL_MIGRATION	GOBP_BLOOD_VESSEL_ENDOTHELIAL_CELL_MIGRATION		19	0.380016	2.02603	0.00193424	0.0680364	0.968	775	tags=100%, list=63%, signal=263%
GOBP_NEGATIVE_REGULATION_OF_CELL_POPULATION_PROLIFERATION	GOBP_NEGATIVE_REGULATION_OF_CELL_POPULATION_PROLIFERATION		80	0.198276	2.02092	0.00589391	0.0690366	0.97	792	tags=83%, list=64%, signal=214%
GOBP_SKELETAL_MUSCLE_CELL_DIFFERENTIATION	GOBP_SKELETAL_MUSCLE_CELL_DIFFERENTIATION		11	0.504327	2.02024	0	0.0684215	0.971	281	tags=73%, list=23%, signal=93%
GOBP_RESPONSE_TO_LEUKEMIA_INHIBITORY_FACTOR	GOBP_RESPONSE_TO_LEUKEMIA_INHIBITORY_FACTOR		17	0.404165	2.01386	0	0.0704506	0.972	380	tags=71%, list=31%, signal=100%
GOBP_TUBE_DEVELOPMENT	GOBP_TUBE_DEVELOPMENT		116	0.163333	2.00426	0.00776699	0.0735583	0.976	553	tags=59%, list=45%, signal=97%
GOBP_CELLULAR_RESPONSE_TO_CALCIUM_ION	GOBP_CELLULAR_RESPONSE_TO_CALCIUM_ION		12	0.486156	2.00344	0.00393701	0.0730167	0.976	332	tags=75%, list=27%, signal=101%
GOBP_ENDOTHELIUM_DEVELOPMENT	GOBP_ENDOTHELIUM_DEVELOPMENT		15	0.423946	2.0021	0.00198807	0.0728207	0.978	389	tags=73%, list=31%, signal=106%
GOBP_SENSORY_SYSTEM_DEVELOPMENT	GOBP_SENSORY_SYSTEM_DEVELOPMENT		36	0.283776	2.00127	0.00784314	0.0722532	0.978	794	tags=92%, list=64%, signal=247%
GOBP_EPITHELIUM_DEVELOPMENT	GOBP_EPITHELIUM_DEVELOPMENT		114	0.170686	2.00001	0.0020284	0.0717813	0.979	764	tags=77%, list=62%, signal=183%
GOBP_CELLULAR_RESPONSE_TO_STRESS	GOBP_CELLULAR_RESPONSE_TO_STRESS		208	0.129323	1.99613	0.00394477	0.0726571	0.981	879	tags=82%, list=71%, signal=234%
GOBP_CELL_MORPHOGENESIS	GOBP_CELL_MORPHOGENESIS		92	0.185957	1.98994	0.00798403	0.0742082	0.986	729	tags=76%, list=59%, signal=171%
GOBP_RESPONSE_TO_FIBROBLAST_GROWTH_FACTOR	GOBP_RESPONSE_TO_FIBROBLAST_GROWTH_FACTOR		15	0.426939	1.98772	0.00412371	0.0741338	0.986	468	tags=80%, list=38%, signal=127%
GOCC_APICAL_JUNCTION_COMPLEX	GOCC_APICAL_JUNCTION_COMPLEX		24	0.339364	1.98164	0.00594059	0.0757985	0.987	568	tags=79%, list=46%, signal=143%
GOBP_CELLULAR_RESPONSE_TO_OXIDATIVE_STRESS	GOBP_CELLULAR_RESPONSE_TO_OXIDATIVE_STRESS		33	0.289925	1.98127	0.0155945	0.0751351	0.987	363	tags=58%, list=29%, signal=79%
GOCC_CELL_LEADING_EDGE	GOCC_CELL_LEADING_EDGE		52	0.237633	1.97702	0.0114723	0.0762016	0.988	599	tags=71%, list=48%, signal=132%
GOBP_RESPONSE_TO_HORMONE	GOBP_RESPONSE_TO_HORMONE		92	0.183306	1.97613	0	0.0758973	0.988	449	tags=53%, list=36%, signal=77%
GOBP_MUSCLE_STRUCTURE_DEVELOPMENT	GOBP_MUSCLE_STRUCTURE_DEVELOPMENT		79	0.199621	1.97295	0.00792079	0.0763555	0.989	348	tags=47%, list=28%, signal=61%
GOBP_AXON_DEVELOPMENT	GOBP_AXON_DEVELOPMENT		49	0.242019	1.97034	0.00626305	0.0769016	0.989	723	tags=82%, list=58%, signal=188%
GOMF_CHROMATIN_BINDING	GOMF_CHROMATIN_BINDING		68	0.208894	1.96258	0.0078125	0.0801481	0.991	593	tags=68%, list=48%, signal=123%
GOBP_REGULATION_OF_NEUROGENESIS	GOBP_REGULATION_OF_NEUROGENESIS		38	0.27266	1.96148	0.0140281	0.0797688	0.992	846	tags=95%, list=68%, signal=289%
GOBP_MIRNA_METABOLIC_PROCESS	GOBP_MIRNA_METABOLIC_PROCESS		19	0.372818	1.96085	0.00381679	0.079353	0.992	588	tags=84%, list=47%, signal=158%
GOBP_POSITIVE_REGULATION_OF_DEVELOPMENTAL_PROCESS	GOBP_POSITIVE_REGULATION_OF_DEVELOPMENTAL_PROCESS		130	0.154539	1.9594	0.010101	0.0791259	0.992	581	tags=61%, list=47%, signal=102%
GOBP_NEGATIVE_REGULATION_OF_CELL_DEVELOPMENT	GOBP_NEGATIVE_REGULATION_OF_CELL_DEVELOPMENT		27	0.308052	1.95711	0.018	0.0793944	0.994	452	tags=67%, list=36%, signal=103%
GOBP_GENERATION_OF_NEURONS	GOBP_GENERATION_OF_NEURONS		136	0.150629	1.94842	0.00828157	0.0825136	0.995	553	tags=58%, list=45%, signal=93%
GOBP_PLATELET_DERIVED_GROWTH_FACTOR_RECEPTOR_SIGNALING_PATHWAY	GOBP_PLATELET_DERIVED_GROWTH_FACTOR_RECEPTOR_SIGNALING_PATHWAY		10	0.518699	1.93636	0.00965251	0.0877668	0.996	477	tags=90%, list=38%, signal=145%
GOMF_ACTIN_BINDING	GOMF_ACTIN_BINDING		48	0.237836	1.93303	0.00635593	0.0888286	0.997	723	tags=81%, list=58%, signal=187%
GOBP_TUBE_MORPHOGENESIS	GOBP_TUBE_MORPHOGENESIS		95	0.177339	1.92418	0.00573614	0.0928421	0.998	553	tags=61%, list=45%, signal=102%
GOBP_ADAPTIVE_IMMUNE_RESPONSE	GOBP_ADAPTIVE_IMMUNE_RESPONSE		28	0.306459	1.91691	0.00613497	0.0957954	0.999	779	tags=93%, list=63%, signal=244%
GOMF_NUCLEAR_RECEPTOR_BINDING	GOMF_NUCLEAR_RECEPTOR_BINDING		23	0.336572	1.91057	0.00754717	0.0977893	0.999	452	tags=70%, list=36%, signal=107%
GOBP_CELLULAR_RESPONSE_TO_OXYGEN_CONTAINING_COMPOUND	GOBP_CELLULAR_RESPONSE_TO_OXYGEN_CONTAINING_COMPOUND		129	0.153978	1.91053	0.00814664	0.0968668	0.999	347	tags=42%, list=28%, signal=52%
GOBP_MYELOID_CELL_DIFFERENTIATION	GOBP_MYELOID_CELL_DIFFERENTIATION		43	0.247926	1.90779	0.00594059	0.0976536	0.999	452	tags=60%, list=36%, signal=92%
GOBP_DEVELOPMENTAL_GROWTH	GOBP_DEVELOPMENTAL_GROWTH		74	0.193385	1.90263	0.00579151	0.0995712	0.999	360	tags=47%, list=29%, signal=63%
GOBP_REGULATION_OF_ANATOMICAL_STRUCTURE_MORPHOGENESIS	GOBP_REGULATION_OF_ANATOMICAL_STRUCTURE_MORPHOGENESIS		76	0.18837	1.90138	0.00819672	0.099155	0.999	775	tags=80%, list=63%, signal=201%
GOBP_POSITIVE_REGULATION_OF_DNA_BINDING_TRANSCRIPTION_FACTOR_ACTIVITY	GOBP_POSITIVE_REGULATION_OF_DNA_BINDING_TRANSCRIPTION_FACTOR_ACTIVITY		24	0.319901	1.88842	0.0100402	0.106021	1	695	tags=88%, list=56%, signal=195%
GOBP_AMEBOIDAL_TYPE_CELL_MIGRATION	GOBP_AMEBOIDAL_TYPE_CELL_MIGRATION		51	0.232227	1.88839	0.0117188	0.105066	1	817	tags=88%, list=66%, signal=248%
GOBP_POSITIVE_REGULATION_OF_MOLECULAR_FUNCTION	GOBP_POSITIVE_REGULATION_OF_MOLECULAR_FUNCTION		143	0.146286	1.88617	0.0135397	0.105344	1	723	tags=71%, list=58%, signal=151%
GOMF_CYTOSKELETAL_PROTEIN_BINDING	GOMF_CYTOSKELETAL_PROTEIN_BINDING		107	0.163259	1.88152	0.00200803	0.107031	1	463	tags=52%, list=37%, signal=76%
GOCC_ADHERENS_JUNCTION	GOCC_ADHERENS_JUNCTION		27	0.308998	1.87882	0.00195312	0.107628	1	359	tags=59%, list=29%, signal=82%
GOBP_POSITIVE_REGULATION_OF_HEMOPOIESIS	GOBP_POSITIVE_REGULATION_OF_HEMOPOIESIS		21	0.344232	1.87626	0.00994036	0.108443	1	347	tags=62%, list=28%, signal=85%
GOBP_RESPONSE_TO_CAMP	GOBP_RESPONSE_TO_CAMP		12	0.446254	1.87612	0.0139442	0.107584	1	381	tags=75%, list=31%, signal=107%
GOBP_RESPONSE_TO_PEPTIDE	GOBP_RESPONSE_TO_PEPTIDE		61	0.214714	1.87571	0.0040568	0.106864	1	437	tags=56%, list=35%, signal=82%
GOBP_VASCULATURE_DEVELOPMENT	GOBP_VASCULATURE_DEVELOPMENT		89	0.175812	1.87231	0.0138067	0.108093	1	549	tags=61%, list=44%, signal=101%
GOBP_CELLULAR_PROCESS_INVOLVED_IN_REPRODUCTION_IN_MULTICELLULAR_ORGANISM	GOBP_CELLULAR_PROCESS_INVOLVED_IN_REPRODUCTION_IN_MULTICELLULAR_ORGANISM		29	0.301091	1.86949	0.0143149	0.108793	1	233	tags=48%, list=19%, signal=58%
GOBP_MUSCLE_SYSTEM_PROCESS	GOBP_MUSCLE_SYSTEM_PROCESS		36	0.261997	1.86419	0.0212314	0.111199	1	648	tags=78%, list=52%, signal=158%
GOBP_POSITIVE_REGULATION_OF_MIRNA_METABOLIC_PROCESS	GOBP_POSITIVE_REGULATION_OF_MIRNA_METABOLIC_PROCESS		14	0.412025	1.86386	0.00596422	0.110547	1	291	tags=64%, list=23%, signal=83%
GOBP_RESPONSE_TO_TUMOR_NECROSIS_FACTOR	GOBP_RESPONSE_TO_TUMOR_NECROSIS_FACTOR		32	0.276904	1.85852	0.008	0.112933	1	362	tags=56%, list=29%, signal=77%
GOBP_CELL_CELL_SIGNALING	GOBP_CELL_CELL_SIGNALING		132	0.142162	1.85773	0.00817996	0.112431	1	903	tags=86%, list=73%, signal=281%
GOBP_POSITIVE_REGULATION_OF_NF_KAPPAB_TRANSCRIPTION_FACTOR_ACTIVITY	GOBP_POSITIVE_REGULATION_OF_NF_KAPPAB_TRANSCRIPTION_FACTOR_ACTIVITY		16	0.381127	1.85752	0.00847458	0.111629	1	695	tags=94%, list=56%, signal=211%
GOCC_TRANSFERASE_COMPLEX	GOCC_TRANSFERASE_COMPLEX		72	0.186929	1.85476	0.011976	0.112531	1	659	tags=71%, list=53%, signal=142%
GOBP_TISSUE_HOMEOSTASIS	GOBP_TISSUE_HOMEOSTASIS		22	0.339901	1.85195	0.0175781	0.113437	1	205	tags=50%, list=17%, signal=59%
GOBP_CELL_PROJECTION_ORGANIZATION	GOBP_CELL_PROJECTION_ORGANIZATION		145	0.137742	1.8512	0.0144928	0.113105	1	729	tags=71%, list=59%, signal=152%
GOBP_RESPONSE_TO_LIPID	GOBP_RESPONSE_TO_LIPID		90	0.174203	1.84997	0.0188285	0.112937	1	460	tags=53%, list=37%, signal=79%
GOBP_CELL_ACTIVATION_INVOLVED_IN_IMMUNE_RESPONSE	GOBP_CELL_ACTIVATION_INVOLVED_IN_IMMUNE_RESPONSE		23	0.321996	1.84901	0.0194932	0.112651	1	308	tags=57%, list=25%, signal=74%
GOBP_BLOOD_VESSEL_MORPHOGENESIS	GOBP_BLOOD_VESSEL_MORPHOGENESIS		70	0.196093	1.84895	0.021611	0.111852	1	549	tags=63%, list=44%, signal=106%
GOBP_RESPONSE_TO_PEPTIDE_HORMONE	GOBP_RESPONSE_TO_PEPTIDE_HORMONE		51	0.224641	1.84778	0.0179641	0.111737	1	437	tags=57%, list=35%, signal=84%
GOBP_IMMUNE_RESPONSE	GOBP_IMMUNE_RESPONSE		110	0.157683	1.84327	0.0120724	0.113678	1	779	tags=77%, list=63%, signal=189%
GOCC_ANCHORING_JUNCTION	GOCC_ANCHORING_JUNCTION		117	0.148625	1.84283	0.0201207	0.113033	1	415	tags=47%, list=33%, signal=64%
GOBP_ACTIN_FILAMENT_BASED_PROCESS	GOBP_ACTIN_FILAMENT_BASED_PROCESS		79	0.17896	1.84132	0.0118343	0.113127	1	733	tags=76%, list=59%, signal=174%
GOBP_MUSCLE_ADAPTATION	GOBP_MUSCLE_ADAPTATION		13	0.422043	1.84065	0.0231214	0.112635	1	435	tags=77%, list=35%, signal=117%
GOBP_CELL_ACTIVATION	GOBP_CELL_ACTIVATION		97	0.167582	1.8402	0.010395	0.112088	1	779	tags=78%, list=63%, signal=194%
GOBP_INFLAMMATORY_RESPONSE	GOBP_INFLAMMATORY_RESPONSE		48	0.230006	1.83609	0.016129	0.113806	1	784	tags=85%, list=63%, signal=223%
GOBP_RESPONSE_TO_REACTIVE_OXYGEN_SPECIES	GOBP_RESPONSE_TO_REACTIVE_OXYGEN_SPECIES		25	0.311605	1.82687	0.00795229	0.118765	1	414	tags=64%, list=33%, signal=94%
GOMF_TRANSCRIPTION_COREPRESSOR_BINDING	GOMF_TRANSCRIPTION_COREPRESSOR_BINDING		11	0.455063	1.82374	0.010661	0.120033	1	567	tags=91%, list=46%, signal=166%
GOBP_NEGATIVE_REGULATION_OF_SIGNALING	GOBP_NEGATIVE_REGULATION_OF_SIGNALING		134	0.139429	1.82263	0.0214844	0.119925	1	363	tags=42%, list=29%, signal=53%
GOCC_ACTIN_BASED_CELL_PROJECTION	GOCC_ACTIN_BASED_CELL_PROJECTION		26	0.304081	1.81948	0.0315789	0.121487	1	536	tags=73%, list=43%, signal=126%
GOBP_NEGATIVE_REGULATION_OF_LOCOMOTION	GOBP_NEGATIVE_REGULATION_OF_LOCOMOTION		44	0.235482	1.81941	0.0179283	0.120682	1	591	tags=70%, list=48%, signal=130%
GOBP_IMMUNE_EFFECTOR_PROCESS	GOBP_IMMUNE_EFFECTOR_PROCESS		47	0.230779	1.81029	0.0160966	0.125599	1	779	tags=85%, list=63%, signal=220%
GOBP_EPITHELIAL_CELL_DIFFERENTIATION	GOBP_EPITHELIAL_CELL_DIFFERENTIATION		65	0.196727	1.80603	0.0162933	0.127513	1	550	tags=63%, list=44%, signal=107%
GOBP_POSITIVE_REGULATION_OF_PROTEIN_METABOLIC_PROCESS	GOBP_POSITIVE_REGULATION_OF_PROTEIN_METABOLIC_PROCESS		140	0.138571	1.80126	0.0149533	0.130241	1	688	tags=68%, list=55%, signal=135%
GOBP_POSITIVE_REGULATION_OF_LOCOMOTION	GOBP_POSITIVE_REGULATION_OF_LOCOMOTION		58	0.206459	1.79691	0.00610998	0.132158	1	546	tags=64%, list=44%, signal=109%
GOCC_ACTIN_FILAMENT_BUNDLE	GOCC_ACTIN_FILAMENT_BUNDLE		15	0.38966	1.79563	0.0254403	0.132273	1	679	tags=93%, list=55%, signal=204%
GOBP_REGULATION_OF_CELL_SIZE	GOBP_REGULATION_OF_CELL_SIZE		17	0.360877	1.789	0.0310078	0.136307	1	360	tags=65%, list=29%, signal=90%
GOBP_CELL_CYCLE	GOBP_CELL_CYCLE		169	0.129564	1.78839	0.0220884	0.135862	1	660	tags=64%, list=53%, signal=119%
GOBP_REGULATION_OF_CELL_PROJECTION_ORGANIZATION	GOBP_REGULATION_OF_CELL_PROJECTION_ORGANIZATION		70	0.184493	1.78825	0.0156863	0.135073	1	598	tags=66%, list=48%, signal=120%
GOBP_REGULATION_OF_LEUKOCYTE_DIFFERENTIATION	GOBP_REGULATION_OF_LEUKOCYTE_DIFFERENTIATION		33	0.25917	1.77549	0.0150538	0.143987	1	588	tags=73%, list=47%, signal=135%
GOBP_REGULATION_OF_MYELOID_LEUKOCYTE_DIFFERENTIATION	GOBP_REGULATION_OF_MYELOID_LEUKOCYTE_DIFFERENTIATION		13	0.411134	1.77051	0.0319361	0.146736	1	353	tags=69%, list=28%, signal=96%
GOCC_NEURON_PROJECTION	GOCC_NEURON_PROJECTION		113	0.144498	1.76672	0.0140845	0.148853	1	725	tags=72%, list=58%, signal=157%
GOBP_REGULATION_OF_DOUBLE_STRAND_BREAK_REPAIR	GOBP_REGULATION_OF_DOUBLE_STRAND_BREAK_REPAIR		16	0.376634	1.76628	0.0174419	0.148312	1	623	tags=88%, list=50%, signal=174%
GOMF_TRANSCRIPTION_COREGULATOR_ACTIVITY	GOMF_TRANSCRIPTION_COREGULATOR_ACTIVITY		70	0.183028	1.75899	0.0164609	0.152996	1	582	tags=64%, list=47%, signal=114%
GOBP_REGULATION_OF_HYDROLASE_ACTIVITY	GOBP_REGULATION_OF_HYDROLASE_ACTIVITY		84	0.16815	1.75891	0.0243902	0.15209	1	587	tags=63%, list=47%, signal=112%
GOBP_REGULATION_OF_MIRNA_METABOLIC_PROCESS	GOBP_REGULATION_OF_MIRNA_METABOLIC_PROCESS		17	0.353374	1.75573	0.014	0.153826	1	588	tags=82%, list=47%, signal=154%
GOMF_PROTEIN_HETERODIMERIZATION_ACTIVITY	GOMF_PROTEIN_HETERODIMERIZATION_ACTIVITY		26	0.292992	1.75505	0.0183299	0.153294	1	311	tags=54%, list=25%, signal=70%
GOBP_NEURON_PROJECTION_EXTENSION	GOBP_NEURON_PROJECTION_EXTENSION		22	0.30721	1.75429	0.0223577	0.152898	1	583	tags=77%, list=47%, signal=143%
GOBP_CIRCADIAN_REGULATION_OF_GENE_EXPRESSION	GOBP_CIRCADIAN_REGULATION_OF_GENE_EXPRESSION		18	0.344608	1.75157	0.0222222	0.153993	1	749	tags=94%, list=60%, signal=235%
GOCC_CYTOPLASMIC_SIDE_OF_MEMBRANE	GOCC_CYTOPLASMIC_SIDE_OF_MEMBRANE		22	0.308554	1.75121	0.0214844	0.153251	1	525	tags=73%, list=42%, signal=124%
GOMF_PROTEIN_DIMERIZATION_ACTIVITY	GOMF_PROTEIN_DIMERIZATION_ACTIVITY		65	0.192406	1.7491	0.0265152	0.153876	1	288	tags=42%, list=23%, signal=51%
GOBP_T_CELL_DIFFERENTIATION_INVOLVED_IN_IMMUNE_RESPONSE	GOBP_T_CELL_DIFFERENTIATION_INVOLVED_IN_IMMUNE_RESPONSE		10	0.454472	1.74869	0.0212766	0.153156	1	308	tags=70%, list=25%, signal=92%
GOBP_CELL_PART_MORPHOGENESIS	GOBP_CELL_PART_MORPHOGENESIS		67	0.182336	1.74694	0.0240964	0.15375	1	729	tags=76%, list=59%, signal=175%
GOBP_ACTIN_CYTOSKELETON_REORGANIZATION	GOBP_ACTIN_CYTOSKELETON_REORGANIZATION		14	0.379865	1.74417	0.0230126	0.154986	1	419	tags=71%, list=34%, signal=107%
GOBP_RESPONSE_TO_GROWTH_FACTOR	GOBP_RESPONSE_TO_GROWTH_FACTOR		92	0.158537	1.74292	0.0201613	0.155011	1	437	tags=50%, list=35%, signal=71%
GOBP_REGULATION_OF_DNA_REPAIR	GOBP_REGULATION_OF_DNA_REPAIR		23	0.29856	1.74275	0.0236686	0.154265	1	660	tags=83%, list=53%, signal=173%
GOBP_GLIAL_CELL_DIFFERENTIATION	GOBP_GLIAL_CELL_DIFFERENTIATION		20	0.318852	1.74056	0.0199601	0.155171	1	788	tags=95%, list=64%, signal=256%
GOBP_CYTOKINE_PRODUCTION	GOBP_CYTOKINE_PRODUCTION		63	0.190153	1.73813	0.0191083	0.156187	1	779	tags=81%, list=63%, signal=207%
GOBP_REGULATION_OF_CELL_DIFFERENTIATION	GOBP_REGULATION_OF_CELL_DIFFERENTIATION		157	0.123342	1.73798	0.027451	0.155336	1	363	tags=40%, list=29%, signal=50%
GOMF_CALMODULIN_BINDING	GOMF_CALMODULIN_BINDING		23	0.306313	1.7364	0.0313725	0.155578	1	381	tags=61%, list=31%, signal=86%
GOBP_ADAPTIVE_IMMUNE_RESPONSE_BASED_ON_SOMATIC_RECOMBINATION_OF_IMMUNE_RECEPTORS_BUILT_FROM_IMMUNOGLOBULIN_SUPERFAMILY_DOMAINS	GOBP_ADAPTIVE_IMMUNE_RESPONSE_BASED_ON_SOMATIC_RECOMBINATION_OF_IMMUNE_RECEPTORS_BUILT_FROM_IMMUNOGLOBULIN_SUPERFAMILY_DOMAINS		24	0.293311	1.73507	0.03	0.155608	1	779	tags=92%, list=63%, signal=242%
GOBP_IMMUNE_RESPONSE_REGULATING_CELL_SURFACE_RECEPTOR_SIGNALING_PATHWAY	GOBP_IMMUNE_RESPONSE_REGULATING_CELL_SURFACE_RECEPTOR_SIGNALING_PATHWAY		28	0.275578	1.7334	0.0221774	0.155972	1	595	tags=75%, list=48%, signal=141%
GOBP_REGULATION_OF_PHOSPHORUS_METABOLIC_PROCESS	GOBP_REGULATION_OF_PHOSPHORUS_METABOLIC_PROCESS		119	0.143509	1.7325	0.0140562	0.15583	1	703	tags=70%, list=57%, signal=146%
GOBP_MUSCLE_TISSUE_DEVELOPMENT	GOBP_MUSCLE_TISSUE_DEVELOPMENT		55	0.20069	1.73003	0.0295858	0.156665	1	911	tags=93%, list=73%, signal=334%
GOCC_EXTRINSIC_COMPONENT_OF_CYTOPLASMIC_SIDE_OF_PLASMA_MEMBRANE	GOCC_EXTRINSIC_COMPONENT_OF_CYTOPLASMIC_SIDE_OF_PLASMA_MEMBRANE		12	0.413138	1.7275	0.0245399	0.157928	1	525	tags=83%, list=42%, signal=143%
GOBP_REGULATION_OF_MUSCLE_SYSTEM_PROCESS	GOBP_REGULATION_OF_MUSCLE_SYSTEM_PROCESS		21	0.319739	1.72495	0.0226337	0.159288	1	554	tags=76%, list=45%, signal=135%
GOBP_CELLULAR_RESPONSE_TO_SALT	GOBP_CELLULAR_RESPONSE_TO_SALT		27	0.284327	1.72483	0.0189474	0.158501	1	343	tags=56%, list=28%, signal=75%
GOBP_NEGATIVE_REGULATION_OF_NERVOUS_SYSTEM_DEVELOPMENT	GOBP_NEGATIVE_REGULATION_OF_NERVOUS_SYSTEM_DEVELOPMENT		16	0.355801	1.72472	0.026749	0.157706	1	416	tags=69%, list=34%, signal=102%
GOBP_NEGATIVE_REGULATION_OF_IMMUNE_SYSTEM_PROCESS	GOBP_NEGATIVE_REGULATION_OF_IMMUNE_SYSTEM_PROCESS		36	0.24234	1.72315	0.0314342	0.158057	1	775	tags=86%, list=63%, signal=223%
GOBP_MAPK_CASCADE	GOBP_MAPK_CASCADE		83	0.166384	1.72202	0.023301	0.158045	1	673	tags=70%, list=54%, signal=143%
GOBP_REGULATION_OF_SYSTEM_PROCESS	GOBP_REGULATION_OF_SYSTEM_PROCESS		40	0.235	1.72118	0.0188679	0.157803	1	554	tags=68%, list=45%, signal=118%
GOBP_RAS_PROTEIN_SIGNAL_TRANSDUCTION	GOBP_RAS_PROTEIN_SIGNAL_TRANSDUCTION		28	0.279585	1.71713	0.0134357	0.160275	1	723	tags=86%, list=58%, signal=201%
GOBP_NEGATIVE_REGULATION_OF_MULTICELLULAR_ORGANISMAL_PROCESS	GOBP_NEGATIVE_REGULATION_OF_MULTICELLULAR_ORGANISMAL_PROCESS		100	0.151579	1.71627	0.0217822	0.160089	1	595	tags=62%, list=48%, signal=110%
GOBP_POSITIVE_REGULATION_OF_CELL_DEVELOPMENT	GOBP_POSITIVE_REGULATION_OF_CELL_DEVELOPMENT		39	0.233353	1.71458	0.022449	0.160804	1	609	tags=72%, list=49%, signal=137%
GOBP_POSITIVE_REGULATION_OF_CELL_POPULATION_PROLIFERATION	GOBP_POSITIVE_REGULATION_OF_CELL_POPULATION_PROLIFERATION		89	0.161032	1.71045	0.0269151	0.163307	1	775	tags=78%, list=63%, signal=192%
GOBP_SOMATIC_STEM_CELL_POPULATION_MAINTENANCE	GOBP_SOMATIC_STEM_CELL_POPULATION_MAINTENANCE		13	0.382421	1.70804	0.0314342	0.164414	1	579	tags=85%, list=47%, signal=157%
GOBP_REGULATION_OF_PROTEIN_MODIFICATION_PROCESS	GOBP_REGULATION_OF_PROTEIN_MODIFICATION_PROCESS		148	0.12771	1.70578	0.0221774	0.165366	1	689	tags=67%, list=56%, signal=133%
GOBP_RESPONSE_TO_PURINE_CONTAINING_COMPOUND	GOBP_RESPONSE_TO_PURINE_CONTAINING_COMPOUND		15	0.370068	1.70434	0.035343	0.165768	1	455	tags=73%, list=37%, signal=114%
GOBP_T_CELL_DIFFERENTIATION	GOBP_T_CELL_DIFFERENTIATION		30	0.258953	1.70242	0.0205761	0.166295	1	347	tags=53%, list=28%, signal=72%
GOMF_EXOGENOUS_PROTEIN_BINDING	GOMF_EXOGENOUS_PROTEIN_BINDING		12	0.399837	1.70225	0.0218688	0.165532	1	748	tags=100%, list=60%, signal=250%
GOMF_GTPASE_BINDING	GOMF_GTPASE_BINDING		37	0.238862	1.70043	0.0255319	0.166031	1	583	tags=70%, list=47%, signal=129%
GOBP_CELL_JUNCTION_ORGANIZATION	GOBP_CELL_JUNCTION_ORGANIZATION		80	0.171121	1.69834	0.0261194	0.166874	1	777	tags=79%, list=63%, signal=197%
GOBP_HEMOPOIESIS	GOBP_HEMOPOIESIS		96	0.153482	1.69546	0.0238569	0.168472	1	353	tags=43%, list=28%, signal=55%
GOBP_CYTOSOLIC_TRANSPORT	GOBP_CYTOSOLIC_TRANSPORT		18	0.333424	1.69534	0.0361446	0.167683	1	556	tags=78%, list=45%, signal=139%
GOBP_MONOSACCHARIDE_METABOLIC_PROCESS	GOBP_MONOSACCHARIDE_METABOLIC_PROCESS		25	0.28428	1.69425	0.026749	0.167786	1	348	tags=56%, list=28%, signal=76%
GOBP_REGULATION_OF_AXONOGENESIS	GOBP_REGULATION_OF_AXONOGENESIS		15	0.357007	1.69397	0.0277778	0.167216	1	719	tags=93%, list=58%, signal=219%
GOBP_RESPONSE_TO_HYDROGEN_PEROXIDE	GOBP_RESPONSE_TO_HYDROGEN_PEROXIDE		16	0.357435	1.69021	0.030426	0.16925	1	414	tags=69%, list=33%, signal=102%
GOBP_DEFENSE_RESPONSE	GOBP_DEFENSE_RESPONSE		110	0.143524	1.69001	0.0300752	0.16854	1	795	tags=77%, list=64%, signal=196%
GOBP_HISTONE_MODIFICATION	GOBP_HISTONE_MODIFICATION		61	0.184416	1.68553	0.0324544	0.171372	1	676	tags=72%, list=55%, signal=151%
GOBP_CELL_MIGRATION_INVOLVED_IN_SPROUTING_ANGIOGENESIS	GOBP_CELL_MIGRATION_INVOLVED_IN_SPROUTING_ANGIOGENESIS		12	0.39088	1.68449	0.0400802	0.171333	1	759	tags=100%, list=61%, signal=255%
GOBP_REGULATION_OF_DNA_BINDING_TRANSCRIPTION_FACTOR_ACTIVITY	GOBP_REGULATION_OF_DNA_BINDING_TRANSCRIPTION_FACTOR_ACTIVITY		44	0.219216	1.68308	0.038	0.171707	1	695	tags=77%, list=56%, signal=170%
GOBP_CELLULAR_RESPONSE_TO_CHEMICAL_STRESS	GOBP_CELLULAR_RESPONSE_TO_CHEMICAL_STRESS		42	0.227522	1.68248	0.029106	0.171398	1	435	tags=57%, list=35%, signal=85%
GOBP_CELL_CELL_ADHESION	GOBP_CELL_CELL_ADHESION		85	0.162261	1.68187	0.0254403	0.17106	1	789	tags=79%, list=64%, signal=202%
GOBP_REGULATION_OF_CELL_MORPHOGENESIS	GOBP_REGULATION_OF_CELL_MORPHOGENESIS		26	0.267013	1.68115	0.0220884	0.17098	1	581	tags=73%, list=47%, signal=135%
GOBP_REGULATION_OF_NEURON_PROJECTION_DEVELOPMENT	GOBP_REGULATION_OF_NEURON_PROJECTION_DEVELOPMENT		46	0.215352	1.67761	0.0332031	0.172953	1	901	tags=93%, list=73%, signal=329%
GOBP_REGULATION_OF_SODIUM_ION_TRANSPORT	GOBP_REGULATION_OF_SODIUM_ION_TRANSPORT		11	0.42296	1.67485	0.0393701	0.174503	1	381	tags=73%, list=31%, signal=104%
GOMF_MODIFICATION_DEPENDENT_PROTEIN_BINDING	GOMF_MODIFICATION_DEPENDENT_PROTEIN_BINDING		19	0.32329	1.67196	0.0383838	0.176106	1	779	tags=95%, list=63%, signal=251%
GOCC_FILOPODIUM	GOCC_FILOPODIUM		17	0.336251	1.66921	0.0338645	0.17761	1	536	tags=76%, list=43%, signal=133%
GOBP_SEXUAL_REPRODUCTION	GOBP_SEXUAL_REPRODUCTION		68	0.178328	1.66911	0.0430528	0.176848	1	410	tags=50%, list=33%, signal=71%
GOBP_POSITIVE_REGULATION_OF_NEURON_DEATH	GOBP_POSITIVE_REGULATION_OF_NEURON_DEATH		14	0.374971	1.66285	0.0323887	0.181667	1	425	tags=71%, list=34%, signal=107%
GOBP_MORPHOGENESIS_OF_AN_EPITHELIUM	GOBP_MORPHOGENESIS_OF_AN_EPITHELIUM		54	0.195865	1.65946	0.0375494	0.183721	1	823	tags=85%, list=66%, signal=242%
GOBP_REGULATION_OF_RESPONSE_TO_DNA_DAMAGE_STIMULUS	GOBP_REGULATION_OF_RESPONSE_TO_DNA_DAMAGE_STIMULUS		34	0.244366	1.65708	0.0275591	0.185046	1	689	tags=79%, list=56%, signal=174%
GOMF_DNA_BINDING_TRANSCRIPTION_REPRESSOR_ACTIVITY	GOMF_DNA_BINDING_TRANSCRIPTION_REPRESSOR_ACTIVITY		39	0.227161	1.65638	0.012848	0.18483	1	839	tags=90%, list=68%, signal=269%
GOCC_ACTOMYOSIN	GOCC_ACTOMYOSIN		13	0.37866	1.65536	0.0386179	0.184772	1	679	tags=92%, list=55%, signal=202%
GOBP_REGULATION_OF_RESPONSE_TO_OXIDATIVE_STRESS	GOBP_REGULATION_OF_RESPONSE_TO_OXIDATIVE_STRESS		13	0.3754	1.65112	0.036	0.187905	1	683	tags=92%, list=55%, signal=203%
GOBP_NEGATIVE_REGULATION_OF_WNT_SIGNALING_PATHWAY	GOBP_NEGATIVE_REGULATION_OF_WNT_SIGNALING_PATHWAY		19	0.311738	1.64922	0.0307377	0.18881	1	271	tags=53%, list=22%, signal=66%
GOBP_REGULATION_OF_GROWTH	GOBP_REGULATION_OF_GROWTH		62	0.185908	1.6481	0.0324544	0.188935	1	360	tags=47%, list=29%, signal=63%
GOBP_LEUKOCYTE_MEDIATED_IMMUNITY	GOBP_LEUKOCYTE_MEDIATED_IMMUNITY		23	0.289379	1.64729	0.0255864	0.18888	1	779	tags=91%, list=63%, signal=241%
GOBP_RESPONSE_TO_NITROGEN_COMPOUND	GOBP_RESPONSE_TO_NITROGEN_COMPOUND		123	0.130693	1.64099	0.0359848	0.193707	1	347	tags=40%, list=28%, signal=50%
GOBP_POSITIVE_REGULATION_OF_IMMUNE_SYSTEM_PROCESS	GOBP_POSITIVE_REGULATION_OF_IMMUNE_SYSTEM_PROCESS		81	0.161176	1.63898	0.0449219	0.194616	1	348	tags=43%, list=28%, signal=56%
GOBP_POSITIVE_REGULATION_OF_CELL_ADHESION	GOBP_POSITIVE_REGULATION_OF_CELL_ADHESION		49	0.20218	1.63784	0.0391389	0.194721	1	568	tags=65%, list=46%, signal=116%
GOBP_FAT_CELL_DIFFERENTIATION	GOBP_FAT_CELL_DIFFERENTIATION		35	0.241968	1.63226	0.0332681	0.199199	1	416	tags=57%, list=34%, signal=84%
GOBP_DNA_RECOMBINATION	GOBP_DNA_RECOMBINATION		26	0.271702	1.62988	0.0439122	0.200647	1	623	tags=77%, list=50%, signal=151%
GOBP_CELLULAR_RESPONSE_TO_PEPTIDE	GOBP_CELLULAR_RESPONSE_TO_PEPTIDE		47	0.207844	1.62852	0.0337302	0.201048	1	437	tags=55%, list=35%, signal=82%
GOBP_NEGATIVE_REGULATION_OF_CELL_DIFFERENTIATION	GOBP_NEGATIVE_REGULATION_OF_CELL_DIFFERENTIATION		79	0.165429	1.62754	0.0387755	0.201152	1	372	tags=46%, list=30%, signal=61%
GOBP_POSITIVE_REGULATION_OF_HYDROLASE_ACTIVITY	GOBP_POSITIVE_REGULATION_OF_HYDROLASE_ACTIVITY		53	0.198185	1.62453	0.0444444	0.203265	1	723	tags=77%, list=58%, signal=178%
GOBP_REGULATION_OF_ENDOTHELIAL_CELL_MIGRATION	GOBP_REGULATION_OF_ENDOTHELIAL_CELL_MIGRATION		17	0.319754	1.62313	0.039749	0.203668	1	775	tags=94%, list=63%, signal=248%
GOBP_REGULATION_OF_DOUBLE_STRAND_BREAK_REPAIR_VIA_HOMOLOGOUS_RECOMBINATION	GOBP_REGULATION_OF_DOUBLE_STRAND_BREAK_REPAIR_VIA_HOMOLOGOUS_RECOMBINATION		11	0.409498	1.62103	0.0473373	0.204712	1	623	tags=91%, list=50%, signal=181%
GOBP_NEGATIVE_REGULATION_OF_PHOSPHORUS_METABOLIC_PROCESS	GOBP_NEGATIVE_REGULATION_OF_PHOSPHORUS_METABOLIC_PROCESS		56	0.184242	1.61902	0.0346154	0.205826	1	733	tags=77%, list=59%, signal=179%
GOBP_REGULATION_OF_NEURON_DIFFERENTIATION	GOBP_REGULATION_OF_NEURON_DIFFERENTIATION		17	0.328171	1.61778	0.0489237	0.206216	1	400	tags=65%, list=32%, signal=94%
GOBP_REGULATION_OF_INTRACELLULAR_SIGNAL_TRANSDUCTION	GOBP_REGULATION_OF_INTRACELLULAR_SIGNAL_TRANSDUCTION		184	0.10919	1.61768	0.0423892	0.205429	1	780	tags=72%, list=63%, signal=166%
GOBP_MUSCLE_CELL_APOPTOTIC_PROCESS	GOBP_MUSCLE_CELL_APOPTOTIC_PROCESS		10	0.417886	1.61481	0.0501002	0.207371	1	725	tags=100%, list=58%, signal=239%
GOBP_CELL_ADHESION	GOBP_CELL_ADHESION		136	0.127611	1.61085	0.0415094	0.210528	1	779	tags=74%, list=63%, signal=178%
GOBP_LYMPHOCYTE_ACTIVATION	GOBP_LYMPHOCYTE_ACTIVATION		73	0.166719	1.61038	0.0227273	0.210122	1	348	tags=44%, list=28%, signal=57%
GOBP_EPITHELIAL_CELL_DEVELOPMENT	GOBP_EPITHELIAL_CELL_DEVELOPMENT		29	0.251431	1.60839	0.054878	0.211156	1	849	tags=93%, list=68%, signal=288%
GOBP_REGULATION_OF_EXTENT_OF_CELL_GROWTH	GOBP_REGULATION_OF_EXTENT_OF_CELL_GROWTH		10	0.412195	1.60687	0.0487805	0.211701	1	360	tags=70%, list=29%, signal=98%
GOMF_CALCIUM_ION_BINDING	GOMF_CALCIUM_ION_BINDING		39	0.219838	1.60603	0.054	0.211622	1	816	tags=87%, list=66%, signal=247%
GOBP_PROTEIN_TARGETING	GOBP_PROTEIN_TARGETING		30	0.245179	1.60249	0.0336134	0.214292	1	653	tags=77%, list=53%, signal=158%
GOBP_DEVELOPMENT_OF_PRIMARY_SEXUAL_CHARACTERISTICS	GOBP_DEVELOPMENT_OF_PRIMARY_SEXUAL_CHARACTERISTICS		15	0.338231	1.59722	0.0326531	0.218677	1	742	tags=93%, list=60%, signal=230%
GOBP_NEGATIVE_REGULATION_OF_DEVELOPMENTAL_GROWTH	GOBP_NEGATIVE_REGULATION_OF_DEVELOPMENTAL_GROWTH		15	0.342041	1.59698	0.0460922	0.218012	1	324	tags=60%, list=26%, signal=80%
GOBP_DNA_REPAIR	GOBP_DNA_REPAIR		50	0.19479	1.59516	0.0355649	0.218947	1	660	tags=72%, list=53%, signal=148%
GOBP_REGULATION_OF_MYELOID_CELL_DIFFERENTIATION	GOBP_REGULATION_OF_MYELOID_CELL_DIFFERENTIATION		23	0.28502	1.59502	0.0484848	0.218185	1	353	tags=57%, list=28%, signal=78%
GOBP_ANATOMICAL_STRUCTURE_FORMATION_INVOLVED_IN_MORPHOGENESIS	GOBP_ANATOMICAL_STRUCTURE_FORMATION_INVOLVED_IN_MORPHOGENESIS		114	0.135007	1.59167	0.0422535	0.220765	1	554	tags=57%, list=45%, signal=94%
GOBP_NEURON_DEVELOPMENT	GOBP_NEURON_DEVELOPMENT		107	0.134965	1.59055	0.0513308	0.22099	1	553	tags=57%, list=45%, signal=94%
GOBP_DEMETHYLATION	GOBP_DEMETHYLATION		11	0.391671	1.58704	0.049896	0.223751	1	194	tags=55%, list=16%, signal=64%
GOBP_REGULATION_OF_PEPTIDASE_ACTIVITY	GOBP_REGULATION_OF_PEPTIDASE_ACTIVITY		36	0.22093	1.58497	0.0503876	0.225043	1	663	tags=75%, list=53%, signal=156%
GOBP_ANTIGEN_RECEPTOR_MEDIATED_SIGNALING_PATHWAY	GOBP_ANTIGEN_RECEPTOR_MEDIATED_SIGNALING_PATHWAY		16	0.329657	1.58344	0.0669371	0.225809	1	758	tags=94%, list=61%, signal=238%
GOBP_SYNAPSE_ORGANIZATION	GOBP_SYNAPSE_ORGANIZATION		40	0.2125	1.5818	0.0607287	0.226733	1	798	tags=85%, list=64%, signal=231%
GOBP_NEGATIVE_REGULATION_OF_DEVELOPMENTAL_PROCESS	GOBP_NEGATIVE_REGULATION_OF_DEVELOPMENTAL_PROCESS		103	0.137827	1.58156	0.0513834	0.226086	1	372	tags=43%, list=30%, signal=56%
GOBP_CYTOKINESIS	GOBP_CYTOKINESIS		20	0.290984	1.58048	0.0653846	0.226268	1	140	tags=40%, list=11%, signal=44%
GOBP_NEGATIVE_REGULATION_OF_PROTEIN_MODIFICATION_BY_SMALL_PROTEIN_CONJUGATION_OR_REMOVAL	GOBP_NEGATIVE_REGULATION_OF_PROTEIN_MODIFICATION_BY_SMALL_PROTEIN_CONJUGATION_OR_REMOVAL		15	0.348844	1.57875	0.0572597	0.227222	1	481	tags=73%, list=39%, signal=118%
GOBP_MULTICELLULAR_ORGANISMAL_LEVEL_HOMEOSTASIS	GOBP_MULTICELLULAR_ORGANISMAL_LEVEL_HOMEOSTASIS		70	0.167399	1.57762	0.0509165	0.227702	1	494	tags=56%, list=40%, signal=87%
GOBP_MUSCLE_CELL_PROLIFERATION	GOBP_MUSCLE_CELL_PROLIFERATION		27	0.261824	1.57667	0.0551331	0.22779	1	554	tags=70%, list=45%, signal=124%
GOBP_MAINTENANCE_OF_LOCATION	GOBP_MAINTENANCE_OF_LOCATION		20	0.288525	1.5751	0.0533597	0.228569	1	763	tags=90%, list=62%, signal=230%
GOBP_POSITIVE_REGULATION_OF_ERK1_AND_ERK2_CASCADE	GOBP_POSITIVE_REGULATION_OF_ERK1_AND_ERK2_CASCADE		17	0.323169	1.57435	0.0506329	0.228612	1	552	tags=76%, list=45%, signal=136%
GOBP_PHOSPHORYLATION	GOBP_PHOSPHORYLATION		179	0.108983	1.57301	0.0487805	0.229072	1	777	tags=72%, list=63%, signal=165%
GOBP_SEX_DIFFERENTIATION	GOBP_SEX_DIFFERENTIATION		18	0.304692	1.57168	0.0470085	0.22945	1	660	tags=83%, list=53%, signal=176%
GOBP_REGULATION_OF_MONOATOMIC_ION_TRANSPORT	GOBP_REGULATION_OF_MONOATOMIC_ION_TRANSPORT		35	0.224778	1.56977	0.0511811	0.230529	1	791	tags=86%, list=64%, signal=230%
GOCC_CULLIN_RING_UBIQUITIN_LIGASE_COMPLEX	GOCC_CULLIN_RING_UBIQUITIN_LIGASE_COMPLEX		19	0.301737	1.56944	0.0489237	0.230029	1	479	tags=68%, list=39%, signal=110%
GOBP_ENDOTHELIAL_CELL_MIGRATION	GOBP_ENDOTHELIAL_CELL_MIGRATION		27	0.25245	1.56803	0.0479167	0.230579	1	795	tags=89%, list=64%, signal=242%
GOBP_TRANSMEMBRANE_RECEPTOR_PROTEIN_SERINE_THREONINE_KINASE_SIGNALING_PATHWAY	GOBP_TRANSMEMBRANE_RECEPTOR_PROTEIN_SERINE_THREONINE_KINASE_SIGNALING_PATHWAY		51	0.193836	1.56676	0.0582121	0.230979	1	425	tags=53%, list=34%, signal=77%
GOBP_POSITIVE_REGULATION_OF_TRANSMEMBRANE_TRANSPORT	GOBP_POSITIVE_REGULATION_OF_TRANSMEMBRANE_TRANSPORT		18	0.309511	1.56377	0.0610236	0.233373	1	723	tags=89%, list=58%, signal=210%
GOBP_NEGATIVE_REGULATION_OF_CELL_DEATH	GOBP_NEGATIVE_REGULATION_OF_CELL_DEATH		96	0.141608	1.56249	0.0534351	0.233843	1	767	tags=75%, list=62%, signal=181%
GOBP_PROTEIN_METHYLATION	GOBP_PROTEIN_METHYLATION		23	0.275088	1.56041	0.0615079	0.235225	1	419	tags=61%, list=34%, signal=90%
GOCC_LEADING_EDGE_MEMBRANE	GOCC_LEADING_EDGE_MEMBRANE		21	0.282824	1.56029	0.0509804	0.234484	1	599	tags=76%, list=48%, signal=145%
GOBP_DOUBLE_STRAND_BREAK_REPAIR	GOBP_DOUBLE_STRAND_BREAK_REPAIR		27	0.252511	1.56027	0.048583	0.233649	1	749	tags=85%, list=60%, signal=210%
GOCC_CORTICAL_ACTIN_CYTOSKELETON	GOCC_CORTICAL_ACTIN_CYTOSKELETON		12	0.366721	1.55935	0.0685484	0.23382	1	272	tags=58%, list=22%, signal=74%
GOCC_SOMATODENDRITIC_COMPARTMENT	GOCC_SOMATODENDRITIC_COMPARTMENT		85	0.147797	1.55792	0.0752033	0.234558	1	937	tags=89%, list=76%, signal=341%
GOBP_NEGATIVE_REGULATION_OF_MOLECULAR_FUNCTION	GOBP_NEGATIVE_REGULATION_OF_MOLECULAR_FUNCTION		93	0.141819	1.55767	0.0632911	0.233976	1	703	tags=70%, list=57%, signal=149%
GOBP_TAXIS	GOBP_TAXIS		38	0.212759	1.55712	0.042471	0.233645	1	298	tags=45%, list=24%, signal=57%
GOBP_REGULATION_OF_PHOSPHORYLATION	GOBP_REGULATION_OF_PHOSPHORYLATION		109	0.131928	1.55636	0.0411523	0.233592	1	703	tags=69%, list=57%, signal=145%
GOBP_NEGATIVE_REGULATION_OF_CANONICAL_WNT_SIGNALING_PATHWAY	GOBP_NEGATIVE_REGULATION_OF_CANONICAL_WNT_SIGNALING_PATHWAY		17	0.314367	1.55468	0.0662768	0.234644	1	271	tags=53%, list=22%, signal=67%
GOBP_POSITIVE_REGULATION_OF_CELL_DIFFERENTIATION	GOBP_POSITIVE_REGULATION_OF_CELL_DIFFERENTIATION		83	0.153232	1.55463	0.0521235	0.233862	1	494	tags=54%, list=40%, signal=84%
GOBP_CELL_DIVISION	GOBP_CELL_DIVISION		62	0.173175	1.55078	0.0403226	0.237232	1	775	tags=79%, list=63%, signal=200%
GOBP_REGULATION_OF_DEVELOPMENTAL_GROWTH	GOBP_REGULATION_OF_DEVELOPMENTAL_GROWTH		38	0.215474	1.54838	0.0556745	0.239115	1	360	tags=50%, list=29%, signal=68%
GOBP_T_CELL_ACTIVATION_INVOLVED_IN_IMMUNE_RESPONSE	GOBP_T_CELL_ACTIVATION_INVOLVED_IN_IMMUNE_RESPONSE		11	0.390635	1.54796	0.0443038	0.238669	1	308	tags=64%, list=25%, signal=84%
GOMF_ATP_DEPENDENT_ACTIVITY_ACTING_ON_DNA	GOMF_ATP_DEPENDENT_ACTIVITY_ACTING_ON_DNA		15	0.328708	1.54606	0.0564516	0.239972	1	671	tags=87%, list=54%, signal=187%
GOBP_REGULATION_OF_PROTEIN_TARGETING	GOBP_REGULATION_OF_PROTEIN_TARGETING		13	0.353896	1.54198	0.0631579	0.243581	1	614	tags=85%, list=50%, signal=166%
GOBP_CALCIUM_MEDIATED_SIGNALING	GOBP_CALCIUM_MEDIATED_SIGNALING		18	0.301509	1.53635	0.0633397	0.249194	1	595	tags=78%, list=48%, signal=147%
GOBP_CELL_RECOGNITION	GOBP_CELL_RECOGNITION		10	0.407317	1.53522	0.0621359	0.24948	1	490	tags=80%, list=40%, signal=131%
GOBP_APICAL_JUNCTION_ASSEMBLY	GOBP_APICAL_JUNCTION_ASSEMBLY		11	0.381241	1.53513	0.0613383	0.248657	1	545	tags=82%, list=44%, signal=145%
GOBP_CYTOSKELETON_ORGANIZATION	GOBP_CYTOSKELETON_ORGANIZATION		126	0.122866	1.53367	0.0757282	0.249227	1	738	tags=71%, list=60%, signal=157%
GOBP_NEGATIVE_REGULATION_OF_IMMUNE_RESPONSE	GOBP_NEGATIVE_REGULATION_OF_IMMUNE_RESPONSE		11	0.377543	1.53305	0.0534653	0.249136	1	775	tags=100%, list=63%, signal=264%
GOBP_CELLULAR_RESPONSE_TO_NITROGEN_COMPOUND	GOBP_CELLULAR_RESPONSE_TO_NITROGEN_COMPOUND		82	0.147416	1.53266	0.0501044	0.248696	1	660	tags=67%, list=53%, signal=134%
GOBP_ENDOMEMBRANE_SYSTEM_ORGANIZATION	GOBP_ENDOMEMBRANE_SYSTEM_ORGANIZATION		63	0.17053	1.53243	0.045283	0.248085	1	684	tags=71%, list=55%, signal=151%
GOMF_TRANSMEMBRANE_TRANSPORTER_BINDING	GOMF_TRANSMEMBRANE_TRANSPORTER_BINDING		14	0.337567	1.53242	0.0721868	0.247226	1	648	tags=86%, list=52%, signal=178%
GOBP_REGULATION_OF_MIRNA_TRANSCRIPTION	GOBP_REGULATION_OF_MIRNA_TRANSCRIPTION		13	0.346373	1.53168	0.06	0.247223	1	814	tags=100%, list=66%, signal=288%
GOBP_NEGATIVE_REGULATION_OF_INFLAMMATORY_RESPONSE	GOBP_NEGATIVE_REGULATION_OF_INFLAMMATORY_RESPONSE		13	0.36236	1.52794	0.0777096	0.250552	1	699	tags=92%, list=56%, signal=209%
GOBP_AXON_EXTENSION	GOBP_AXON_EXTENSION		17	0.312635	1.52617	0.0584677	0.251776	1	419	tags=65%, list=34%, signal=96%
GOBP_MUSCLE_ORGAN_DEVELOPMENT	GOBP_MUSCLE_ORGAN_DEVELOPMENT		43	0.198053	1.52582	0.0573123	0.251322	1	281	tags=42%, list=23%, signal=52%
GOBP_AMINO_ACID_TRANSPORT	GOBP_AMINO_ACID_TRANSPORT		10	0.395122	1.52273	0.0569745	0.254072	1	133	tags=50%, list=11%, signal=56%
GOBP_REGULATION_OF_INTRACELLULAR_STEROID_HORMONE_RECEPTOR_SIGNALING_PATHWAY	GOBP_REGULATION_OF_INTRACELLULAR_STEROID_HORMONE_RECEPTOR_SIGNALING_PATHWAY		11	0.379392	1.52263	0.0682731	0.25332	1	660	tags=91%, list=53%, signal=193%
GOBP_RESPONSE_TO_ORGANOPHOSPHORUS	GOBP_RESPONSE_TO_ORGANOPHOSPHORUS		14	0.338616	1.52076	0.0592734	0.254433	1	381	tags=64%, list=31%, signal=92%
GOMF_UBIQUITIN_LIKE_PROTEIN_LIGASE_BINDING	GOMF_UBIQUITIN_LIKE_PROTEIN_LIGASE_BINDING		37	0.215205	1.51824	0.0778443	0.256505	1	712	tags=78%, list=57%, signal=179%
GOBP_REGULATION_OF_MAP_KINASE_ACTIVITY	GOBP_REGULATION_OF_MAP_KINASE_ACTIVITY		24	0.258498	1.51598	0.0750988	0.258329	1	873	tags=96%, list=70%, signal=318%
GOBP_B_CELL_DIFFERENTIATION	GOBP_B_CELL_DIFFERENTIATION		15	0.322449	1.51447	0.0805501	0.259124	1	348	tags=60%, list=28%, signal=82%
GOMF_PHOSPHATASE_BINDING	GOMF_PHOSPHATASE_BINDING		27	0.239504	1.51343	0.0608519	0.259401	1	627	tags=74%, list=51%, signal=147%
GOBP_CELLULAR_RESPONSE_TO_DNA_DAMAGE_STIMULUS	GOBP_CELLULAR_RESPONSE_TO_DNA_DAMAGE_STIMULUS		85	0.147645	1.51283	0.0851927	0.259141	1	660	tags=67%, list=53%, signal=134%
GOBP_CELLULAR_RESPONSE_TO_PEPTIDE_HORMONE_STIMULUS	GOBP_CELLULAR_RESPONSE_TO_PEPTIDE_HORMONE_STIMULUS		40	0.203333	1.51271	0.06875	0.258427	1	437	tags=55%, list=35%, signal=82%
GOCC_AXON	GOCC_AXON		54	0.180969	1.51143	0.0734127	0.259107	1	634	tags=69%, list=51%, signal=134%
GOCC_ACTIN_FILAMENT	GOCC_ACTIN_FILAMENT		15	0.321361	1.5093	0.0575693	0.260577	1	680	tags=87%, list=55%, signal=190%
GOBP_RHYTHMIC_PROCESS	GOBP_RHYTHMIC_PROCESS		50	0.184538	1.50903	0.0430528	0.260074	1	449	tags=54%, list=36%, signal=81%
GOBP_SENSORY_ORGAN_DEVELOPMENT	GOBP_SENSORY_ORGAN_DEVELOPMENT		48	0.185403	1.50849	0.0651731	0.259797	1	553	tags=63%, list=45%, signal=108%
GOCC_LAMELLIPODIUM	GOCC_LAMELLIPODIUM		22	0.272727	1.50844	0.0752033	0.258998	1	625	tags=77%, list=50%, signal=153%
GOBP_SPROUTING_ANGIOGENESIS	GOBP_SPROUTING_ANGIOGENESIS		20	0.287705	1.50697	0.078	0.259815	1	764	tags=90%, list=62%, signal=231%
GOBP_REGULATION_OF_TRANSMEMBRANE_TRANSPORT	GOBP_REGULATION_OF_TRANSMEMBRANE_TRANSPORT		43	0.196713	1.50547	0.0687023	0.260633	1	744	tags=79%, list=60%, signal=191%
GOBP_STRIATED_MUSCLE_TISSUE_DEVELOPMENT	GOBP_STRIATED_MUSCLE_TISSUE_DEVELOPMENT		33	0.228541	1.50243	0.0677966	0.263302	1	888	tags=94%, list=72%, signal=322%
GOBP_RESPONSE_TO_ORGANIC_CYCLIC_COMPOUND	GOBP_RESPONSE_TO_ORGANIC_CYCLIC_COMPOUND		95	0.137532	1.50126	0.0737864	0.26369	1	455	tags=49%, list=37%, signal=72%
GOBP_REGULATION_OF_IMMUNE_RESPONSE	GOBP_REGULATION_OF_IMMUNE_RESPONSE		61	0.16691	1.50116	0.0642023	0.262934	1	595	tags=64%, list=48%, signal=117%
GOCC_CELL_PROJECTION_MEMBRANE	GOCC_CELL_PROJECTION_MEMBRANE		33	0.218925	1.50011	0.0714286	0.263296	1	599	tags=70%, list=48%, signal=131%
GOBP_TISSUE_MIGRATION	GOBP_TISSUE_MIGRATION		41	0.200614	1.49935	0.0741483	0.26328	1	817	tags=85%, list=66%, signal=242%
GOBP_REGULATION_OF_SMALL_GTPASE_MEDIATED_SIGNAL_TRANSDUCTION	GOBP_REGULATION_OF_SMALL_GTPASE_MEDIATED_SIGNAL_TRANSDUCTION		29	0.231385	1.497	0.0666667	0.265017	1	745	tags=83%, list=60%, signal=202%
GOBP_RESPONSE_TO_SALT	GOBP_RESPONSE_TO_SALT		42	0.200533	1.49686	0.0630081	0.264367	1	54	tags=24%, list=4%, signal=24%
GOBP_RESPONSE_TO_MOLECULE_OF_BACTERIAL_ORIGIN	GOBP_RESPONSE_TO_MOLECULE_OF_BACTERIAL_ORIGIN		30	0.236088	1.49587	0.0776892	0.264751	1	416	tags=57%, list=34%, signal=83%
GOBP_NEGATIVE_REGULATION_OF_RESPONSE_TO_EXTERNAL_STIMULUS	GOBP_NEGATIVE_REGULATION_OF_RESPONSE_TO_EXTERNAL_STIMULUS		32	0.223717	1.49012	0.0777096	0.270208	1	775	tags=84%, list=63%, signal=219%
GOBP_CIRCADIAN_RHYTHM	GOBP_CIRCADIAN_RHYTHM		43	0.196441	1.48957	0.0634058	0.270011	1	802	tags=84%, list=65%, signal=229%
GOBP_RESPONSE_TO_STEROID_HORMONE	GOBP_RESPONSE_TO_STEROID_HORMONE		44	0.196944	1.4895	0.0688935	0.269221	1	778	tags=82%, list=63%, signal=212%
GOBP_POST_EMBRYONIC_DEVELOPMENT	GOBP_POST_EMBRYONIC_DEVELOPMENT		14	0.333139	1.48841	0.0886076	0.269757	1	742	tags=93%, list=60%, signal=229%
GOBP_REGULATION_OF_INFLAMMATORY_RESPONSE	GOBP_REGULATION_OF_INFLAMMATORY_RESPONSE		22	0.267801	1.48712	0.0645161	0.270444	1	631	tags=77%, list=51%, signal=155%
GOBP_POSITIVE_REGULATION_OF_CELL_PROJECTION_ORGANIZATION	GOBP_POSITIVE_REGULATION_OF_CELL_PROJECTION_ORGANIZATION		35	0.208536	1.48543	0.0807087	0.271601	1	598	tags=69%, list=48%, signal=129%
GOCC_CELL_SUBSTRATE_JUNCTION	GOCC_CELL_SUBSTRATE_JUNCTION		66	0.158097	1.48518	0.0836653	0.271029	1	734	tags=74%, list=59%, signal=172%
GOBP_CELLULAR_RESPONSE_TO_HORMONE_STIMULUS	GOBP_CELLULAR_RESPONSE_TO_HORMONE_STIMULUS		74	0.147513	1.48489	0.0705645	0.270485	1	447	tags=50%, list=36%, signal=74%
GOBP_REGULATION_OF_TRANSFERASE_ACTIVITY	GOBP_REGULATION_OF_TRANSFERASE_ACTIVITY		89	0.138853	1.48367	0.0809249	0.27107	1	703	tags=70%, list=57%, signal=149%
GOBP_REGULATION_OF_CALCIUM_ION_TRANSPORT	GOBP_REGULATION_OF_CALCIUM_ION_TRANSPORT		19	0.278245	1.48294	0.0770751	0.271113	1	834	tags=95%, list=67%, signal=285%
GOCC_NUCLEAR_PROTEIN_CONTAINING_COMPLEX	GOCC_NUCLEAR_PROTEIN_CONTAINING_COMPLEX		120	0.11875	1.4823	0.0647059	0.271083	1	703	tags=68%, list=57%, signal=141%
GOCC_CELL_BODY	GOCC_CELL_BODY		49	0.181634	1.48198	0.0748988	0.270747	1	719	tags=76%, list=58%, signal=173%
GOCC_CYTOPLASMIC_SIDE_OF_PLASMA_MEMBRANE	GOCC_CYTOPLASMIC_SIDE_OF_PLASMA_MEMBRANE		20	0.280328	1.48195	0.0858283	0.269988	1	525	tags=70%, list=42%, signal=119%
GOBP_REPRODUCTIVE_SYSTEM_DEVELOPMENT	GOBP_REPRODUCTIVE_SYSTEM_DEVELOPMENT		22	0.267428	1.48138	0.0590551	0.269768	1	406	tags=59%, list=33%, signal=86%
GOBP_REGULATION_OF_METAL_ION_TRANSPORT	GOBP_REGULATION_OF_METAL_ION_TRANSPORT		32	0.217922	1.4797	0.0783505	0.270926	1	782	tags=84%, list=63%, signal=223%
GOMF_METHYLATION_DEPENDENT_PROTEIN_BINDING	GOMF_METHYLATION_DEPENDENT_PROTEIN_BINDING		14	0.320904	1.4781	0.0778443	0.271864	1	757	tags=93%, list=61%, signal=236%
GOCC_INTRACELLULAR_PROTEIN_CONTAINING_COMPLEX	GOCC_INTRACELLULAR_PROTEIN_CONTAINING_COMPLEX		81	0.142279	1.4773	0.068	0.271964	1	722	tags=72%, list=58%, signal=160%
GOBP_REGULATION_OF_CYSTEINE_TYPE_ENDOPEPTIDASE_ACTIVITY	GOBP_REGULATION_OF_CYSTEINE_TYPE_ENDOPEPTIDASE_ACTIVITY		22	0.263771	1.47686	0.0793037	0.271702	1	805	tags=91%, list=65%, signal=255%
GOBP_REGULATION_OF_CELL_GROWTH	GOBP_REGULATION_OF_CELL_GROWTH		41	0.203401	1.47232	0.07173	0.276385	1	360	tags=49%, list=29%, signal=66%
GOCC_NUCLEAR_SPECK	GOCC_NUCLEAR_SPECK		53	0.175613	1.47222	0.0907173	0.275696	1	703	tags=74%, list=57%, signal=163%
GOMF_CATALYTIC_ACTIVITY_ACTING_ON_DNA	GOMF_CATALYTIC_ACTIVITY_ACTING_ON_DNA		21	0.272198	1.47178	0.0783133	0.275449	1	671	tags=81%, list=54%, signal=173%
GOBP_MONOCARBOXYLIC_ACID_BIOSYNTHETIC_PROCESS	GOBP_MONOCARBOXYLIC_ACID_BIOSYNTHETIC_PROCESS		11	0.357053	1.46011	0.0818713	0.288671	1	462	tags=73%, list=37%, signal=115%
GOBP_CELL_CELL_JUNCTION_ORGANIZATION	GOBP_CELL_CELL_JUNCTION_ORGANIZATION		29	0.228452	1.45979	0.0802348	0.288167	1	492	tags=62%, list=40%, signal=100%
GOBP_POSITIVE_REGULATION_OF_MAP_KINASE_ACTIVITY	GOBP_POSITIVE_REGULATION_OF_MAP_KINASE_ACTIVITY		13	0.332518	1.45905	0.0934959	0.288133	1	831	tags=100%, list=67%, signal=300%
GOBP_POSITIVE_REGULATION_OF_ENDOTHELIAL_CELL_MIGRATION	GOBP_POSITIVE_REGULATION_OF_ENDOTHELIAL_CELL_MIGRATION		10	0.377236	1.45742	0.086785	0.28934	1	775	tags=100%, list=63%, signal=265%
GOBP_REGULATION_OF_RAS_PROTEIN_SIGNAL_TRANSDUCTION	GOBP_REGULATION_OF_RAS_PROTEIN_SIGNAL_TRANSDUCTION		16	0.301471	1.45675	0.0891473	0.289365	1	250	tags=50%, list=20%, signal=62%
GOBP_NEGATIVE_REGULATION_OF_CELL_PROJECTION_ORGANIZATION	GOBP_NEGATIVE_REGULATION_OF_CELL_PROJECTION_ORGANIZATION		20	0.273771	1.45629	0.105809	0.289026	1	719	tags=85%, list=58%, signal=199%
GOBP_MYELOID_CELL_DEVELOPMENT	GOBP_MYELOID_CELL_DEVELOPMENT		12	0.349077	1.4557	0.0878243	0.288937	1	397	tags=67%, list=32%, signal=97%
GOBP_POSITIVE_REGULATION_OF_CYSTEINE_TYPE_ENDOPEPTIDASE_ACTIVITY	GOBP_POSITIVE_REGULATION_OF_CYSTEINE_TYPE_ENDOPEPTIDASE_ACTIVITY		12	0.35342	1.45548	0.0929293	0.288336	1	805	tags=100%, list=65%, signal=282%
GOBP_POSITIVE_REGULATION_OF_CELL_CELL_ADHESION	GOBP_POSITIVE_REGULATION_OF_CELL_CELL_ADHESION		33	0.214883	1.45295	0.0936255	0.290622	1	416	tags=55%, list=34%, signal=80%
GOBP_POSITIVE_REGULATION_OF_PROTEIN_SERINE_THREONINE_KINASE_ACTIVITY	GOBP_POSITIVE_REGULATION_OF_PROTEIN_SERINE_THREONINE_KINASE_ACTIVITY		24	0.252467	1.45214	0.0722656	0.290736	1	777	tags=88%, list=63%, signal=230%
GOBP_EPITHELIAL_TUBE_MORPHOGENESIS	GOBP_EPITHELIAL_TUBE_MORPHOGENESIS		36	0.202935	1.44738	0.0769231	0.296251	1	788	tags=83%, list=64%, signal=222%
GOBP_LYMPHOCYTE_ACTIVATION_INVOLVED_IN_IMMUNE_RESPONSE	GOBP_LYMPHOCYTE_ACTIVATION_INVOLVED_IN_IMMUNE_RESPONSE		19	0.273115	1.44669	0.0857741	0.296158	1	775	tags=89%, list=63%, signal=235%
GOMF_CHROMATIN_DNA_BINDING	GOMF_CHROMATIN_DNA_BINDING		19	0.278633	1.44562	0.0737705	0.296651	1	703	tags=84%, list=57%, signal=191%
GOBP_SODIUM_ION_TRANSPORT	GOBP_SODIUM_ION_TRANSPORT		20	0.270492	1.44469	0.0826772	0.297101	1	413	tags=60%, list=33%, signal=89%
GOBP_MALE_SEX_DIFFERENTIATION	GOBP_MALE_SEX_DIFFERENTIATION		13	0.333521	1.44222	0.0793319	0.299325	1	639	tags=85%, list=52%, signal=173%
GOBP_RESPONSE_TO_LIGHT_STIMULUS	GOBP_RESPONSE_TO_LIGHT_STIMULUS		36	0.198228	1.44054	0.102564	0.300592	1	897	tags=92%, list=72%, signal=322%
GOBP_TISSUE_MORPHOGENESIS	GOBP_TISSUE_MORPHOGENESIS		64	0.156037	1.43928	0.083004	0.301297	1	823	tags=81%, list=66%, signal=229%
GOMF_MOLECULAR_FUNCTION_INHIBITOR_ACTIVITY	GOMF_MOLECULAR_FUNCTION_INHIBITOR_ACTIVITY		65	0.156465	1.43918	0.0826923	0.300578	1	273	tags=37%, list=22%, signal=45%
GOBP_NEGATIVE_REGULATION_OF_PROTEIN_MODIFICATION_PROCESS	GOBP_NEGATIVE_REGULATION_OF_PROTEIN_MODIFICATION_PROCESS		65	0.154632	1.43855	0.104167	0.300584	1	733	tags=74%, list=59%, signal=171%
GOBP_LAMELLIPODIUM_ORGANIZATION	GOBP_LAMELLIPODIUM_ORGANIZATION		14	0.319972	1.43822	0.10058	0.300228	1	581	tags=79%, list=47%, signal=146%
GOBP_NEGATIVE_REGULATION_OF_CATALYTIC_ACTIVITY	GOBP_NEGATIVE_REGULATION_OF_CATALYTIC_ACTIVITY		63	0.157516	1.43817	0.0971429	0.299475	1	719	tags=73%, list=58%, signal=165%
GOBP_POSITIVE_REGULATION_OF_PEPTIDASE_ACTIVITY	GOBP_POSITIVE_REGULATION_OF_PEPTIDASE_ACTIVITY		17	0.295224	1.43738	0.101961	0.299505	1	805	tags=94%, list=65%, signal=265%
GOBP_GERM_CELL_DEVELOPMENT	GOBP_GERM_CELL_DEVELOPMENT		19	0.277555	1.43592	0.0919765	0.300565	1	378	tags=58%, list=30%, signal=82%
GOBP_REGULATION_OF_IMMUNE_EFFECTOR_PROCESS	GOBP_REGULATION_OF_IMMUNE_EFFECTOR_PROCESS		24	0.250822	1.43374	0.0965092	0.30254	1	779	tags=88%, list=63%, signal=231%
GOBP_DEVELOPMENTAL_PROCESS_INVOLVED_IN_REPRODUCTION	GOBP_DEVELOPMENTAL_PROCESS_INVOLVED_IN_REPRODUCTION		63	0.156465	1.43363	0.0943026	0.301803	1	425	tags=49%, list=34%, signal=71%
GOMF_PROTEIN_HOMODIMERIZATION_ACTIVITY	GOMF_PROTEIN_HOMODIMERIZATION_ACTIVITY		42	0.190277	1.4321	0.0833333	0.303007	1	332	tags=45%, list=27%, signal=60%
GOBP_HEART_PROCESS	GOBP_HEART_PROCESS		24	0.246436	1.43208	0.106931	0.302188	1	681	tags=79%, list=55%, signal=172%
GOMF_ORGANIC_ANION_TRANSMEMBRANE_TRANSPORTER_ACTIVITY	GOMF_ORGANIC_ANION_TRANSMEMBRANE_TRANSPORTER_ACTIVITY		12	0.336319	1.42983	0.106299	0.30422	1	206	tags=50%, list=17%, signal=59%
GOBP_SYNAPTIC_SIGNALING	GOBP_SYNAPTIC_SIGNALING		58	0.163166	1.42974	0.100823	0.303499	1	362	tags=45%, list=29%, signal=60%
GOBP_CELL_CELL_JUNCTION_ASSEMBLY	GOBP_CELL_CELL_JUNCTION_ASSEMBLY		19	0.279365	1.4284	0.0939457	0.304249	1	180	tags=42%, list=15%, signal=49%
GOBP_RETROGRADE_TRANSPORT_ENDOSOME_TO_GOLGI	GOBP_RETROGRADE_TRANSPORT_ENDOSOME_TO_GOLGI		13	0.323428	1.42696	0.0882957	0.30528	1	556	tags=77%, list=45%, signal=138%
GOBP_CELLULAR_RESPONSE_TO_INORGANIC_SUBSTANCE	GOBP_CELLULAR_RESPONSE_TO_INORGANIC_SUBSTANCE		26	0.238373	1.4266	0.0919765	0.304898	1	425	tags=58%, list=34%, signal=86%
GOBP_HORMONE_MEDIATED_SIGNALING_PATHWAY	GOBP_HORMONE_MEDIATED_SIGNALING_PATHWAY		25	0.240329	1.42606	0.0874752	0.304801	1	699	tags=80%, list=56%, signal=180%
GOBP_CELLULAR_COMPONENT_MORPHOGENESIS	GOBP_CELLULAR_COMPONENT_MORPHOGENESIS		78	0.137914	1.42473	0.0882353	0.305791	1	729	tags=72%, list=59%, signal=163%
GOCC_PERIKARYON	GOCC_PERIKARYON		14	0.318341	1.4234	0.10998	0.306682	1	583	tags=79%, list=47%, signal=147%
GOMF_PROTEIN_DOMAIN_SPECIFIC_BINDING	GOMF_PROTEIN_DOMAIN_SPECIFIC_BINDING		83	0.136706	1.42323	0.0818713	0.306067	1	543	tags=57%, list=44%, signal=94%
GOBP_CELL_CYCLE_PROCESS	GOBP_CELL_CYCLE_PROCESS		109	0.119655	1.41691	0.112766	0.31313	1	660	tags=64%, list=53%, signal=125%
GOBP_FEMALE_GAMETE_GENERATION	GOBP_FEMALE_GAMETE_GENERATION		15	0.305034	1.41691	0.110656	0.3123	1	452	tags=67%, list=36%, signal=104%
GOBP_ANIMAL_ORGAN_MORPHOGENESIS	GOBP_ANIMAL_ORGAN_MORPHOGENESIS		95	0.12604	1.41628	0.0870445	0.312269	1	925	tags=86%, list=75%, signal=314%
GOBP_ALPHA_BETA_T_CELL_DIFFERENTIATION	GOBP_ALPHA_BETA_T_CELL_DIFFERENTIATION		12	0.337405	1.41599	0.107692	0.311799	1	308	tags=58%, list=25%, signal=77%
GOBP_EYE_MORPHOGENESIS	GOBP_EYE_MORPHOGENESIS		14	0.310534	1.41483	0.0899796	0.312499	1	504	tags=71%, list=41%, signal=119%
GOBP_LIPID_HOMEOSTASIS	GOBP_LIPID_HOMEOSTASIS		13	0.322425	1.4147	0.0927835	0.311901	1	748	tags=92%, list=60%, signal=230%
GOBP_GLUCOSE_METABOLIC_PROCESS	GOBP_GLUCOSE_METABOLIC_PROCESS		18	0.278141	1.41384	0.0933852	0.312002	1	348	tags=56%, list=28%, signal=76%
GOBP_LAMELLIPODIUM_ASSEMBLY	GOBP_LAMELLIPODIUM_ASSEMBLY		11	0.343886	1.4138	0.103586	0.311217	1	140	tags=45%, list=11%, signal=51%
GOCC_EUCHROMATIN	GOCC_EUCHROMATIN		10	0.372358	1.41206	0.102204	0.312456	1	533	tags=80%, list=43%, signal=139%
GOBP_TEMPERATURE_HOMEOSTASIS	GOBP_TEMPERATURE_HOMEOSTASIS		16	0.295343	1.40925	0.11336	0.31537	1	490	tags=69%, list=40%, signal=112%
GOCC_DENDRITIC_TREE	GOCC_DENDRITIC_TREE		67	0.152982	1.40848	0.0970297	0.315717	1	930	tags=90%, list=75%, signal=339%
GOBP_HOMEOSTASIS_OF_NUMBER_OF_CELLS	GOBP_HOMEOSTASIS_OF_NUMBER_OF_CELLS		30	0.216529	1.4081	0.104536	0.31531	1	853	tags=90%, list=69%, signal=281%
GOBP_POSITIVE_REGULATION_OF_MONOATOMIC_ION_TRANSPORT	GOBP_POSITIVE_REGULATION_OF_MONOATOMIC_ION_TRANSPORT		13	0.326186	1.40635	0.110895	0.316638	1	648	tags=85%, list=52%, signal=175%
GOBP_HISTONE_H3_K4_METHYLATION	GOBP_HISTONE_H3_K4_METHYLATION		10	0.363415	1.4061	0.110442	0.316122	1	544	tags=80%, list=44%, signal=141%
GOBP_T_CELL_ACTIVATION	GOBP_T_CELL_ACTIVATION		49	0.17526	1.39997	0.110887	0.323367	1	347	tags=45%, list=28%, signal=60%
GOBP_POSITIVE_REGULATION_OF_PROTEOLYSIS	GOBP_POSITIVE_REGULATION_OF_PROTEOLYSIS		42	0.186501	1.3971	0.0935114	0.326439	1	927	tags=93%, list=75%, signal=355%
GOBP_POSITIVE_REGULATION_OF_DNA_REPAIR	GOBP_POSITIVE_REGULATION_OF_DNA_REPAIR		16	0.283088	1.39518	0.119097	0.328323	1	660	tags=81%, list=53%, signal=171%
GOBP_CD4_POSITIVE_ALPHA_BETA_T_CELL_DIFFERENTIATION	GOBP_CD4_POSITIVE_ALPHA_BETA_T_CELL_DIFFERENTIATION		12	0.337405	1.39419	0.0998043	0.328841	1	308	tags=58%, list=25%, signal=77%
GOBP_T_CELL_RECEPTOR_SIGNALING_PATHWAY	GOBP_T_CELL_RECEPTOR_SIGNALING_PATHWAY		13	0.314275	1.39342	0.0914513	0.32904	1	758	tags=92%, list=61%, signal=235%
GOBP_NEGATIVE_REGULATION_OF_INTRACELLULAR_SIGNAL_TRANSDUCTION	GOBP_NEGATIVE_REGULATION_OF_INTRACELLULAR_SIGNAL_TRANSDUCTION		60	0.15339	1.39194	0.117647	0.330213	1	748	tags=75%, list=60%, signal=180%
GOBP_PROTEIN_LOCALIZATION_TO_CELL_JUNCTION	GOBP_PROTEIN_LOCALIZATION_TO_CELL_JUNCTION		11	0.344256	1.39189	0.121704	0.329421	1	365	tags=64%, list=29%, signal=89%
GOBP_REGULATION_OF_TRANS_SYNAPTIC_SIGNALING	GOBP_REGULATION_OF_TRANS_SYNAPTIC_SIGNALING		40	0.188333	1.39116	0.123772	0.329577	1	362	tags=48%, list=29%, signal=65%
GOBP_CARBOHYDRATE_BIOSYNTHETIC_PROCESS	GOBP_CARBOHYDRATE_BIOSYNTHETIC_PROCESS		16	0.285131	1.38948	0.116601	0.330887	1	425	tags=63%, list=34%, signal=94%
GOBP_INTRACELLULAR_RECEPTOR_SIGNALING_PATHWAY	GOBP_INTRACELLULAR_RECEPTOR_SIGNALING_PATHWAY		42	0.186581	1.38919	0.115888	0.330408	1	425	tags=52%, list=34%, signal=77%
GOBP_POSITIVE_REGULATION_OF_MAPK_CASCADE	GOBP_POSITIVE_REGULATION_OF_MAPK_CASCADE		39	0.194731	1.38776	0.097166	0.331682	1	560	tags=64%, list=45%, signal=113%
GOMF_PROTEIN_TYROSINE_KINASE_ACTIVITY	GOMF_PROTEIN_TYROSINE_KINASE_ACTIVITY		15	0.301769	1.38759	0.101594	0.331077	1	456	tags=67%, list=37%, signal=104%
GOBP_REGULATION_OF_CELL_CYCLE_G1_S_PHASE_TRANSITION	GOBP_REGULATION_OF_CELL_CYCLE_G1_S_PHASE_TRANSITION		20	0.260656	1.38541	0.107843	0.333226	1	549	tags=70%, list=44%, signal=124%
GOCC_SARCOLEMMA	GOCC_SARCOLEMMA		19	0.271477	1.38351	0.122153	0.334886	1	777	tags=89%, list=63%, signal=236%
GOBP_POSITIVE_REGULATION_OF_PROTEIN_MODIFICATION_PROCESS	GOBP_POSITIVE_REGULATION_OF_PROTEIN_MODIFICATION_PROCESS		87	0.13176	1.3812	0.119691	0.337093	1	688	tags=68%, list=55%, signal=142%
GOBP_POSITIVE_REGULATION_OF_NERVOUS_SYSTEM_DEVELOPMENT	GOBP_POSITIVE_REGULATION_OF_NERVOUS_SYSTEM_DEVELOPMENT		22	0.248619	1.37713	0.139394	0.341735	1	598	tags=73%, list=48%, signal=138%
GOBP_REGULATION_OF_MITOCHONDRION_ORGANIZATION	GOBP_REGULATION_OF_MITOCHONDRION_ORGANIZATION		16	0.280637	1.37562	0.118026	0.342852	1	353	tags=56%, list=28%, signal=78%
GOBP_CELLULAR_RESPONSE_TO_BIOTIC_STIMULUS	GOBP_CELLULAR_RESPONSE_TO_BIOTIC_STIMULUS		18	0.266958	1.37468	0.129436	0.343377	1	775	tags=89%, list=63%, signal=234%
GOBP_VASCULAR_PROCESS_IN_CIRCULATORY_SYSTEM	GOBP_VASCULAR_PROCESS_IN_CIRCULATORY_SYSTEM		28	0.218293	1.37439	0.117063	0.342836	1	133	tags=32%, list=11%, signal=35%
GOBP_HISTONE_LYSINE_METHYLATION	GOBP_HISTONE_LYSINE_METHYLATION		15	0.297415	1.37434	0.122137	0.342074	1	544	tags=73%, list=44%, signal=129%
GOBP_REGULATION_OF_HEMOPOIESIS	GOBP_REGULATION_OF_HEMOPOIESIS		44	0.175281	1.37422	0.119342	0.341456	1	353	tags=45%, list=28%, signal=61%
GOCC_CORTICAL_CYTOSKELETON	GOCC_CORTICAL_CYTOSKELETON		16	0.283497	1.37287	0.114688	0.34253	1	272	tags=50%, list=22%, signal=63%
GOBP_REGULATION_OF_CELLULAR_COMPONENT_SIZE	GOBP_REGULATION_OF_CELLULAR_COMPONENT_SIZE		30	0.21405	1.37268	0.129897	0.341943	1	360	tags=50%, list=29%, signal=69%
GOBP_REGULATION_OF_EPITHELIAL_CELL_MIGRATION	GOBP_REGULATION_OF_EPITHELIAL_CELL_MIGRATION		30	0.212672	1.37167	0.133333	0.342531	1	775	tags=83%, list=63%, signal=217%
GOBP_ACTOMYOSIN_STRUCTURE_ORGANIZATION	GOBP_ACTOMYOSIN_STRUCTURE_ORGANIZATION		21	0.249307	1.37156	0.117534	0.341837	1	817	tags=90%, list=66%, signal=261%
GOCC_PLASMA_MEMBRANE_REGION	GOCC_PLASMA_MEMBRANE_REGION		104	0.120192	1.37118	0.0997963	0.341538	1	554	tags=56%, list=45%, signal=92%
GOCC_EXTRINSIC_COMPONENT_OF_PLASMA_MEMBRANE	GOCC_EXTRINSIC_COMPONENT_OF_PLASMA_MEMBRANE		19	0.264063	1.37113	0.110454	0.340764	1	525	tags=68%, list=42%, signal=117%
GOBP_INNATE_IMMUNE_RESPONSE_ACTIVATING_SIGNALING_PATHWAY	GOBP_INNATE_IMMUNE_RESPONSE_ACTIVATING_SIGNALING_PATHWAY		17	0.274253	1.36737	0.106212	0.345196	1	393	tags=59%, list=32%, signal=85%
GOBP_NEGATIVE_REGULATION_OF_DEFENSE_RESPONSE	GOBP_NEGATIVE_REGULATION_OF_DEFENSE_RESPONSE		21	0.249228	1.36526	0.115914	0.347474	1	699	tags=81%, list=56%, signal=182%
GOBP_SKELETAL_MUSCLE_ORGAN_DEVELOPMENT	GOBP_SKELETAL_MUSCLE_ORGAN_DEVELOPMENT		23	0.244829	1.36354	0.115607	0.349095	1	348	tags=52%, list=28%, signal=71%
GOBP_REGULATION_OF_EPITHELIAL_CELL_DIFFERENTIATION	GOBP_REGULATION_OF_EPITHELIAL_CELL_DIFFERENTIATION		16	0.285948	1.36259	0.115464	0.349412	1	269	tags=50%, list=22%, signal=63%
GOBP_POSITIVE_REGULATION_OF_IMMUNE_RESPONSE	GOBP_POSITIVE_REGULATION_OF_IMMUNE_RESPONSE		51	0.161942	1.3619	0.12233	0.349609	1	779	tags=78%, list=63%, signal=202%
GOBP_GAMETE_GENERATION	GOBP_GAMETE_GENERATION		58	0.151642	1.36181	0.141129	0.348918	1	397	tags=47%, list=32%, signal=65%
GOCC_NUCLEAR_BODY	GOCC_NUCLEAR_BODY		91	0.126378	1.3618	0.131931	0.348097	1	685	tags=67%, list=55%, signal=139%
GOBP_NEGATIVE_REGULATION_OF_CELL_GROWTH	GOBP_NEGATIVE_REGULATION_OF_CELL_GROWTH		21	0.251807	1.36121	0.126214	0.348102	1	873	tags=95%, list=70%, signal=316%
GOBP_SKELETAL_SYSTEM_MORPHOGENESIS	GOBP_SKELETAL_SYSTEM_MORPHOGENESIS		18	0.270958	1.36052	0.153082	0.348144	1	839	tags=94%, list=68%, signal=288%
GOBP_PEPTIDYL_LYSINE_METHYLATION	GOBP_PEPTIDYL_LYSINE_METHYLATION		15	0.297415	1.36006	0.133333	0.347961	1	544	tags=73%, list=44%, signal=129%
GOBP_EXPORT_FROM_CELL	GOBP_EXPORT_FROM_CELL		64	0.144877	1.35887	0.147917	0.348832	1	158	tags=27%, list=13%, signal=29%
GOMF_LIPID_TRANSPORTER_ACTIVITY	GOMF_LIPID_TRANSPORTER_ACTIVITY		13	0.31415	1.35657	0.13963	0.351176	1	472	tags=69%, list=38%, signal=111%
GOBP_REGULATION_OF_ADAPTIVE_IMMUNE_RESPONSE	GOBP_REGULATION_OF_ADAPTIVE_IMMUNE_RESPONSE		14	0.30296	1.35557	0.143411	0.351819	1	779	tags=93%, list=63%, signal=247%
GOBP_REGULATION_OF_ERBB_SIGNALING_PATHWAY	GOBP_REGULATION_OF_ERBB_SIGNALING_PATHWAY		10	0.349594	1.35186	0.139344	0.356133	1	437	tags=70%, list=35%, signal=107%
GOBP_STEROID_HORMONE_MEDIATED_SIGNALING_PATHWAY	GOBP_STEROID_HORMONE_MEDIATED_SIGNALING_PATHWAY		21	0.249228	1.35176	0.132937	0.355452	1	699	tags=81%, list=56%, signal=182%
GOBP_POSITIVE_REGULATION_OF_GTPASE_ACTIVITY	GOBP_POSITIVE_REGULATION_OF_GTPASE_ACTIVITY		28	0.215818	1.351	0.145161	0.355573	1	756	tags=82%, list=61%, signal=206%
GOBP_REGULATION_OF_OXIDATIVE_STRESS_INDUCED_CELL_DEATH	GOBP_REGULATION_OF_OXIDATIVE_STRESS_INDUCED_CELL_DEATH		10	0.35122	1.35036	0.1167	0.355663	1	683	tags=90%, list=55%, signal=199%
GOBP_CAMERA_TYPE_EYE_MORPHOGENESIS	GOBP_CAMERA_TYPE_EYE_MORPHOGENESIS		10	0.361789	1.35029	0.135354	0.354923	1	794	tags=100%, list=64%, signal=276%
GOBP_G_PROTEIN_COUPLED_RECEPTOR_SIGNALING_PATHWAY	GOBP_G_PROTEIN_COUPLED_RECEPTOR_SIGNALING_PATHWAY		32	0.199296	1.34711	0.139847	0.358254	1	572	tags=66%, list=46%, signal=119%
GOBP_SECOND_MESSENGER_MEDIATED_SIGNALING	GOBP_SECOND_MESSENGER_MEDIATED_SIGNALING		26	0.22551	1.34651	0.133197	0.358259	1	536	tags=65%, list=43%, signal=113%
GOBP_REGULATION_OF_DEFENSE_RESPONSE	GOBP_REGULATION_OF_DEFENSE_RESPONSE		50	0.163025	1.34394	0.141748	0.361113	1	425	tags=50%, list=34%, signal=73%
GOCC_BRUSH_BORDER	GOCC_BRUSH_BORDER		15	0.284898	1.34323	0.138067	0.361388	1	146	tags=40%, list=12%, signal=45%
GOBP_REGULATION_OF_VASCULATURE_DEVELOPMENT	GOBP_REGULATION_OF_VASCULATURE_DEVELOPMENT		25	0.227654	1.34226	0.123077	0.361922	1	764	tags=84%, list=62%, signal=214%
GOBP_REGULATION_OF_HORMONE_SECRETION	GOBP_REGULATION_OF_HORMONE_SECRETION		13	0.306501	1.33971	0.135628	0.3646	1	386	tags=62%, list=31%, signal=88%
GOBP_POSITIVE_REGULATION_OF_PROTEIN_CATABOLIC_PROCESS	GOBP_POSITIVE_REGULATION_OF_PROTEIN_CATABOLIC_PROCESS		30	0.203581	1.33918	0.125523	0.36454	1	414	tags=53%, list=33%, signal=78%
GOBP_ENDOCRINE_SYSTEM_DEVELOPMENT	GOBP_ENDOCRINE_SYSTEM_DEVELOPMENT		11	0.329166	1.33859	0.112648	0.364693	1	609	tags=82%, list=49%, signal=159%
GOCC_SIDE_OF_MEMBRANE	GOCC_SIDE_OF_MEMBRANE		36	0.190292	1.33805	0.157058	0.364556	1	631	tags=69%, list=51%, signal=137%
GOBP_REGULATION_OF_ENDOPEPTIDASE_ACTIVITY	GOBP_REGULATION_OF_ENDOPEPTIDASE_ACTIVITY		28	0.211928	1.33719	0.142857	0.36493	1	805	tags=86%, list=65%, signal=239%
GOBP_ACTION_POTENTIAL	GOBP_ACTION_POTENTIAL		11	0.331238	1.33579	0.129666	0.366089	1	381	tags=64%, list=31%, signal=91%
GOBP_RESPONSE_TO_RADIATION	GOBP_RESPONSE_TO_RADIATION		45	0.170897	1.33475	0.154334	0.366707	1	897	tags=89%, list=72%, signal=310%
GOBP_MULTICELLULAR_ORGANISM_REPRODUCTION	GOBP_MULTICELLULAR_ORGANISM_REPRODUCTION		68	0.142993	1.33455	0.155556	0.36621	1	342	tags=41%, list=28%, signal=54%
GOBP_POSITIVE_REGULATION_OF_IMMUNE_EFFECTOR_PROCESS	GOBP_POSITIVE_REGULATION_OF_IMMUNE_EFFECTOR_PROCESS		18	0.263684	1.33436	0.131528	0.365678	1	779	tags=89%, list=63%, signal=236%
GOBP_NEGATIVE_REGULATION_OF_PHOSPHORYLATION	GOBP_NEGATIVE_REGULATION_OF_PHOSPHORYLATION		51	0.159732	1.33113	0.154309	0.369535	1	733	tags=75%, list=59%, signal=175%
GOCC_RUFFLE	GOCC_RUFFLE		23	0.238577	1.33056	0.138277	0.369548	1	733	tags=83%, list=59%, signal=198%
GOBP_POSITIVE_REGULATION_OF_VASCULATURE_DEVELOPMENT	GOBP_POSITIVE_REGULATION_OF_VASCULATURE_DEVELOPMENT		17	0.269107	1.33019	0.152174	0.369278	1	764	tags=88%, list=62%, signal=227%
GOBP_POSITIVE_REGULATION_OF_PHOSPHORUS_METABOLIC_PROCESS	GOBP_POSITIVE_REGULATION_OF_PHOSPHORUS_METABOLIC_PROCESS		68	0.143395	1.32889	0.169661	0.370362	1	688	tags=69%, list=55%, signal=147%
GOBP_CYTOKINE_MEDIATED_SIGNALING_PATHWAY	GOBP_CYTOKINE_MEDIATED_SIGNALING_PATHWAY		27	0.212299	1.32132	0.145383	0.380867	1	660	tags=74%, list=53%, signal=155%
GOBP_ERBB_SIGNALING_PATHWAY	GOBP_ERBB_SIGNALING_PATHWAY		20	0.25082	1.32071	0.157088	0.380899	1	437	tags=60%, list=35%, signal=91%
GOMF_PROTEIN_PHOSPHATASE_BINDING	GOMF_PROTEIN_PHOSPHATASE_BINDING		22	0.236901	1.32009	0.126953	0.381056	1	725	tags=82%, list=58%, signal=194%
GOBP_RESPONSE_TO_WOUNDING	GOBP_RESPONSE_TO_WOUNDING		54	0.156143	1.3185	0.136456	0.382474	1	939	tags=91%, list=76%, signal=358%
GOBP_MAMMARY_GLAND_DEVELOPMENT	GOBP_MAMMARY_GLAND_DEVELOPMENT		12	0.313789	1.31813	0.164461	0.382097	1	337	tags=58%, list=27%, signal=79%
GOBP_REGULATION_OF_RESPONSE_TO_CYTOKINE_STIMULUS	GOBP_REGULATION_OF_RESPONSE_TO_CYTOKINE_STIMULUS		12	0.314604	1.3168	0.150602	0.383328	1	646	tags=83%, list=52%, signal=172%
GOBP_B_CELL_ACTIVATION	GOBP_B_CELL_ACTIVATION		29	0.206128	1.31665	0.142857	0.382736	1	348	tags=48%, list=28%, signal=66%
GOBP_SMALL_GTPASE_MEDIATED_SIGNAL_TRANSDUCTION	GOBP_SMALL_GTPASE_MEDIATED_SIGNAL_TRANSDUCTION		40	0.179167	1.31457	0.174168	0.385098	1	745	tags=78%, list=60%, signal=188%
GOBP_REGULATION_OF_DNA_RECOMBINATION	GOBP_REGULATION_OF_DNA_RECOMBINATION		17	0.265115	1.31422	0.134969	0.384748	1	623	tags=76%, list=50%, signal=152%
GOBP_HEAD_DEVELOPMENT	GOBP_HEAD_DEVELOPMENT		85	0.124166	1.31416	0.146435	0.384043	1	833	tags=79%, list=67%, signal=224%
GOBP_CARBOHYDRATE_METABOLIC_PROCESS	GOBP_CARBOHYDRATE_METABOLIC_PROCESS		45	0.169131	1.31403	0.154639	0.383401	1	348	tags=44%, list=28%, signal=60%
GOBP_POSITIVE_REGULATION_OF_KINASE_ACTIVITY	GOBP_POSITIVE_REGULATION_OF_KINASE_ACTIVITY		43	0.169144	1.31374	0.143145	0.382999	1	777	tags=79%, list=63%, signal=204%
GOBP_MITOCHONDRION_ORGANIZATION	GOBP_MITOCHONDRION_ORGANIZATION		43	0.173165	1.31249	0.163223	0.383958	1	628	tags=67%, list=51%, signal=132%
GOBP_SMALL_MOLECULE_BIOSYNTHETIC_PROCESS	GOBP_SMALL_MOLECULE_BIOSYNTHETIC_PROCESS		33	0.193693	1.31232	0.156126	0.383391	1	404	tags=52%, list=33%, signal=74%
GOBP_MULTICELLULAR_ORGANISM_GROWTH	GOBP_MULTICELLULAR_ORGANISM_GROWTH		24	0.220395	1.3113	0.165289	0.384141	1	351	tags=50%, list=28%, signal=68%
GOBP_REGULATION_OF_IMMUNE_SYSTEM_PROCESS	GOBP_REGULATION_OF_IMMUNE_SYSTEM_PROCESS		117	0.107618	1.30973	0.135238	0.385727	1	779	tags=73%, list=63%, signal=177%
GOBP_TUMOR_NECROSIS_FACTOR_MEDIATED_SIGNALING_PATHWAY	GOBP_TUMOR_NECROSIS_FACTOR_MEDIATED_SIGNALING_PATHWAY		10	0.344715	1.30934	0.161554	0.385566	1	319	tags=60%, list=26%, signal=80%
GOBP_CELL_CELL_SIGNALING_BY_WNT	GOBP_CELL_CELL_SIGNALING_BY_WNT		54	0.151958	1.30744	0.165323	0.387772	1	301	tags=39%, list=24%, signal=49%
GOBP_POSITIVE_REGULATION_OF_RESPONSE_TO_DNA_DAMAGE_STIMULUS	GOBP_POSITIVE_REGULATION_OF_RESPONSE_TO_DNA_DAMAGE_STIMULUS		20	0.247541	1.30683	0.148515	0.387794	1	689	tags=80%, list=56%, signal=177%
GOBP_REGULATION_OF_T_CELL_DIFFERENTIATION	GOBP_REGULATION_OF_T_CELL_DIFFERENTIATION		20	0.242623	1.30655	0.143137	0.3874	1	819	tags=90%, list=66%, signal=261%
GOCC_APICAL_PART_OF_CELL	GOCC_APICAL_PART_OF_CELL		37	0.184247	1.30627	0.16441	0.386944	1	146	tags=30%, list=12%, signal=33%
GOBP_INNATE_IMMUNE_RESPONSE	GOBP_INNATE_IMMUNE_RESPONSE		60	0.146893	1.30512	0.154739	0.387799	1	425	tags=48%, list=34%, signal=70%
GOBP_MORPHOGENESIS_OF_A_BRANCHING_STRUCTURE	GOBP_MORPHOGENESIS_OF_A_BRANCHING_STRUCTURE		21	0.235205	1.30413	0.162	0.38842	1	598	tags=71%, list=48%, signal=136%
GOBP_POSITIVE_REGULATION_OF_TRANSFERASE_ACTIVITY	GOBP_POSITIVE_REGULATION_OF_TRANSFERASE_ACTIVITY		50	0.15916	1.30311	0.155378	0.389099	1	1000	tags=96%, list=81%, signal=476%
GOBP_TUMOR_NECROSIS_FACTOR_SUPERFAMILY_CYTOKINE_PRODUCTION	GOBP_TUMOR_NECROSIS_FACTOR_SUPERFAMILY_CYTOKINE_PRODUCTION		12	0.319761	1.30147	0.166344	0.390818	1	743	tags=92%, list=60%, signal=226%
GOBP_LYMPHOCYTE_MEDIATED_IMMUNITY	GOBP_LYMPHOCYTE_MEDIATED_IMMUNITY		18	0.263684	1.29997	0.163107	0.392126	1	779	tags=89%, list=63%, signal=236%
GOBP_ORGANIC_ANION_TRANSPORT	GOBP_ORGANIC_ANION_TRANSPORT		23	0.228609	1.29655	0.159751	0.396324	1	206	tags=39%, list=17%, signal=46%
GOBP_SECRETION	GOBP_SECRETION		65	0.140687	1.2964	0.162218	0.395696	1	158	tags=26%, list=13%, signal=28%
GOBP_REGULATION_OF_LEUKOCYTE_MEDIATED_IMMUNITY	GOBP_REGULATION_OF_LEUKOCYTE_MEDIATED_IMMUNITY		13	0.299668	1.29588	0.150101	0.395774	1	299	tags=54%, list=24%, signal=70%
GOBP_CHROMATIN_ORGANIZATION	GOBP_CHROMATIN_ORGANIZATION		83	0.125053	1.29367	0.147002	0.398352	1	676	tags=66%, list=55%, signal=136%
GOBP_PROTEIN_ACETYLATION	GOBP_PROTEIN_ACETYLATION		24	0.221217	1.29317	0.162839	0.398327	1	660	tags=75%, list=53%, signal=157%
GOBP_REGULATION_OF_NEURON_APOPTOTIC_PROCESS	GOBP_REGULATION_OF_NEURON_APOPTOTIC_PROCESS		21	0.237666	1.29137	0.159309	0.400152	1	595	tags=71%, list=48%, signal=135%
GOBP_RESPONSE_TO_TEMPERATURE_STIMULUS	GOBP_RESPONSE_TO_TEMPERATURE_STIMULUS		19	0.245873	1.29122	0.188017	0.399539	1	743	tags=84%, list=60%, signal=207%
GOBP_REGULATION_OF_LYMPHOCYTE_DIFFERENTIATION	GOBP_REGULATION_OF_LYMPHOCYTE_DIFFERENTIATION		23	0.224822	1.29122	0.165103	0.398712	1	588	tags=70%, list=47%, signal=130%
GOBP_CELLULAR_COMPONENT_MAINTENANCE	GOBP_CELLULAR_COMPONENT_MAINTENANCE		13	0.297035	1.28998	0.167653	0.399675	1	493	tags=69%, list=40%, signal=114%
GOBP_IMMUNE_RESPONSE_REGULATING_SIGNALING_PATHWAY	GOBP_IMMUNE_RESPONSE_REGULATING_SIGNALING_PATHWAY		38	0.182853	1.2884	0.169422	0.401248	1	595	tags=66%, list=48%, signal=123%
GOBP_LEUKOCYTE_CELL_CELL_ADHESION	GOBP_LEUKOCYTE_CELL_CELL_ADHESION		40	0.176667	1.28723	0.164659	0.402088	1	779	tags=80%, list=63%, signal=208%
GOBP_GLAND_DEVELOPMENT	GOBP_GLAND_DEVELOPMENT		44	0.16692	1.28683	0.16499	0.40185	1	363	tags=45%, list=29%, signal=62%
GOBP_RESPONSE_TO_TRANSFORMING_GROWTH_FACTOR_BETA	GOBP_RESPONSE_TO_TRANSFORMING_GROWTH_FACTOR_BETA		39	0.174769	1.28666	0.155242	0.401332	1	425	tags=51%, list=34%, signal=76%
GOBP_FIBROBLAST_MIGRATION	GOBP_FIBROBLAST_MIGRATION		13	0.30042	1.28649	0.160321	0.400785	1	775	tags=92%, list=63%, signal=244%
GOBP_POSITIVE_REGULATION_OF_CELL_GROWTH	GOBP_POSITIVE_REGULATION_OF_CELL_GROWTH		15	0.272925	1.28588	0.184211	0.40087	1	574	tags=73%, list=46%, signal=135%
GOBP_RESPONSE_TO_ALCOHOL	GOBP_RESPONSE_TO_ALCOHOL		24	0.219847	1.28533	0.163424	0.400885	1	455	tags=58%, list=37%, signal=90%
GOBP_CELLULAR_RESPONSE_TO_REACTIVE_OXYGEN_SPECIES	GOBP_CELLULAR_RESPONSE_TO_REACTIVE_OXYGEN_SPECIES		19	0.249881	1.28383	0.165669	0.402316	1	216	tags=42%, list=17%, signal=50%
GOBP_CELL_DEATH_IN_RESPONSE_TO_OXIDATIVE_STRESS	GOBP_CELL_DEATH_IN_RESPONSE_TO_OXIDATIVE_STRESS		13	0.297662	1.28323	0.184971	0.402443	1	683	tags=85%, list=55%, signal=186%
GOMF_PROTEIN_CONTAINING_COMPLEX_BINDING	GOMF_PROTEIN_CONTAINING_COMPLEX_BINDING		113	0.109053	1.28156	0.173278	0.404045	1	743	tags=70%, list=60%, signal=159%
GOBP_MULTI_MULTICELLULAR_ORGANISM_PROCESS	GOBP_MULTI_MULTICELLULAR_ORGANISM_PROCESS		16	0.265523	1.28025	0.169697	0.405245	1	449	tags=63%, list=36%, signal=97%
GOBP_REGULATION_OF_SECRETION	GOBP_REGULATION_OF_SECRETION		45	0.166713	1.27911	0.186147	0.406171	1	158	tags=29%, list=13%, signal=32%
GOBP_REGULATION_OF_MONOATOMIC_CATION_TRANSMEMBRANE_TRANSPORT	GOBP_REGULATION_OF_MONOATOMIC_CATION_TRANSMEMBRANE_TRANSPORT		26	0.211317	1.27747	0.166016	0.407936	1	744	tags=81%, list=60%, signal=198%
GOCC_UBIQUITIN_LIGASE_COMPLEX	GOCC_UBIQUITIN_LIGASE_COMPLEX		34	0.18525	1.27519	0.194499	0.410641	1	505	tags=59%, list=41%, signal=97%
GOCC_HISTONE_DEACETYLASE_COMPLEX	GOCC_HISTONE_DEACETYLASE_COMPLEX		16	0.27451	1.27311	0.172962	0.412968	1	593	tags=75%, list=48%, signal=142%
GOBP_REGULATION_OF_MONOATOMIC_ION_TRANSMEMBRANE_TRANSPORT	GOBP_REGULATION_OF_MONOATOMIC_ION_TRANSMEMBRANE_TRANSPORT		29	0.196902	1.27251	0.200389	0.413032	1	744	tags=79%, list=60%, signal=194%
GOMF_CADHERIN_BINDING	GOMF_CADHERIN_BINDING		51	0.154818	1.27246	0.188377	0.412298	1	131	tags=25%, list=11%, signal=27%
GOBP_REGULATION_OF_GTPASE_ACTIVITY	GOBP_REGULATION_OF_GTPASE_ACTIVITY		37	0.17863	1.27104	0.196393	0.413616	1	756	tags=78%, list=61%, signal=195%
GOBP_REGULATION_OF_CELL_ACTIVATION	GOBP_REGULATION_OF_CELL_ACTIVATION		56	0.149011	1.2709	0.185259	0.412985	1	819	tags=80%, list=66%, signal=226%
GOBP_NEGATIVE_REGULATION_OF_HEMOPOIESIS	GOBP_NEGATIVE_REGULATION_OF_HEMOPOIESIS		10	0.327642	1.27031	0.184891	0.413113	1	588	tags=80%, list=47%, signal=151%
GOBP_CELLULAR_RESPONSE_TO_XENOBIOTIC_STIMULUS	GOBP_CELLULAR_RESPONSE_TO_XENOBIOTIC_STIMULUS		13	0.291643	1.26692	0.16047	0.417584	1	595	tags=77%, list=48%, signal=146%
GOBP_DNA_METABOLIC_PROCESS	GOBP_DNA_METABOLIC_PROCESS		84	0.119295	1.2661	0.179134	0.418031	1	673	tags=65%, list=54%, signal=133%
GOBP_REGULATION_OF_CATION_CHANNEL_ACTIVITY	GOBP_REGULATION_OF_CATION_CHANNEL_ACTIVITY		10	0.329268	1.2649	0.175847	0.419097	1	834	tags=100%, list=67%, signal=303%
GOCC_GOLGI_APPARATUS	GOCC_GOLGI_APPARATUS		140	0.0958442	1.26453	0.185417	0.418884	1	859	tags=78%, list=69%, signal=225%
GOBP_SMOOTH_MUSCLE_CELL_PROLIFERATION	GOBP_SMOOTH_MUSCLE_CELL_PROLIFERATION		17	0.261892	1.264	0.206501	0.418902	1	554	tags=71%, list=45%, signal=126%
GOBP_CELLULAR_RESPONSE_TO_ABIOTIC_STIMULUS	GOBP_CELLULAR_RESPONSE_TO_ABIOTIC_STIMULUS		37	0.174856	1.26328	0.180556	0.419149	1	660	tags=70%, list=53%, signal=146%
GOMF_ZINC_ION_BINDING	GOMF_ZINC_ION_BINDING		66	0.137396	1.26315	0.173116	0.418529	1	608	tags=62%, list=49%, signal=115%
GOBP_NEGATIVE_REGULATION_OF_NEURON_PROJECTION_DEVELOPMENT	GOBP_NEGATIVE_REGULATION_OF_NEURON_PROJECTION_DEVELOPMENT		14	0.279655	1.26283	0.179884	0.418258	1	719	tags=86%, list=58%, signal=202%
GOBP_POSITIVE_REGULATION_OF_TRANSPORT	GOBP_POSITIVE_REGULATION_OF_TRANSPORT		77	0.127458	1.26278	0.164634	0.417534	1	817	tags=78%, list=66%, signal=214%
GOBP_RESPONSE_TO_XENOBIOTIC_STIMULUS	GOBP_RESPONSE_TO_XENOBIOTIC_STIMULUS		36	0.176264	1.25781	0.187879	0.424492	1	269	tags=39%, list=22%, signal=48%
GOBP_GLIOGENESIS	GOBP_GLIOGENESIS		25	0.207901	1.2574	0.184158	0.424257	1	788	tags=84%, list=64%, signal=226%
GOBP_REGULATED_EXOCYTOSIS	GOBP_REGULATED_EXOCYTOSIS		12	0.299131	1.25716	0.189796	0.423792	1	355	tags=58%, list=29%, signal=81%
GOBP_STRIATED_MUSCLE_CELL_DIFFERENTIATION	GOBP_STRIATED_MUSCLE_CELL_DIFFERENTIATION		30	0.197521	1.25136	0.193089	0.431925	1	876	tags=90%, list=71%, signal=299%
GOBP_PROTEIN_ACYLATION	GOBP_PROTEIN_ACYLATION		26	0.201939	1.25098	0.200378	0.431643	1	660	tags=73%, list=53%, signal=153%
GOBP_REGULATION_OF_RESPONSE_TO_EXTERNAL_STIMULUS	GOBP_REGULATION_OF_RESPONSE_TO_EXTERNAL_STIMULUS		76	0.130901	1.2509	0.22541	0.430907	1	744	tags=72%, list=60%, signal=170%
GOBP_NEPHRON_DEVELOPMENT	GOBP_NEPHRON_DEVELOPMENT		12	0.299131	1.2479	0.197211	0.43485	1	45	tags=33%, list=4%, signal=34%
GOBP_REGULATION_OF_PROTEIN_SERINE_THREONINE_KINASE_ACTIVITY	GOBP_REGULATION_OF_PROTEIN_SERINE_THREONINE_KINASE_ACTIVITY		44	0.16464	1.24736	0.209402	0.434888	1	873	tags=86%, list=70%, signal=281%
GOBP_BRANCHING_MORPHOGENESIS_OF_AN_EPITHELIAL_TUBE	GOBP_BRANCHING_MORPHOGENESIS_OF_AN_EPITHELIAL_TUBE		15	0.268844	1.24597	0.179592	0.436412	1	579	tags=73%, list=47%, signal=136%
GOBP_CARDIAC_CELL_DEVELOPMENT	GOBP_CARDIAC_CELL_DEVELOPMENT		12	0.295603	1.24513	0.206166	0.436901	1	876	tags=100%, list=71%, signal=337%
GOBP_LIPID_LOCALIZATION	GOBP_LIPID_LOCALIZATION		36	0.17931	1.24482	0.187879	0.436636	1	472	tags=56%, list=38%, signal=87%
GOBP_INTRINSIC_APOPTOTIC_SIGNALING_PATHWAY	GOBP_INTRINSIC_APOPTOTIC_SIGNALING_PATHWAY		35	0.177238	1.24265	0.184314	0.439445	1	494	tags=57%, list=40%, signal=92%
GOBP_POSITIVE_REGULATION_OF_LYMPHOCYTE_DIFFERENTIATION	GOBP_POSITIVE_REGULATION_OF_LYMPHOCYTE_DIFFERENTIATION		15	0.266939	1.23984	0.187373	0.443075	1	416	tags=60%, list=34%, signal=89%
GOBP_CELL_CELL_ADHESION_VIA_PLASMA_MEMBRANE_ADHESION_MOLECULES	GOBP_CELL_CELL_ADHESION_VIA_PLASMA_MEMBRANE_ADHESION_MOLECULES		19	0.238502	1.23751	0.210736	0.446034	1	752	tags=84%, list=61%, signal=211%
GOBP_REGULATION_OF_KINASE_ACTIVITY	GOBP_REGULATION_OF_KINASE_ACTIVITY		76	0.124344	1.23744	0.21875	0.445311	1	719	tags=70%, list=58%, signal=156%
GOBP_POSITIVE_REGULATION_OF_DOUBLE_STRAND_BREAK_REPAIR	GOBP_POSITIVE_REGULATION_OF_DOUBLE_STRAND_BREAK_REPAIR		11	0.317775	1.23636	0.212524	0.446114	1	623	tags=82%, list=50%, signal=163%
GOCC_BASOLATERAL_PLASMA_MEMBRANE	GOCC_BASOLATERAL_PLASMA_MEMBRANE		22	0.218092	1.23535	0.190381	0.447012	1	297	tags=45%, list=24%, signal=59%
GOBP_SODIUM_ION_TRANSMEMBRANE_TRANSPORT	GOBP_SODIUM_ION_TRANSMEMBRANE_TRANSPORT		16	0.257761	1.23511	0.202479	0.446524	1	381	tags=56%, list=31%, signal=80%
GOBP_TIGHT_JUNCTION_ORGANIZATION	GOBP_TIGHT_JUNCTION_ORGANIZATION		11	0.31134	1.23458	0.212944	0.446535	1	180	tags=45%, list=15%, signal=53%
GOMF_SH3_DOMAIN_BINDING	GOMF_SH3_DOMAIN_BINDING		15	0.273197	1.23225	0.198459	0.449477	1	491	tags=67%, list=40%, signal=109%
GOBP_REGULATION_OF_TRANSPORT	GOBP_REGULATION_OF_TRANSPORT		137	0.0980604	1.23186	0.223361	0.449259	1	805	tags=74%, list=65%, signal=187%
GOBP_CALCIUM_ION_TRANSMEMBRANE_TRANSPORT	GOBP_CALCIUM_ION_TRANSMEMBRANE_TRANSPORT		20	0.230328	1.22958	0.216963	0.452216	1	834	tags=90%, list=67%, signal=270%
GOBP_PEPTIDYL_LYSINE_MODIFICATION	GOBP_PEPTIDYL_LYSINE_MODIFICATION		39	0.168748	1.22841	0.189409	0.453275	1	623	tags=67%, list=50%, signal=130%
GOBP_HISTONE_DEACETYLATION	GOBP_HISTONE_DEACETYLATION		12	0.303203	1.22834	0.238281	0.452561	1	660	tags=83%, list=53%, signal=176%
GOCC_NEURON_SPINE	GOCC_NEURON_SPINE		23	0.209603	1.22772	0.206544	0.452606	1	930	tags=96%, list=75%, signal=376%
GOBP_CARDIOCYTE_DIFFERENTIATION	GOBP_CARDIOCYTE_DIFFERENTIATION		19	0.243847	1.2274	0.207243	0.452233	1	876	tags=95%, list=71%, signal=318%
GOBP_CELLULAR_CARBOHYDRATE_METABOLIC_PROCESS	GOBP_CELLULAR_CARBOHYDRATE_METABOLIC_PROCESS		26	0.20479	1.22666	0.240704	0.452574	1	275	tags=42%, list=22%, signal=53%
GOBP_MACROMOLECULE_DEACYLATION	GOBP_MACROMOLECULE_DEACYLATION		16	0.259395	1.22552	0.20911	0.453751	1	689	tags=81%, list=56%, signal=180%
GOMF_CELL_ADHESION_MOLECULE_BINDING	GOMF_CELL_ADHESION_MOLECULE_BINDING		65	0.132308	1.22546	0.195695	0.453012	1	950	tags=89%, list=77%, signal=362%
GOBP_NOTCH_SIGNALING_PATHWAY	GOBP_NOTCH_SIGNALING_PATHWAY		17	0.252946	1.22485	0.219758	0.453184	1	492	tags=65%, list=40%, signal=106%
GOBP_REGULATION_OF_PROTEIN_CATABOLIC_PROCESS	GOBP_REGULATION_OF_PROTEIN_CATABOLIC_PROCESS		45	0.160019	1.2242	0.21281	0.453457	1	414	tags=49%, list=33%, signal=71%
GOBP_SPERMATID_DIFFERENTIATION	GOBP_SPERMATID_DIFFERENTIATION		13	0.275218	1.22338	0.195312	0.453913	1	329	tags=54%, list=27%, signal=73%
GOCC_CONTRACTILE_FIBER	GOCC_CONTRACTILE_FIBER		24	0.20943	1.22255	0.230174	0.454372	1	726	tags=79%, list=59%, signal=187%
GOBP_ESTABLISHMENT_OF_PROTEIN_LOCALIZATION_TO_MEMBRANE	GOBP_ESTABLISHMENT_OF_PROTEIN_LOCALIZATION_TO_MEMBRANE		24	0.213268	1.22186	0.212851	0.45478	1	618	tags=71%, list=50%, signal=138%
GOBP_REGULATION_OF_CALCIUM_ION_TRANSMEMBRANE_TRANSPORT	GOBP_REGULATION_OF_CALCIUM_ION_TRANSMEMBRANE_TRANSPORT		14	0.273946	1.21952	0.230461	0.45773	1	726	tags=86%, list=59%, signal=204%
GOBP_VIRAL_PROCESS	GOBP_VIRAL_PROCESS		48	0.151846	1.21949	0.227184	0.456949	1	748	tags=75%, list=60%, signal=182%
GOBP_NIK_NF_KAPPAB_SIGNALING	GOBP_NIK_NF_KAPPAB_SIGNALING		15	0.261497	1.2174	0.216867	0.459667	1	588	tags=73%, list=47%, signal=138%
GOBP_CARDIAC_MUSCLE_CELL_DIFFERENTIATION	GOBP_CARDIAC_MUSCLE_CELL_DIFFERENTIATION		17	0.23717	1.21671	0.204499	0.459949	1	876	tags=94%, list=71%, signal=316%
GOBP_REGULATION_OF_SYNAPSE_STRUCTURE_OR_ACTIVITY	GOBP_REGULATION_OF_SYNAPSE_STRUCTURE_OR_ACTIVITY		24	0.211897	1.21671	0.211462	0.459126	1	723	tags=79%, list=58%, signal=186%
GOBP_REGULATION_OF_ANATOMICAL_STRUCTURE_SIZE	GOBP_REGULATION_OF_ANATOMICAL_STRUCTURE_SIZE		43	0.162694	1.21649	0.236253	0.458625	1	381	tags=47%, list=31%, signal=65%
GOCC_CENTROSOME	GOCC_CENTROSOME		57	0.13605	1.216	0.207877	0.45851	1	817	tags=79%, list=66%, signal=221%
GOBP_FERTILIZATION	GOBP_FERTILIZATION		12	0.290988	1.216	0.198397	0.4577	1	675	tags=83%, list=54%, signal=181%
GOBP_POSITIVE_REGULATION_OF_CELL_ACTIVATION	GOBP_POSITIVE_REGULATION_OF_CELL_ACTIVATION		33	0.175265	1.215	0.209901	0.458436	1	802	tags=82%, list=65%, signal=225%
GOCC_SUPRAMOLECULAR_POLYMER	GOCC_SUPRAMOLECULAR_POLYMER		74	0.1238	1.21349	0.230769	0.460112	1	726	tags=70%, list=59%, signal=159%
GOBP_VACUOLE_ORGANIZATION	GOBP_VACUOLE_ORGANIZATION		28	0.195191	1.21301	0.225933	0.46003	1	781	tags=82%, list=63%, signal=217%
GOMF_PASSIVE_TRANSMEMBRANE_TRANSPORTER_ACTIVITY	GOMF_PASSIVE_TRANSMEMBRANE_TRANSPORTER_ACTIVITY		14	0.27313	1.21287	0.220077	0.459401	1	107	tags=36%, list=9%, signal=39%
GOCC_NUCLEOLUS	GOCC_NUCLEOLUS		88	0.110795	1.20936	0.206379	0.464328	1	745	tags=70%, list=60%, signal=164%
GOBP_ORGANOPHOSPHATE_ESTER_TRANSPORT	GOBP_ORGANOPHOSPHATE_ESTER_TRANSPORT		14	0.271032	1.20858	0.228866	0.464826	1	641	tags=79%, list=52%, signal=161%
GOBP_RESPONSE_TO_MECHANICAL_STIMULUS	GOBP_RESPONSE_TO_MECHANICAL_STIMULUS		28	0.19637	1.20846	0.223062	0.464254	1	381	tags=50%, list=31%, signal=71%
GOCC_CELL_CORTEX	GOCC_CELL_CORTEX		37	0.167689	1.20831	0.22824	0.463666	1	367	tags=46%, list=30%, signal=63%
GOBP_APPENDAGE_DEVELOPMENT	GOBP_APPENDAGE_DEVELOPMENT		18	0.24068	1.20809	0.224066	0.463208	1	876	tags=94%, list=71%, signal=317%
GOCC_PROTEIN_KINASE_COMPLEX	GOCC_PROTEIN_KINASE_COMPLEX		11	0.302315	1.20766	0.244898	0.46309	1	642	tags=82%, list=52%, signal=168%
GOBP_REGULATION_OF_EPITHELIAL_TO_MESENCHYMAL_TRANSITION	GOBP_REGULATION_OF_EPITHELIAL_TO_MESENCHYMAL_TRANSITION		15	0.256327	1.20702	0.201961	0.463428	1	925	tags=100%, list=75%, signal=389%
GOMF_HISTONE_BINDING	GOMF_HISTONE_BINDING		36	0.171465	1.20653	0.232794	0.46343	1	757	tags=78%, list=61%, signal=194%
GOMF_GUANYL_NUCLEOTIDE_EXCHANGE_FACTOR_ACTIVITY	GOMF_GUANYL_NUCLEOTIDE_EXCHANGE_FACTOR_ACTIVITY		22	0.217197	1.2032	0.236948	0.468177	1	129	tags=32%, list=10%, signal=35%
GOBP_CELL_JUNCTION_ASSEMBLY	GOBP_CELL_JUNCTION_ASSEMBLY		44	0.156583	1.2021	0.238659	0.469171	1	319	tags=41%, list=26%, signal=53%
GOMF_PEPTIDASE_REGULATOR_ACTIVITY	GOMF_PEPTIDASE_REGULATOR_ACTIVITY		16	0.252451	1.20203	0.241935	0.468482	1	620	tags=75%, list=50%, signal=148%
GOBP_CIRCULATORY_SYSTEM_PROCESS	GOBP_CIRCULATORY_SYSTEM_PROCESS		55	0.140315	1.20179	0.205825	0.468097	1	216	tags=31%, list=17%, signal=36%
GOBP_POSITIVE_REGULATION_OF_WOUND_HEALING	GOBP_POSITIVE_REGULATION_OF_WOUND_HEALING		10	0.302439	1.20092	0.267578	0.468608	1	743	tags=90%, list=60%, signal=223%
GOMF_P53_BINDING	GOMF_P53_BINDING		12	0.283116	1.20027	0.237721	0.468894	1	478	tags=67%, list=39%, signal=107%
GOBP_POSITIVE_REGULATION_OF_DEFENSE_RESPONSE	GOBP_POSITIVE_REGULATION_OF_DEFENSE_RESPONSE		28	0.187058	1.19941	0.225243	0.469505	1	348	tags=46%, list=28%, signal=63%
GOBP_REGULATION_OF_LIPID_METABOLIC_PROCESS	GOBP_REGULATION_OF_LIPID_METABOLIC_PROCESS		22	0.218391	1.19767	0.250485	0.471581	1	353	tags=50%, list=28%, signal=69%
GOBP_REGULATION_OF_HEART_CONTRACTION	GOBP_REGULATION_OF_HEART_CONTRACTION		14	0.265323	1.19667	0.232759	0.47243	1	648	tags=79%, list=52%, signal=163%
GOBP_POSITIVE_REGULATION_OF_SMOOTH_MUSCLE_CELL_PROLIFERATION	GOBP_POSITIVE_REGULATION_OF_SMOOTH_MUSCLE_CELL_PROLIFERATION		11	0.298913	1.19542	0.209581	0.473739	1	308	tags=55%, list=25%, signal=72%
GOCC_PROTEIN_DNA_COMPLEX	GOCC_PROTEIN_DNA_COMPLEX		12	0.290174	1.1949	0.229675	0.473798	1	676	tags=83%, list=55%, signal=181%
GOBP_NEGATIVE_REGULATION_OF_NEURON_DIFFERENTIATION	GOBP_NEGATIVE_REGULATION_OF_NEURON_DIFFERENTIATION		10	0.308943	1.18986	0.24948	0.481441	1	363	tags=60%, list=29%, signal=84%
GOCC_CLUSTER_OF_ACTIN_BASED_CELL_PROJECTIONS	GOCC_CLUSTER_OF_ACTIN_BASED_CELL_PROJECTIONS		17	0.237651	1.18888	0.222944	0.482072	1	146	tags=35%, list=12%, signal=39%
GOBP_REGULATION_OF_REPRODUCTIVE_PROCESS	GOBP_REGULATION_OF_REPRODUCTIVE_PROCESS		11	0.296841	1.18471	0.235178	0.488152	1	536	tags=73%, list=43%, signal=127%
GOBP_CELLULAR_RESPONSE_TO_OXYGEN_LEVELS	GOBP_CELLULAR_RESPONSE_TO_OXYGEN_LEVELS		22	0.211972	1.18439	0.240175	0.48783	1	699	tags=77%, list=56%, signal=174%
GOBP_POSITIVE_REGULATION_OF_PHOSPHORYLATION	GOBP_POSITIVE_REGULATION_OF_PHOSPHORYLATION		65	0.127987	1.1834	0.253937	0.488755	1	688	tags=68%, list=55%, signal=144%
GOBP_NEURON_PROJECTION_GUIDANCE	GOBP_NEURON_PROJECTION_GUIDANCE		17	0.239142	1.1821	0.241597	0.490072	1	363	tags=53%, list=29%, signal=74%
GOBP_PROTEIN_MATURATION	GOBP_PROTEIN_MATURATION		24	0.207511	1.17558	0.277311	0.500304	1	625	tags=71%, list=50%, signal=140%
GOBP_VASCULOGENESIS	GOBP_VASCULOGENESIS		15	0.250884	1.17551	0.247465	0.499561	1	353	tags=53%, list=28%, signal=74%
GOBP_REGULATION_OF_RESPONSE_TO_BIOTIC_STIMULUS	GOBP_REGULATION_OF_RESPONSE_TO_BIOTIC_STIMULUS		35	0.175697	1.17333	0.248588	0.502479	1	425	tags=51%, list=34%, signal=76%
GOBP_CENTRAL_NERVOUS_SYSTEM_DEVELOPMENT	GOBP_CENTRAL_NERVOUS_SYSTEM_DEVELOPMENT		100	0.105965	1.17262	0.272727	0.502905	1	833	tags=77%, list=67%, signal=216%
GOBP_BEHAVIOR	GOBP_BEHAVIOR		50	0.143361	1.17207	0.258727	0.502958	1	994	tags=94%, list=80%, signal=455%
GOBP_REGULATION_OF_SYNAPTIC_PLASTICITY	GOBP_REGULATION_OF_SYNAPTIC_PLASTICITY		14	0.261827	1.16952	0.255238	0.506671	1	918	tags=100%, list=74%, signal=381%
GOBP_REGULATION_OF_CIRCADIAN_RHYTHM	GOBP_REGULATION_OF_CIRCADIAN_RHYTHM		24	0.196272	1.16751	0.258126	0.509136	1	587	tags=67%, list=47%, signal=124%
GOBP_DETECTION_OF_STIMULUS	GOBP_DETECTION_OF_STIMULUS		10	0.306504	1.16618	0.249004	0.510567	1	490	tags=70%, list=40%, signal=115%
GOBP_SUPRAMOLECULAR_FIBER_ORGANIZATION	GOBP_SUPRAMOLECULAR_FIBER_ORGANIZATION		77	0.116604	1.16447	0.227642	0.512636	1	733	tags=70%, list=59%, signal=161%
GOBP_CANONICAL_WNT_SIGNALING_PATHWAY	GOBP_CANONICAL_WNT_SIGNALING_PATHWAY		38	0.165951	1.16443	0.26327	0.511859	1	289	tags=39%, list=23%, signal=50%
GOBP_NEGATIVE_REGULATION_OF_CELL_CYCLE	GOBP_NEGATIVE_REGULATION_OF_CELL_CYCLE		31	0.181141	1.16387	0.292247	0.511969	1	660	tags=71%, list=53%, signal=148%
GOBP_MAINTENANCE_OF_CELL_NUMBER	GOBP_MAINTENANCE_OF_CELL_NUMBER		35	0.169532	1.1623	0.272358	0.513824	1	397	tags=49%, list=32%, signal=69%
GOBP_REGULATION_OF_PRODUCTION_OF_MOLECULAR_MEDIATOR_OF_IMMUNE_RESPONSE	GOBP_REGULATION_OF_PRODUCTION_OF_MOLECULAR_MEDIATOR_OF_IMMUNE_RESPONSE		13	0.261238	1.16112	0.264529	0.51498	1	60	tags=31%, list=5%, signal=32%
GOBP_REGULATION_OF_CELL_CYCLE	GOBP_REGULATION_OF_CELL_CYCLE		107	0.101896	1.15973	0.270707	0.516545	1	660	tags=63%, list=53%, signal=122%
GOCC_GLUTAMATERGIC_SYNAPSE	GOCC_GLUTAMATERGIC_SYNAPSE		36	0.165559	1.15946	0.267748	0.516162	1	833	tags=83%, list=67%, signal=247%
GOBP_RESPONSE_TO_INSULIN	GOBP_RESPONSE_TO_INSULIN		36	0.166205	1.15743	0.292929	0.518938	1	660	tags=69%, list=53%, signal=144%
GOBP_SYNAPSE_ASSEMBLY	GOBP_SYNAPSE_ASSEMBLY		12	0.274973	1.15716	0.292017	0.518556	1	798	tags=92%, list=64%, signal=255%
GOBP_POSITIVE_REGULATION_OF_LYMPHOCYTE_ACTIVATION	GOBP_POSITIVE_REGULATION_OF_LYMPHOCYTE_ACTIVATION		28	0.180929	1.15513	0.277886	0.521326	1	444	tags=54%, list=36%, signal=82%
GOBP_PROTEIN_HOMOOLIGOMERIZATION	GOBP_PROTEIN_HOMOOLIGOMERIZATION		11	0.282565	1.1549	0.24898	0.520915	1	779	tags=91%, list=63%, signal=242%
GOBP_REGULATION_OF_B_CELL_ACTIVATION	GOBP_REGULATION_OF_B_CELL_ACTIVATION		12	0.277687	1.1548	0.256214	0.52019	1	588	tags=75%, list=47%, signal=141%
GOBP_CELLULAR_RESPONSE_TO_EXTERNAL_STIMULUS	GOBP_CELLULAR_RESPONSE_TO_EXTERNAL_STIMULUS		35	0.165857	1.15366	0.275229	0.521201	1	614	tags=66%, list=50%, signal=126%
GOBP_REGULATION_OF_LYMPHOCYTE_MEDIATED_IMMUNITY	GOBP_REGULATION_OF_LYMPHOCYTE_MEDIATED_IMMUNITY		11	0.282565	1.1535	0.280992	0.520628	1	779	tags=91%, list=63%, signal=242%
GOMF_N_METHYLTRANSFERASE_ACTIVITY	GOMF_N_METHYLTRANSFERASE_ACTIVITY		11	0.288927	1.15345	0.279503	0.519893	1	433	tags=64%, list=35%, signal=97%
GOBP_MITOTIC_CELL_CYCLE	GOBP_MITOTIC_CELL_CYCLE		81	0.116522	1.15299	0.280164	0.519801	1	660	tags=64%, list=53%, signal=128%
GOBP_RETINA_DEVELOPMENT_IN_CAMERA_TYPE_EYE	GOBP_RETINA_DEVELOPMENT_IN_CAMERA_TYPE_EYE		16	0.236928	1.15276	0.271805	0.51934	1	794	tags=88%, list=64%, signal=240%
GOBP_HOMEOSTATIC_PROCESS	GOBP_HOMEOSTATIC_PROCESS		129	0.0907695	1.15155	0.255446	0.520508	1	398	tags=40%, list=32%, signal=53%
GOBP_HEART_DEVELOPMENT	GOBP_HEART_DEVELOPMENT		66	0.122709	1.1509	0.282609	0.520803	1	381	tags=42%, list=31%, signal=58%
GOBP_IMMUNE_SYSTEM_DEVELOPMENT	GOBP_IMMUNE_SYSTEM_DEVELOPMENT		19	0.216389	1.14859	0.277344	0.523974	1	779	tags=84%, list=63%, signal=223%
GOBP_ACTIN_FILAMENT_ORGANIZATION	GOBP_ACTIN_FILAMENT_ORGANIZATION		51	0.139283	1.14782	0.298343	0.52436	1	733	tags=73%, list=59%, signal=170%
GOBP_HEPATICOBILIARY_SYSTEM_DEVELOPMENT	GOBP_HEPATICOBILIARY_SYSTEM_DEVELOPMENT		16	0.230392	1.14541	0.292829	0.527922	1	182	tags=38%, list=15%, signal=43%
GOBP_WOUND_HEALING	GOBP_WOUND_HEALING		42	0.15184	1.14538	0.266393	0.527094	1	939	tags=90%, list=76%, signal=360%
GOCC_SITE_OF_POLARIZED_GROWTH	GOCC_SITE_OF_POLARIZED_GROWTH		19	0.216561	1.14165	0.284024	0.532762	1	583	tags=68%, list=47%, signal=127%
GOMF_PROTEIN_METHYLTRANSFERASE_ACTIVITY	GOMF_PROTEIN_METHYLTRANSFERASE_ACTIVITY		11	0.288927	1.13956	0.296813	0.535495	1	433	tags=64%, list=35%, signal=97%
GOBP_NEGATIVE_REGULATION_OF_GROWTH	GOBP_NEGATIVE_REGULATION_OF_GROWTH		27	0.186407	1.13942	0.290795	0.534898	1	324	tags=44%, list=26%, signal=59%
GOBP_REGULATION_OF_T_CELL_ACTIVATION	GOBP_REGULATION_OF_T_CELL_ACTIVATION		34	0.16974	1.13873	0.285714	0.53516	1	779	tags=79%, list=63%, signal=208%
GOMF_PHOSPHATIDYLINOSITOL_PHOSPHATE_BINDING	GOMF_PHOSPHATIDYLINOSITOL_PHOSPHATE_BINDING		14	0.254486	1.13666	0.287755	0.537847	1	927	tags=100%, list=75%, signal=392%
GOBP_PRODUCTION_OF_MOLECULAR_MEDIATOR_OF_IMMUNE_RESPONSE	GOBP_PRODUCTION_OF_MOLECULAR_MEDIATOR_OF_IMMUNE_RESPONSE		15	0.24381	1.13619	0.291837	0.53788	1	775	tags=87%, list=63%, signal=228%
GOBP_SIGNAL_RELEASE	GOBP_SIGNAL_RELEASE		26	0.18331	1.13615	0.296154	0.537079	1	158	tags=31%, list=13%, signal=35%
GOBP_ACTIN_FILAMENT_BUNDLE_ORGANIZATION	GOBP_ACTIN_FILAMENT_BUNDLE_ORGANIZATION		22	0.201373	1.13406	0.290196	0.539837	1	881	tags=91%, list=71%, signal=308%
GOCC_ACETYLTRANSFERASE_COMPLEX	GOCC_ACETYLTRANSFERASE_COMPLEX		10	0.299187	1.13392	0.282828	0.539201	1	623	tags=80%, list=50%, signal=159%
GOBP_REGULATION_OF_INNATE_IMMUNE_RESPONSE	GOBP_REGULATION_OF_INNATE_IMMUNE_RESPONSE		29	0.177852	1.13302	0.279441	0.539982	1	425	tags=52%, list=34%, signal=77%
GOBP_REGULATION_OF_CARBOHYDRATE_METABOLIC_PROCESS	GOBP_REGULATION_OF_CARBOHYDRATE_METABOLIC_PROCESS		18	0.221768	1.13119	0.292969	0.542416	1	348	tags=50%, list=28%, signal=68%
GOBP_RESPONSE_TO_INTERLEUKIN_1	GOBP_RESPONSE_TO_INTERLEUKIN_1		15	0.243537	1.13101	0.283465	0.541839	1	362	tags=53%, list=29%, signal=74%
GOBP_ESTABLISHMENT_OF_PROTEIN_LOCALIZATION	GOBP_ESTABLISHMENT_OF_PROTEIN_LOCALIZATION		152	0.0833978	1.12949	0.294118	0.543608	1	618	tags=57%, list=50%, signal=100%
GOMF_HISTONE_DEACETYLASE_BINDING	GOMF_HISTONE_DEACETYLASE_BINDING		12	0.278502	1.12885	0.287449	0.54389	1	587	tags=75%, list=47%, signal=141%
GOBP_CELLULAR_RESPONSE_TO_INSULIN_STIMULUS	GOBP_CELLULAR_RESPONSE_TO_INSULIN_STIMULUS		30	0.171074	1.12796	0.302521	0.544636	1	660	tags=70%, list=53%, signal=146%
GOBP_EMBRYO_DEVELOPMENT	GOBP_EMBRYO_DEVELOPMENT		108	0.0941304	1.12497	0.311475	0.549181	1	788	tags=72%, list=64%, signal=181%
GOCC_SWI_SNF_SUPERFAMILY_TYPE_COMPLEX	GOCC_SWI_SNF_SUPERFAMILY_TYPE_COMPLEX		11	0.278719	1.12428	0.314563	0.549564	1	671	tags=82%, list=54%, signal=177%
GOCC_I_BAND	GOCC_I_BAND		16	0.234886	1.12411	0.280443	0.54902	1	719	tags=81%, list=58%, signal=191%
GOMF_GTPASE_ACTIVITY	GOMF_GTPASE_ACTIVITY		29	0.18033	1.123	0.304519	0.550054	1	422	tags=52%, list=34%, signal=77%
GOMF_ATP_DEPENDENT_ACTIVITY	GOMF_ATP_DEPENDENT_ACTIVITY		37	0.159893	1.12295	0.318359	0.549266	1	678	tags=70%, list=55%, signal=150%
GOBP_POSITIVE_REGULATION_OF_SUPRAMOLECULAR_FIBER_ORGANIZATION	GOBP_POSITIVE_REGULATION_OF_SUPRAMOLECULAR_FIBER_ORGANIZATION		18	0.219494	1.12242	0.306	0.549244	1	833	tags=89%, list=67%, signal=267%
GOBP_REGULATION_OF_CELL_CELL_ADHESION	GOBP_REGULATION_OF_CELL_CELL_ADHESION		50	0.136471	1.12212	0.295499	0.549022	1	779	tags=76%, list=63%, signal=196%
GOBP_REGULATION_OF_LYMPHOCYTE_ACTIVATION	GOBP_REGULATION_OF_LYMPHOCYTE_ACTIVATION		43	0.143382	1.11915	0.323974	0.553258	1	779	tags=77%, list=63%, signal=199%
GOMF_TRANSFERASE_ACTIVITY_TRANSFERRING_PHOSPHORUS_CONTAINING_GROUPS	GOMF_TRANSFERASE_ACTIVITY_TRANSFERRING_PHOSPHORUS_CONTAINING_GROUPS		91	0.103616	1.11708	0.304	0.555942	1	425	tags=44%, list=34%, signal=62%
GOBP_RESPONSE_TO_BMP	GOBP_RESPONSE_TO_BMP		20	0.209836	1.1169	0.308429	0.555437	1	363	tags=50%, list=29%, signal=70%
GOBP_BONE_DEVELOPMENT	GOBP_BONE_DEVELOPMENT		18	0.217676	1.11669	0.30099	0.554889	1	353	tags=50%, list=28%, signal=69%
GOBP_MAINTENANCE_OF_LOCATION_IN_CELL	GOBP_MAINTENANCE_OF_LOCATION_IN_CELL		14	0.243766	1.11568	0.309478	0.555911	1	763	tags=86%, list=62%, signal=220%
GOBP_COLUMNAR_CUBOIDAL_EPITHELIAL_CELL_DIFFERENTIATION	GOBP_COLUMNAR_CUBOIDAL_EPITHELIAL_CELL_DIFFERENTIATION		11	0.285598	1.11477	0.317554	0.556644	1	888	tags=100%, list=72%, signal=349%
GOBP_POSITIVE_REGULATION_OF_CYTOSKELETON_ORGANIZATION	GOBP_POSITIVE_REGULATION_OF_CYTOSKELETON_ORGANIZATION		18	0.225405	1.11392	0.306748	0.557196	1	688	tags=78%, list=55%, signal=172%
GOCC_SCHAFFER_COLLATERAL_CA1_SYNAPSE	GOCC_SCHAFFER_COLLATERAL_CA1_SYNAPSE		13	0.25315	1.11369	0.322851	0.556746	1	833	tags=92%, list=67%, signal=278%
GOBP_POSITIVE_REGULATION_OF_NEUROGENESIS	GOBP_POSITIVE_REGULATION_OF_NEUROGENESIS		19	0.214966	1.11317	0.310638	0.556829	1	846	tags=89%, list=68%, signal=277%
GOCC_AUTOPHAGOSOME	GOCC_AUTOPHAGOSOME		15	0.244898	1.11132	0.313609	0.559346	1	939	tags=100%, list=76%, signal=407%
GOBP_REGULATION_OF_PROTEOLYSIS	GOBP_REGULATION_OF_PROTEOLYSIS		73	0.113228	1.11061	0.320388	0.559754	1	937	tags=86%, list=76%, signal=332%
GOBP_TELENCEPHALON_DEVELOPMENT	GOBP_TELENCEPHALON_DEVELOPMENT		23	0.193384	1.10944	0.314229	0.560967	1	788	tags=83%, list=64%, signal=222%
GOCC_RUFFLE_MEMBRANE	GOCC_RUFFLE_MEMBRANE		14	0.247728	1.10921	0.308448	0.560475	1	581	tags=71%, list=47%, signal=133%
GOBP_REGULATION_OF_OSSIFICATION	GOBP_REGULATION_OF_OSSIFICATION		11	0.283009	1.10813	0.314779	0.561673	1	553	tags=73%, list=45%, signal=130%
GOBP_STRESS_ACTIVATED_PROTEIN_KINASE_SIGNALING_CASCADE	GOBP_STRESS_ACTIVATED_PROTEIN_KINASE_SIGNALING_CASCADE		33	0.166604	1.10764	0.312261	0.561688	1	587	tags=64%, list=47%, signal=118%
GOBP_COGNITION	GOBP_COGNITION		30	0.16832	1.10713	0.307847	0.561674	1	994	tags=97%, list=80%, signal=475%
GOBP_CARBOHYDRATE_TRANSMEMBRANE_TRANSPORT	GOBP_CARBOHYDRATE_TRANSMEMBRANE_TRANSPORT		13	0.24895	1.10628	0.299578	0.562321	1	552	tags=69%, list=45%, signal=123%
GOBP_REGULATION_OF_CELLULAR_CARBOHYDRATE_METABOLIC_PROCESS	GOBP_REGULATION_OF_CELLULAR_CARBOHYDRATE_METABOLIC_PROCESS		13	0.259733	1.10453	0.320487	0.564623	1	348	tags=54%, list=28%, signal=74%
GOBP_POSTSYNAPSE_ORGANIZATION	GOBP_POSTSYNAPSE_ORGANIZATION		22	0.195552	1.10334	0.339181	0.565918	1	719	tags=77%, list=58%, signal=181%
GOBP_NUCLEUS_ORGANIZATION	GOBP_NUCLEUS_ORGANIZATION		14	0.2433	1.10303	0.315385	0.565592	1	675	tags=79%, list=54%, signal=170%
GOMF_SMAD_BINDING	GOMF_SMAD_BINDING		16	0.228758	1.10259	0.325253	0.565572	1	494	tags=63%, list=40%, signal=103%
GOBP_ACTIVATION_OF_INNATE_IMMUNE_RESPONSE	GOBP_ACTIVATION_OF_INNATE_IMMUNE_RESPONSE		19	0.211819	1.10134	0.338028	0.566856	1	393	tags=53%, list=32%, signal=76%
GOBP_BIOLOGICAL_PROCESS_INVOLVED_IN_INTERSPECIES_INTERACTION_BETWEEN_ORGANISMS	GOBP_BIOLOGICAL_PROCESS_INVOLVED_IN_INTERSPECIES_INTERACTION_BETWEEN_ORGANISMS		124	0.0878136	1.10025	0.31185	0.568084	1	781	tags=71%, list=63%, signal=173%
GOBP_POSITIVE_REGULATION_OF_EPITHELIAL_CELL_MIGRATION	GOBP_POSITIVE_REGULATION_OF_EPITHELIAL_CELL_MIGRATION		20	0.206557	1.09937	0.313492	0.568917	1	925	tags=95%, list=75%, signal=368%
GOBP_NEURON_APOPTOTIC_PROCESS	GOBP_NEURON_APOPTOTIC_PROCESS		24	0.189693	1.09813	0.318471	0.570269	1	595	tags=67%, list=48%, signal=126%
GOBP_POSITIVE_REGULATION_OF_RESPONSE_TO_WOUNDING	GOBP_POSITIVE_REGULATION_OF_RESPONSE_TO_WOUNDING		13	0.24895	1.09743	0.309859	0.570659	1	552	tags=69%, list=45%, signal=123%
GOBP_POSITIVE_REGULATION_OF_PRODUCTION_OF_MOLECULAR_MEDIATOR_OF_IMMUNE_RESPONSE	GOBP_POSITIVE_REGULATION_OF_PRODUCTION_OF_MOLECULAR_MEDIATOR_OF_IMMUNE_RESPONSE		10	0.276423	1.09607	0.326044	0.572183	1	775	tags=90%, list=63%, signal=238%
GOMF_ENDOPEPTIDASE_REGULATOR_ACTIVITY	GOMF_ENDOPEPTIDASE_REGULATOR_ACTIVITY		14	0.236309	1.09184	0.316222	0.578706	1	595	tags=71%, list=48%, signal=136%
GOBP_MALE_GAMETE_GENERATION	GOBP_MALE_GAMETE_GENERATION		44	0.138492	1.08955	0.341699	0.58198	1	397	tags=45%, list=32%, signal=64%
GOCC_MIDBODY	GOCC_MIDBODY		24	0.183388	1.08834	0.334	0.583387	1	706	tags=75%, list=57%, signal=171%
GOBP_PHOSPHOLIPID_TRANSPORT	GOBP_PHOSPHOLIPID_TRANSPORT		10	0.284553	1.0882	0.34334	0.582779	1	641	tags=80%, list=52%, signal=164%
GOBP_RESPONSE_TO_IONIZING_RADIATION	GOBP_RESPONSE_TO_IONIZING_RADIATION		13	0.249577	1.08742	0.327416	0.583245	1	742	tags=85%, list=60%, signal=208%
GOBP_POSITIVE_REGULATION_OF_MONOATOMIC_ION_TRANSMEMBRANE_TRANSPORT	GOBP_POSITIVE_REGULATION_OF_MONOATOMIC_ION_TRANSMEMBRANE_TRANSPORT		10	0.278862	1.08695	0.32397	0.583351	1	648	tags=80%, list=52%, signal=166%
GOBP_CELL_SURFACE_RECEPTOR_SIGNALING_PATHWAY_INVOLVED_IN_CELL_CELL_SIGNALING	GOBP_CELL_SURFACE_RECEPTOR_SIGNALING_PATHWAY_INVOLVED_IN_CELL_CELL_SIGNALING		58	0.124336	1.0868	0.331361	0.582743	1	301	tags=36%, list=24%, signal=46%
GOBP_PEPTIDYL_LYSINE_ACETYLATION	GOBP_PEPTIDYL_LYSINE_ACETYLATION		19	0.206949	1.08551	0.324701	0.584183	1	660	tags=74%, list=53%, signal=155%
GOBP_CARBOHYDRATE_TRANSPORT	GOBP_CARBOHYDRATE_TRANSPORT		15	0.235918	1.08409	0.326	0.585872	1	206	tags=40%, list=17%, signal=47%
GOBP_CELLULAR_RESPONSE_TO_ORGANIC_CYCLIC_COMPOUND	GOBP_CELLULAR_RESPONSE_TO_ORGANIC_CYCLIC_COMPOUND		72	0.113299	1.08383	0.343496	0.585439	1	435	tags=46%, list=35%, signal=67%
GOCC_TRANS_GOLGI_NETWORK	GOCC_TRANS_GOLGI_NETWORK		28	0.171264	1.08269	0.338432	0.586712	1	500	tags=57%, list=40%, signal=94%
GOBP_GOLGI_ORGANIZATION	GOBP_GOLGI_ORGANIZATION		21	0.194187	1.08247	0.352227	0.586218	1	648	tags=71%, list=52%, signal=147%
GOBP_FOREBRAIN_DEVELOPMENT	GOBP_FOREBRAIN_DEVELOPMENT		40	0.146667	1.08189	0.336032	0.586413	1	381	tags=45%, list=31%, signal=63%
GOBP_REGULATION_OF_CELL_CYCLE_PHASE_TRANSITION	GOBP_REGULATION_OF_CELL_CYCLE_PHASE_TRANSITION		39	0.147612	1.08188	0.343511	0.585555	1	553	tags=59%, list=45%, signal=103%
GOBP_PEPTIDYL_AMINO_ACID_MODIFICATION	GOBP_PEPTIDYL_AMINO_ACID_MODIFICATION		120	0.0901786	1.08131	0.374494	0.585806	1	673	tags=63%, list=54%, signal=123%
GOBP_NEURON_DEATH	GOBP_NEURON_DEATH		37	0.15367	1.08122	0.344086	0.585088	1	719	tags=73%, list=58%, signal=168%
GOBP_MYELOID_CELL_HOMEOSTASIS	GOBP_MYELOID_CELL_HOMEOSTASIS		19	0.209233	1.07968	0.353175	0.58699	1	853	tags=89%, list=69%, signal=282%
GOBP_POSITIVE_REGULATION_OF_RESPONSE_TO_BIOTIC_STIMULUS	GOBP_POSITIVE_REGULATION_OF_RESPONSE_TO_BIOTIC_STIMULUS		24	0.185855	1.07611	0.357294	0.592692	1	393	tags=50%, list=32%, signal=72%
GOBP_PROTEIN_MODIFICATION_BY_SMALL_PROTEIN_CONJUGATION	GOBP_PROTEIN_MODIFICATION_BY_SMALL_PROTEIN_CONJUGATION		98	0.0970907	1.07488	0.354639	0.594034	1	622	tags=59%, list=50%, signal=109%
GOBP_CALCIUM_ION_TRANSPORT	GOBP_CALCIUM_ION_TRANSPORT		26	0.176467	1.07466	0.370937	0.593541	1	834	tags=85%, list=67%, signal=253%
GOBP_BIOLOGICAL_PROCESS_INVOLVED_IN_SYMBIOTIC_INTERACTION	GOBP_BIOLOGICAL_PROCESS_INVOLVED_IN_SYMBIOTIC_INTERACTION		33	0.157741	1.07056	0.345382	0.600119	1	748	tags=76%, list=60%, signal=186%
GOBP_REGULATION_OF_CELL_SHAPE	GOBP_REGULATION_OF_CELL_SHAPE		12	0.258958	1.06833	0.374245	0.603368	1	301	tags=50%, list=24%, signal=65%
GOBP_REGULATION_OF_STEM_CELL_DIFFERENTIATION	GOBP_REGULATION_OF_STEM_CELL_DIFFERENTIATION		10	0.279675	1.06733	0.367304	0.604395	1	275	tags=50%, list=22%, signal=64%
GOBP_APPENDAGE_MORPHOGENESIS	GOBP_APPENDAGE_MORPHOGENESIS		15	0.228844	1.0668	0.372816	0.604504	1	876	tags=93%, list=71%, signal=314%
GOCC_EXTERNAL_SIDE_OF_PLASMA_MEMBRANE	GOCC_EXTERNAL_SIDE_OF_PLASMA_MEMBRANE		13	0.248762	1.06571	0.356589	0.605638	1	743	tags=85%, list=60%, signal=209%
GOBP_RESPONSE_TO_CORTICOSTEROID	GOBP_RESPONSE_TO_CORTICOSTEROID		18	0.206947	1.06548	0.349594	0.605174	1	435	tags=56%, list=35%, signal=84%
GOBP_RESPONSE_TO_OSMOTIC_STRESS	GOBP_RESPONSE_TO_OSMOTIC_STRESS		10	0.27561	1.06503	0.364341	0.605047	1	528	tags=70%, list=43%, signal=121%
GOBP_NEGATIVE_REGULATION_OF_MAP_KINASE_ACTIVITY	GOBP_NEGATIVE_REGULATION_OF_MAP_KINASE_ACTIVITY		10	0.278049	1.06292	0.354717	0.608089	1	649	tags=80%, list=52%, signal=166%
GOBP_REGULATION_OF_CELL_ADHESION	GOBP_REGULATION_OF_CELL_ADHESION		87	0.102282	1.06247	0.364892	0.608003	1	779	tags=72%, list=63%, signal=181%
GOBP_POLYSACCHARIDE_METABOLIC_PROCESS	GOBP_POLYSACCHARIDE_METABOLIC_PROCESS		10	0.268293	1.06156	0.367387	0.608829	1	289	tags=50%, list=23%, signal=65%
GOCC_ORGANELLE_SUBCOMPARTMENT	GOCC_ORGANELLE_SUBCOMPARTMENT		103	0.092835	1.06125	0.371595	0.60857	1	375	tags=39%, list=30%, signal=51%
GOMF_TRANSITION_METAL_ION_BINDING	GOMF_TRANSITION_METAL_ION_BINDING		80	0.103017	1.05955	0.344828	0.610941	1	608	tags=59%, list=49%, signal=108%
GOBP_METHYLATION	GOBP_METHYLATION		34	0.154229	1.05936	0.353755	0.610461	1	433	tags=50%, list=35%, signal=75%
GOBP_TRANSMEMBRANE_TRANSPORT	GOBP_TRANSMEMBRANE_TRANSPORT		87	0.100438	1.05878	0.378049	0.610679	1	154	tags=22%, list=12%, signal=23%
GOBP_NEGATIVE_REGULATION_OF_CYTOKINE_PRODUCTION	GOBP_NEGATIVE_REGULATION_OF_CYTOKINE_PRODUCTION		27	0.170804	1.0586	0.363441	0.610113	1	297	tags=41%, list=24%, signal=52%
GOBP_NEGATIVE_REGULATION_OF_PROTEIN_METABOLIC_PROCESS	GOBP_NEGATIVE_REGULATION_OF_PROTEIN_METABOLIC_PROCESS		131	0.0828475	1.0569	0.346008	0.612392	1	1043	tags=92%, list=84%, signal=516%
GOBP_MEIOTIC_CELL_CYCLE	GOBP_MEIOTIC_CELL_CYCLE		12	0.250543	1.05688	0.367886	0.611548	1	208	tags=42%, list=17%, signal=50%
GOBP_EPITHELIAL_CELL_APOPTOTIC_PROCESS	GOBP_EPITHELIAL_CELL_APOPTOTIC_PROCESS		17	0.215478	1.05609	0.368821	0.612243	1	319	tags=47%, list=26%, signal=62%
GOBP_ENDOSOMAL_TRANSPORT	GOBP_ENDOSOMAL_TRANSPORT		29	0.165295	1.05575	0.394422	0.612049	1	654	tags=69%, list=53%, signal=143%
GOBP_NEURON_MIGRATION	GOBP_NEURON_MIGRATION		19	0.199966	1.05327	0.39749	0.615923	1	538	tags=63%, list=43%, signal=110%
GOBP_HISTONE_METHYLATION	GOBP_HISTONE_METHYLATION		17	0.210428	1.05252	0.370809	0.616444	1	544	tags=65%, list=44%, signal=114%
GOBP_AUTOPHAGOSOME_ORGANIZATION	GOBP_AUTOPHAGOSOME_ORGANIZATION		18	0.205674	1.0524	0.365957	0.615783	1	781	tags=83%, list=63%, signal=222%
GOBP_HORMONE_TRANSPORT	GOBP_HORMONE_TRANSPORT		15	0.223946	1.05093	0.355236	0.61764	1	386	tags=53%, list=31%, signal=77%
GOBP_BODY_MORPHOGENESIS	GOBP_BODY_MORPHOGENESIS		12	0.254886	1.05039	0.378119	0.617713	1	926	tags=100%, list=75%, signal=391%
GOBP_SMAD_PROTEIN_SIGNAL_TRANSDUCTION	GOBP_SMAD_PROTEIN_SIGNAL_TRANSDUCTION		10	0.274797	1.04684	0.389002	0.623493	1	33	tags=30%, list=3%, signal=31%
GOBP_POSITIVE_REGULATION_OF_SYNAPTIC_TRANSMISSION	GOBP_POSITIVE_REGULATION_OF_SYNAPTIC_TRANSMISSION		10	0.274797	1.04597	0.363071	0.624231	1	777	tags=90%, list=63%, signal=239%
GOCC_NEURON_PROJECTION_CYTOPLASM	GOCC_NEURON_PROJECTION_CYTOPLASM		11	0.257933	1.04575	0.394	0.623829	1	922	tags=100%, list=74%, signal=386%
GOBP_REGULATION_OF_WNT_SIGNALING_PATHWAY	GOBP_REGULATION_OF_WNT_SIGNALING_PATHWAY		40	0.140833	1.04385	0.394059	0.626563	1	295	tags=38%, list=24%, signal=48%
GOBP_POSITIVE_REGULATION_OF_LEUKOCYTE_CELL_CELL_ADHESION	GOBP_POSITIVE_REGULATION_OF_LEUKOCYTE_CELL_CELL_ADHESION		26	0.175516	1.04339	0.378479	0.626565	1	549	tags=62%, list=44%, signal=108%
GOCC_GOLGI_APPARATUS_SUBCOMPARTMENT	GOCC_GOLGI_APPARATUS_SUBCOMPARTMENT		35	0.144635	1.0418	0.396154	0.628665	1	923	tags=89%, list=74%, signal=337%
GOBP_POSITIVE_REGULATION_OF_CATABOLIC_PROCESS	GOBP_POSITIVE_REGULATION_OF_CATABOLIC_PROCESS		77	0.104979	1.04109	0.411255	0.629163	1	666	tags=64%, list=54%, signal=129%
GOBP_RESPONSE_TO_ALKALOID	GOBP_RESPONSE_TO_ALKALOID		10	0.260976	1.04079	0.410678	0.628837	1	50	tags=30%, list=4%, signal=31%
GOBP_MITOTIC_CELL_CYCLE_PROCESS	GOBP_MITOTIC_CELL_CYCLE_PROCESS		68	0.112678	1.03914	0.392276	0.631192	1	1034	tags=94%, list=83%, signal=535%
GOBP_DNA_TEMPLATED_TRANSCRIPTION_INITIATION	GOBP_DNA_TEMPLATED_TRANSCRIPTION_INITIATION		10	0.268293	1.03862	0.380671	0.631305	1	289	tags=50%, list=23%, signal=65%
GOBP_ALPHA_BETA_T_CELL_ACTIVATION	GOBP_ALPHA_BETA_T_CELL_ACTIVATION		15	0.220136	1.03761	0.397959	0.632344	1	308	tags=47%, list=25%, signal=61%
GOBP_RESPONSE_TO_TOXIC_SUBSTANCE	GOBP_RESPONSE_TO_TOXIC_SUBSTANCE		11	0.254161	1.03593	0.410749	0.634605	1	363	tags=55%, list=29%, signal=76%
GOBP_CELLULAR_RESPONSE_TO_LIPID	GOBP_CELLULAR_RESPONSE_TO_LIPID		58	0.119494	1.03551	0.413306	0.634572	1	435	tags=47%, list=35%, signal=68%
GOBP_CELLULAR_RESPONSE_TO_MOLECULE_OF_BACTERIAL_ORIGIN	GOBP_CELLULAR_RESPONSE_TO_MOLECULE_OF_BACTERIAL_ORIGIN		14	0.233978	1.03276	0.404124	0.638767	1	775	tags=86%, list=63%, signal=226%
GOBP_CD4_POSITIVE_ALPHA_BETA_T_CELL_ACTIVATION	GOBP_CD4_POSITIVE_ALPHA_BETA_T_CELL_ACTIVATION		15	0.220136	1.03198	0.406061	0.639448	1	308	tags=47%, list=25%, signal=61%
GOBP_APOPTOTIC_SIGNALING_PATHWAY	GOBP_APOPTOTIC_SIGNALING_PATHWAY		63	0.111678	1.03167	0.373494	0.639162	1	832	tags=78%, list=67%, signal=224%
GOBP_ESTABLISHMENT_OR_MAINTENANCE_OF_CELL_POLARITY	GOBP_ESTABLISHMENT_OR_MAINTENANCE_OF_CELL_POLARITY		25	0.172675	1.03103	0.4	0.639416	1	930	tags=92%, list=75%, signal=361%
GOBP_CELLULAR_RESPONSE_TO_STEROID_HORMONE_STIMULUS	GOBP_CELLULAR_RESPONSE_TO_STEROID_HORMONE_STIMULUS		32	0.157078	1.03043	0.421569	0.639689	1	778	tags=78%, list=63%, signal=204%
GOBP_GLIAL_CELL_DEVELOPMENT	GOBP_GLIAL_CELL_DEVELOPMENT		10	0.265854	1.03022	0.421782	0.639174	1	788	tags=90%, list=64%, signal=245%
GOBP_DEFENSE_RESPONSE_TO_OTHER_ORGANISM	GOBP_DEFENSE_RESPONSE_TO_OTHER_ORGANISM		72	0.107116	1.0302	0.386139	0.638338	1	425	tags=44%, list=34%, signal=64%
GOBP_REGULATION_OF_SMALL_MOLECULE_METABOLIC_PROCESS	GOBP_REGULATION_OF_SMALL_MOLECULE_METABOLIC_PROCESS		24	0.180373	1.02869	0.431102	0.640251	1	348	tags=46%, list=28%, signal=62%
GOBP_ORGANIC_ACID_TRANSPORT	GOBP_ORGANIC_ACID_TRANSPORT		20	0.195082	1.0284	0.389344	0.639904	1	133	tags=30%, list=11%, signal=33%
GOBP_NEPHRON_EPITHELIUM_DEVELOPMENT	GOBP_NEPHRON_EPITHELIUM_DEVELOPMENT		10	0.265041	1.02834	0.386318	0.639126	1	45	tags=30%, list=4%, signal=31%
GOBP_REGULATION_OF_ACTIN_FILAMENT_BASED_PROCESS	GOBP_REGULATION_OF_ACTIN_FILAMENT_BASED_PROCESS		37	0.142482	1.0283	0.398095	0.638311	1	833	tags=81%, list=67%, signal=240%
GOBP_MUSCLE_CELL_DIFFERENTIATION	GOBP_MUSCLE_CELL_DIFFERENTIATION		41	0.137228	1.02722	0.40797	0.639625	1	893	tags=85%, list=72%, signal=295%
GOBP_NEUROTRANSMITTER_TRANSPORT	GOBP_NEUROTRANSMITTER_TRANSPORT		15	0.214966	1.02659	0.418561	0.639859	1	149	tags=33%, list=12%, signal=37%
GOBP_NEGATIVE_REGULATION_OF_CELLULAR_COMPONENT_ORGANIZATION	GOBP_NEGATIVE_REGULATION_OF_CELLULAR_COMPONENT_ORGANIZATION		73	0.1048	1.02626	0.401261	0.639539	1	743	tags=70%, list=60%, signal=164%
GOBP_EMBRYO_DEVELOPMENT_ENDING_IN_BIRTH_OR_EGG_HATCHING	GOBP_EMBRYO_DEVELOPMENT_ENDING_IN_BIRTH_OR_EGG_HATCHING		72	0.106545	1.02461	0.392354	0.641819	1	839	tags=78%, list=68%, signal=227%
GOBP_REGULATION_OF_STRESS_ACTIVATED_PROTEIN_KINASE_SIGNALING_CASCADE	GOBP_REGULATION_OF_STRESS_ACTIVATED_PROTEIN_KINASE_SIGNALING_CASCADE		24	0.175713	1.02314	0.401515	0.64364	1	767	tags=79%, list=62%, signal=204%
GOBP_MYOTUBE_DIFFERENTIATION	GOBP_MYOTUBE_DIFFERENTIATION		11	0.254087	1.02303	0.41517	0.64297	1	814	tags=91%, list=66%, signal=262%
GOBP_POSITIVE_REGULATION_OF_INTRACELLULAR_SIGNAL_TRANSDUCTION	GOBP_POSITIVE_REGULATION_OF_INTRACELLULAR_SIGNAL_TRANSDUCTION		101	0.0903954	1.0226	0.436293	0.642903	1	780	tags=71%, list=63%, signal=177%
GOBP_REGULATION_OF_GLIOGENESIS	GOBP_REGULATION_OF_GLIOGENESIS		10	0.265854	1.02162	0.400771	0.643788	1	788	tags=90%, list=64%, signal=245%
GOBP_TRANSFORMING_GROWTH_FACTOR_BETA_RECEPTOR_SIGNALING_PATHWAY	GOBP_TRANSFORMING_GROWTH_FACTOR_BETA_RECEPTOR_SIGNALING_PATHWAY		35	0.146295	1.01902	0.421811	0.647839	1	425	tags=49%, list=34%, signal=72%
GOBP_REGULATION_OF_BLOOD_CIRCULATION	GOBP_REGULATION_OF_BLOOD_CIRCULATION		18	0.201764	1.01783	0.420523	0.649148	1	648	tags=72%, list=52%, signal=149%
GOBP_ACTIN_FILAMENT_BASED_MOVEMENT	GOBP_ACTIN_FILAMENT_BASED_MOVEMENT		16	0.207925	1.01768	0.444444	0.64852	1	132	tags=31%, list=11%, signal=35%
GOBP_NEGATIVE_REGULATION_OF_BINDING	GOBP_NEGATIVE_REGULATION_OF_BINDING		14	0.222209	1.01702	0.425926	0.64886	1	258	tags=43%, list=21%, signal=54%
GOBP_POSITIVE_REGULATION_OF_SECRETION	GOBP_POSITIVE_REGULATION_OF_SECRETION		23	0.179451	1.01626	0.433594	0.649395	1	158	tags=30%, list=13%, signal=34%
GOBP_FORMATION_OF_PRIMARY_GERM_LAYER	GOBP_FORMATION_OF_PRIMARY_GERM_LAYER		11	0.254161	1.01611	0.403071	0.648744	1	363	tags=55%, list=29%, signal=76%
GOBP_CALCIUM_ION_TRANSMEMBRANE_IMPORT_INTO_CYTOSOL	GOBP_CALCIUM_ION_TRANSMEMBRANE_IMPORT_INTO_CYTOSOL		10	0.263415	1.01519	0.390244	0.649643	1	791	tags=90%, list=64%, signal=247%
GOBP_MICROTUBULE_BASED_MOVEMENT	GOBP_MICROTUBULE_BASED_MOVEMENT		31	0.1555	1.01466	0.420945	0.649787	1	451	tags=52%, list=36%, signal=79%
GOBP_VESICLE_MEDIATED_TRANSPORT	GOBP_VESICLE_MEDIATED_TRANSPORT		138	0.0785265	1.01402	0.406504	0.650095	1	820	tags=73%, list=66%, signal=192%
GOBP_NEGATIVE_REGULATION_OF_TRANSFERASE_ACTIVITY	GOBP_NEGATIVE_REGULATION_OF_TRANSFERASE_ACTIVITY		36	0.14581	1.01353	0.438492	0.650202	1	719	tags=72%, list=58%, signal=167%
GOBP_NEGATIVE_REGULATION_OF_MAPK_CASCADE	GOBP_NEGATIVE_REGULATION_OF_MAPK_CASCADE		28	0.16148	1.01185	0.423237	0.652445	1	689	tags=71%, list=56%, signal=157%
GOCC_TRANS_GOLGI_NETWORK_MEMBRANE	GOCC_TRANS_GOLGI_NETWORK_MEMBRANE		10	0.260163	1.00999	0.423935	0.655155	1	299	tags=50%, list=24%, signal=65%
GOBP_HORMONE_METABOLIC_PROCESS	GOBP_HORMONE_METABOLIC_PROCESS		11	0.250832	1.00787	0.417308	0.658047	1	818	tags=91%, list=66%, signal=265%
GOBP_POSITIVE_REGULATION_OF_TRANSMEMBRANE_RECEPTOR_PROTEIN_SERINE_THREONINE_KINASE_SIGNALING_PATHWAY	GOBP_POSITIVE_REGULATION_OF_TRANSMEMBRANE_RECEPTOR_PROTEIN_SERINE_THREONINE_KINASE_SIGNALING_PATHWAY		12	0.242128	1.00786	0.439759	0.657194	1	425	tags=58%, list=34%, signal=88%
GOBP_SELECTIVE_AUTOPHAGY	GOBP_SELECTIVE_AUTOPHAGY		16	0.201797	1.00703	0.435743	0.657866	1	992	tags=100%, list=80%, signal=494%
GOBP_POSITIVE_REGULATION_OF_CELL_COMMUNICATION	GOBP_POSITIVE_REGULATION_OF_CELL_COMMUNICATION		156	0.072003	1.0054	0.455285	0.660023	1	843	tags=74%, list=68%, signal=203%
GOBP_LEARNING	GOBP_LEARNING		17	0.200327	1.00446	0.418219	0.660801	1	994	tags=100%, list=80%, signal=497%
GOBP_REGULATION_OF_STEM_CELL_POPULATION_MAINTENANCE	GOBP_REGULATION_OF_STEM_CELL_POPULATION_MAINTENANCE		15	0.214966	1.0044	0.418972	0.660046	1	397	tags=53%, list=32%, signal=78%
GOBP_POSITIVE_REGULATION_OF_SMALL_MOLECULE_METABOLIC_PROCESS	GOBP_POSITIVE_REGULATION_OF_SMALL_MOLECULE_METABOLIC_PROCESS		10	0.256098	1.00392	0.412214	0.660037	1	304	tags=50%, list=25%, signal=66%
GOBP_ERYTHROCYTE_HOMEOSTASIS	GOBP_ERYTHROCYTE_HOMEOSTASIS		17	0.196335	1.00256	0.436047	0.661863	1	853	tags=88%, list=69%, signal=279%
GOBP_PROTEIN_TARGETING_TO_MEMBRANE	GOBP_PROTEIN_TARGETING_TO_MEMBRANE		11	0.248835	1.00176	0.433333	0.662573	1	595	tags=73%, list=48%, signal=139%
GOBP_VIRAL_GENE_EXPRESSION	GOBP_VIRAL_GENE_EXPRESSION		13	0.231835	1.00132	0.459677	0.662454	1	573	tags=69%, list=46%, signal=127%
GOCC_MICROTUBULE_ORGANIZING_CENTER	GOCC_MICROTUBULE_ORGANIZING_CENTER		76	0.100244	1.00083	0.453125	0.662378	1	796	tags=74%, list=64%, signal=193%
GOBP_ACTIVATION_OF_IMMUNE_RESPONSE	GOBP_ACTIVATION_OF_IMMUNE_RESPONSE		41	0.133526	0.999596	0.435203	0.663666	1	595	tags=61%, list=48%, signal=113%
GOBP_CELLULAR_COMPONENT_ASSEMBLY_INVOLVED_IN_MORPHOGENESIS	GOBP_CELLULAR_COMPONENT_ASSEMBLY_INVOLVED_IN_MORPHOGENESIS		14	0.219762	0.999434	0.44	0.663088	1	881	tags=93%, list=71%, signal=317%
GOCC_LATE_ENDOSOME_MEMBRANE	GOCC_LATE_ENDOSOME_MEMBRANE		11	0.248909	0.99727	0.442191	0.666175	1	144	tags=36%, list=12%, signal=41%
GOMF_TRANSCRIPTION_COACTIVATOR_ACTIVITY	GOMF_TRANSCRIPTION_COACTIVATOR_ACTIVITY		33	0.147071	0.997115	0.444444	0.665637	1	573	tags=61%, list=46%, signal=110%
GOBP_CELLULAR_RESPONSE_TO_HYDROGEN_PEROXIDE	GOBP_CELLULAR_RESPONSE_TO_HYDROGEN_PEROXIDE		10	0.252846	0.996982	0.449393	0.664967	1	308	tags=50%, list=25%, signal=66%
GOCC_DISTAL_AXON	GOCC_DISTAL_AXON		23	0.17477	0.995801	0.44332	0.666382	1	595	tags=65%, list=48%, signal=123%
GOBP_ORGANIC_HYDROXY_COMPOUND_BIOSYNTHETIC_PROCESS	GOBP_ORGANIC_HYDROXY_COMPOUND_BIOSYNTHETIC_PROCESS		15	0.209252	0.994463	0.4238	0.668095	1	404	tags=53%, list=33%, signal=78%
GOBP_RESPIRATORY_SYSTEM_DEVELOPMENT	GOBP_RESPIRATORY_SYSTEM_DEVELOPMENT		22	0.180848	0.994144	0.455067	0.66788	1	906	tags=91%, list=73%, signal=332%
GOMF_DIOXYGENASE_ACTIVITY	GOMF_DIOXYGENASE_ACTIVITY		13	0.229766	0.993382	0.459406	0.668378	1	194	tags=38%, list=16%, signal=45%
GOBP_STRIATED_MUSCLE_CONTRACTION	GOBP_STRIATED_MUSCLE_CONTRACTION		15	0.212517	0.992812	0.463415	0.668613	1	648	tags=73%, list=52%, signal=152%
GOBP_PROTEIN_PROCESSING	GOBP_PROTEIN_PROCESSING		19	0.192422	0.992064	0.452869	0.669224	1	743	tags=79%, list=60%, signal=194%
GOBP_NEURAL_TUBE_DEVELOPMENT	GOBP_NEURAL_TUBE_DEVELOPMENT		20	0.188525	0.990862	0.446465	0.670544	1	823	tags=85%, list=66%, signal=249%
GOBP_REGULATION_OF_TRANSPORTER_ACTIVITY	GOBP_REGULATION_OF_TRANSPORTER_ACTIVITY		25	0.162469	0.990537	0.440882	0.670274	1	744	tags=76%, list=60%, signal=186%
GOBP_POSITIVE_REGULATION_OF_JNK_CASCADE	GOBP_POSITIVE_REGULATION_OF_JNK_CASCADE		10	0.263415	0.988156	0.457198	0.673947	1	295	tags=50%, list=24%, signal=65%
GOMF_SIGNALING_RECEPTOR_BINDING	GOMF_SIGNALING_RECEPTOR_BINDING		80	0.0965517	0.988147	0.464646	0.673107	1	414	tags=43%, list=33%, signal=60%
GOBP_EMBRYONIC_PLACENTA_DEVELOPMENT	GOBP_EMBRYONIC_PLACENTA_DEVELOPMENT		13	0.22124	0.98598	0.435294	0.67622	1	586	tags=69%, list=47%, signal=130%
GOBP_IMPORT_ACROSS_PLASMA_MEMBRANE	GOBP_IMPORT_ACROSS_PLASMA_MEMBRANE		18	0.19749	0.98461	0.449505	0.67785	1	791	tags=83%, list=64%, signal=227%
GOBP_REGULATION_OF_VIRAL_PROCESS	GOBP_REGULATION_OF_VIRAL_PROCESS		14	0.222093	0.984466	0.448276	0.677253	1	701	tags=79%, list=57%, signal=179%
GOBP_REGULATION_OF_DNA_METABOLIC_PROCESS	GOBP_REGULATION_OF_DNA_METABOLIC_PROCESS		50	0.121345	0.984116	0.468487	0.677135	1	673	tags=66%, list=54%, signal=139%
GOBP_MESENCHYME_DEVELOPMENT	GOBP_MESENCHYME_DEVELOPMENT		32	0.147765	0.982525	0.440404	0.679404	1	363	tags=44%, list=29%, signal=60%
GOBP_PROTEIN_MODIFICATION_BY_SMALL_PROTEIN_CONJUGATION_OR_REMOVAL	GOBP_PROTEIN_MODIFICATION_BY_SMALL_PROTEIN_CONJUGATION_OR_REMOVAL		111	0.0833872	0.980131	0.465306	0.683167	1	1089	tags=95%, list=88%, signal=714%
GOBP_SKELETAL_SYSTEM_DEVELOPMENT	GOBP_SKELETAL_SYSTEM_DEVELOPMENT		43	0.130676	0.980071	0.460905	0.682432	1	477	tags=51%, list=38%, signal=80%
GOBP_ENDOTHELIAL_CELL_PROLIFERATION	GOBP_ENDOTHELIAL_CELL_PROLIFERATION		12	0.235342	0.978144	0.476578	0.685081	1	950	tags=100%, list=77%, signal=423%
GOBP_PROTEIN_AUTOPHOSPHORYLATION	GOBP_PROTEIN_AUTOPHOSPHORYLATION		28	0.151815	0.977892	0.455268	0.684641	1	435	tags=50%, list=35%, signal=75%
GOBP_LOCOMOTORY_BEHAVIOR	GOBP_LOCOMOTORY_BEHAVIOR		13	0.22519	0.974921	0.477583	0.689594	1	295	tags=46%, list=24%, signal=60%
GOBP_STRESS_FIBER_ASSEMBLY	GOBP_STRESS_FIBER_ASSEMBLY		14	0.219762	0.974645	0.464789	0.689326	1	881	tags=93%, list=71%, signal=317%
GOBP_POSITIVE_REGULATION_OF_PROTEIN_LOCALIZATION_TO_MEMBRANE	GOBP_POSITIVE_REGULATION_OF_PROTEIN_LOCALIZATION_TO_MEMBRANE		10	0.252033	0.974447	0.457256	0.688814	1	805	tags=90%, list=65%, signal=254%
GOBP_CARDIAC_MUSCLE_CONTRACTION	GOBP_CARDIAC_MUSCLE_CONTRACTION		12	0.228827	0.973912	0.474308	0.688929	1	648	tags=75%, list=52%, signal=156%
GOBP_MEMBRANE_ORGANIZATION	GOBP_MEMBRANE_ORGANIZATION		69	0.101623	0.972974	0.481928	0.689916	1	1120	tags=100%, list=90%, signal=976%
GOBP_NEGATIVE_REGULATION_OF_MITOTIC_CELL_CYCLE	GOBP_NEGATIVE_REGULATION_OF_MITOTIC_CELL_CYCLE		18	0.192762	0.972851	0.481236	0.68927	1	659	tags=72%, list=53%, signal=152%
GOBP_ORGANELLE_LOCALIZATION	GOBP_ORGANELLE_LOCALIZATION		62	0.106112	0.972821	0.477011	0.688439	1	154	tags=23%, list=12%, signal=24%
GOBP_PATTERN_SPECIFICATION_PROCESS	GOBP_PATTERN_SPECIFICATION_PROCESS		25	0.167078	0.971903	0.465517	0.689206	1	788	tags=80%, list=64%, signal=215%
GOMF_PROTEIN_MACROMOLECULE_ADAPTOR_ACTIVITY	GOMF_PROTEIN_MACROMOLECULE_ADAPTOR_ACTIVITY		41	0.129641	0.971595	0.438976	0.68887	1	146	tags=24%, list=12%, signal=27%
GOBP_CELL_FATE_COMMITMENT	GOBP_CELL_FATE_COMMITMENT		19	0.19337	0.97127	0.451098	0.688689	1	285	tags=42%, list=23%, signal=54%
GOBP_PLACENTA_DEVELOPMENT	GOBP_PLACENTA_DEVELOPMENT		19	0.185611	0.968171	0.502016	0.693624	1	425	tags=53%, list=34%, signal=79%
GOBP_NUCLEAR_TRANSCRIBED_MRNA_POLY_A_TAIL_SHORTENING	GOBP_NUCLEAR_TRANSCRIBED_MRNA_POLY_A_TAIL_SHORTENING		11	0.244175	0.96733	0.48203	0.694395	1	488	tags=64%, list=39%, signal=104%
GOBP_REGULATION_OF_DEPHOSPHORYLATION	GOBP_REGULATION_OF_DEPHOSPHORYLATION		12	0.228013	0.966373	0.492693	0.695315	1	339	tags=50%, list=27%, signal=68%
GOBP_POSITIVE_REGULATION_OF_PLASMA_MEMBRANE_BOUNDED_CELL_PROJECTION_ASSEMBLY	GOBP_POSITIVE_REGULATION_OF_PLASMA_MEMBRANE_BOUNDED_CELL_PROJECTION_ASSEMBLY		11	0.241734	0.965092	0.463768	0.696851	1	491	tags=64%, list=40%, signal=104%
GOBP_REGULATION_OF_ORGANELLE_ASSEMBLY	GOBP_REGULATION_OF_ORGANELLE_ASSEMBLY		26	0.162147	0.964806	0.494824	0.696545	1	756	tags=77%, list=61%, signal=193%
GOBP_CELL_MATRIX_ADHESION	GOBP_CELL_MATRIX_ADHESION		22	0.175847	0.964414	0.492958	0.696403	1	743	tags=77%, list=60%, signal=189%
GOBP_REGULATION_OF_DENDRITE_DEVELOPMENT	GOBP_REGULATION_OF_DENDRITE_DEVELOPMENT		14	0.211722	0.964308	0.497959	0.695749	1	448	tags=57%, list=36%, signal=88%
GOMF_TRANSCRIPTION_COREPRESSOR_ACTIVITY	GOMF_TRANSCRIPTION_COREPRESSOR_ACTIVITY		32	0.144247	0.96428	0.49692	0.694936	1	561	tags=59%, list=45%, signal=106%
GOBP_MACROMOLECULE_CATABOLIC_PROCESS	GOBP_MACROMOLECULE_CATABOLIC_PROCESS		164	0.0684785	0.963451	0.467742	0.69563	1	258	tags=27%, list=21%, signal=29%
GOBP_RESPONSE_TO_OXYGEN_LEVELS	GOBP_RESPONSE_TO_OXYGEN_LEVELS		36	0.13409	0.962642	0.489837	0.696277	1	802	tags=78%, list=65%, signal=214%
GOBP_NEGATIVE_REGULATION_OF_MUSCLE_CELL_DIFFERENTIATION	GOBP_NEGATIVE_REGULATION_OF_MUSCLE_CELL_DIFFERENTIATION		10	0.252846	0.960346	0.498069	0.699692	1	308	tags=50%, list=25%, signal=66%
GOMF_PDZ_DOMAIN_BINDING	GOMF_PDZ_DOMAIN_BINDING		15	0.206803	0.957429	0.497175	0.704393	1	903	tags=93%, list=73%, signal=339%
GOBP_NEGATIVE_REGULATION_OF_STRESS_ACTIVATED_PROTEIN_KINASE_SIGNALING_CASCADE	GOBP_NEGATIVE_REGULATION_OF_STRESS_ACTIVATED_PROTEIN_KINASE_SIGNALING_CASCADE		12	0.228013	0.957074	0.489583	0.704213	1	649	tags=75%, list=52%, signal=156%
GOBP_REGULATION_OF_LIPID_LOCALIZATION	GOBP_REGULATION_OF_LIPID_LOCALIZATION		11	0.233819	0.955802	0.514344	0.705765	1	388	tags=55%, list=31%, signal=79%
GOBP_GASTRULATION	GOBP_GASTRULATION		19	0.182939	0.955773	0.491736	0.704934	1	363	tags=47%, list=29%, signal=66%
GOCC_CELL_CELL_CONTACT_ZONE	GOCC_CELL_CELL_CONTACT_ZONE		11	0.233967	0.95478	0.494624	0.705785	1	726	tags=82%, list=59%, signal=196%
GOBP_MESODERM_DEVELOPMENT	GOBP_MESODERM_DEVELOPMENT		14	0.214635	0.953772	0.498039	0.70691	1	533	tags=64%, list=43%, signal=111%
GOBP_NEGATIVE_REGULATION_OF_LEUKOCYTE_CELL_CELL_ADHESION	GOBP_NEGATIVE_REGULATION_OF_LEUKOCYTE_CELL_CELL_ADHESION		10	0.246341	0.952898	0.498978	0.707576	1	688	tags=80%, list=55%, signal=178%
GOBP_CELLULAR_COMPONENT_DISASSEMBLY	GOBP_CELLULAR_COMPONENT_DISASSEMBLY		41	0.128237	0.951588	0.492784	0.709085	1	1055	tags=98%, list=85%, signal=632%
GOMF_METAL_ION_TRANSMEMBRANE_TRANSPORTER_ACTIVITY	GOMF_METAL_ION_TRANSMEMBRANE_TRANSPORTER_ACTIVITY		17	0.188639	0.951188	0.516899	0.708996	1	133	tags=29%, list=11%, signal=32%
GOMF_TAU_PROTEIN_BINDING	GOMF_TAU_PROTEIN_BINDING		10	0.247968	0.950847	0.514124	0.708765	1	438	tags=60%, list=35%, signal=92%
GOBP_RENAL_SYSTEM_DEVELOPMENT	GOBP_RENAL_SYSTEM_DEVELOPMENT		22	0.171742	0.947011	0.511858	0.715167	1	128	tags=27%, list=10%, signal=30%
GOBP_EMBRYONIC_ORGAN_DEVELOPMENT	GOBP_EMBRYONIC_ORGAN_DEVELOPMENT		41	0.125572	0.944763	0.518072	0.718491	1	786	tags=76%, list=63%, signal=200%
GOBP_REGULATION_OF_CELLULAR_RESPONSE_TO_TRANSFORMING_GROWTH_FACTOR_BETA_STIMULUS	GOBP_REGULATION_OF_CELLULAR_RESPONSE_TO_TRANSFORMING_GROWTH_FACTOR_BETA_STIMULUS		20	0.179508	0.942465	0.47992	0.721812	1	1020	tags=100%, list=82%, signal=555%
GOBP_REGULATION_OF_TRANSMEMBRANE_RECEPTOR_PROTEIN_SERINE_THREONINE_KINASE_SIGNALING_PATHWAY	GOBP_REGULATION_OF_TRANSMEMBRANE_RECEPTOR_PROTEIN_SERINE_THREONINE_KINASE_SIGNALING_PATHWAY		31	0.141439	0.940444	0.501006	0.724707	1	788	tags=77%, list=64%, signal=207%
GOBP_REGULATION_OF_ESTABLISHMENT_OF_PROTEIN_LOCALIZATION_TO_MITOCHONDRION	GOBP_REGULATION_OF_ESTABLISHMENT_OF_PROTEIN_LOCALIZATION_TO_MITOCHONDRION		11	0.233375	0.93981	0.54065	0.725057	1	614	tags=73%, list=50%, signal=143%
GOBP_CELL_PROJECTION_ASSEMBLY	GOBP_CELL_PROJECTION_ASSEMBLY		44	0.121085	0.939513	0.508946	0.724698	1	756	tags=73%, list=61%, signal=180%
GOBP_REGULATION_OF_ACTOMYOSIN_STRUCTURE_ORGANIZATION	GOBP_REGULATION_OF_ACTOMYOSIN_STRUCTURE_ORGANIZATION		13	0.215849	0.93937	0.515326	0.724064	1	688	tags=77%, list=55%, signal=171%
GOBP_PROTEOLYSIS	GOBP_PROTEOLYSIS		157	0.0682523	0.939138	0.52071	0.723633	1	1094	tags=94%, list=88%, signal=699%
GOCC_FIBRILLAR_CENTER	GOCC_FIBRILLAR_CENTER		15	0.200816	0.939125	0.542969	0.722772	1	745	tags=80%, list=60%, signal=198%
GOBP_REGULATION_OF_WOUND_HEALING	GOBP_REGULATION_OF_WOUND_HEALING		16	0.199346	0.938906	0.515267	0.722339	1	995	tags=100%, list=80%, signal=500%
GOBP_REGULATION_OF_NERVOUS_SYSTEM_PROCESS	GOBP_REGULATION_OF_NERVOUS_SYSTEM_PROCESS		11	0.237813	0.938881	0.539715	0.721519	1	834	tags=91%, list=67%, signal=275%
GOMF_PROTEIN_SERINE_THREONINE_PHOSPHATASE_ACTIVITY	GOMF_PROTEIN_SERINE_THREONINE_PHOSPHATASE_ACTIVITY		12	0.220684	0.936675	0.531872	0.724817	1	658	tags=75%, list=53%, signal=158%
GOBP_REGULATION_OF_TUBE_SIZE	GOBP_REGULATION_OF_TUBE_SIZE		12	0.228013	0.936166	0.539197	0.724886	1	959	tags=100%, list=77%, signal=437%
GOBP_SMOOTHENED_SIGNALING_PATHWAY	GOBP_SMOOTHENED_SIGNALING_PATHWAY		12	0.217427	0.93411	0.539806	0.727906	1	352	tags=50%, list=28%, signal=69%
GOBP_RNA_3_END_PROCESSING	GOBP_RNA_3_END_PROCESSING		10	0.247968	0.933364	0.524462	0.728377	1	562	tags=70%, list=45%, signal=127%
GOBP_REGULATION_OF_PROTEIN_TYROSINE_KINASE_ACTIVITY	GOBP_REGULATION_OF_PROTEIN_TYROSINE_KINASE_ACTIVITY		13	0.213717	0.932519	0.530938	0.729031	1	786	tags=85%, list=63%, signal=229%
GOBP_REGULATION_OF_MYOBLAST_DIFFERENTIATION	GOBP_REGULATION_OF_MYOBLAST_DIFFERENTIATION		12	0.226113	0.932304	0.516505	0.728622	1	238	tags=42%, list=19%, signal=51%
GOBP_MYELOID_LEUKOCYTE_ACTIVATION	GOBP_MYELOID_LEUKOCYTE_ACTIVATION		19	0.179059	0.931483	0.498	0.729289	1	433	tags=53%, list=35%, signal=80%
GOBP_TUBE_FORMATION	GOBP_TUBE_FORMATION		19	0.180353	0.93087	0.513131	0.729487	1	823	tags=84%, list=66%, signal=247%
GOBP_POSITIVE_REGULATION_OF_INTRACELLULAR_TRANSPORT	GOBP_POSITIVE_REGULATION_OF_INTRACELLULAR_TRANSPORT		28	0.150283	0.929743	0.520875	0.730658	1	614	tags=64%, list=50%, signal=124%
GOBP_NEGATIVE_REGULATION_OF_CELL_ACTIVATION	GOBP_NEGATIVE_REGULATION_OF_CELL_ACTIVATION		13	0.215849	0.929732	0.531697	0.729816	1	688	tags=77%, list=55%, signal=171%
GOBP_NEGATIVE_REGULATION_OF_HYDROLASE_ACTIVITY	GOBP_NEGATIVE_REGULATION_OF_HYDROLASE_ACTIVITY		26	0.152896	0.928584	0.506692	0.730905	1	338	tags=42%, list=27%, signal=57%
GOBP_VIRAL_LIFE_CYCLE	GOBP_VIRAL_LIFE_CYCLE		34	0.134962	0.927941	0.532803	0.731173	1	748	tags=74%, list=60%, signal=180%
GOBP_POSITIVE_REGULATION_OF_ESTABLISHMENT_OF_PROTEIN_LOCALIZATION	GOBP_POSITIVE_REGULATION_OF_ESTABLISHMENT_OF_PROTEIN_LOCALIZATION		36	0.131598	0.926369	0.553471	0.73308	1	805	tags=78%, list=65%, signal=215%
GOBP_CARBOHYDRATE_CATABOLIC_PROCESS	GOBP_CARBOHYDRATE_CATABOLIC_PROCESS		12	0.220684	0.924695	0.526627	0.735274	1	348	tags=50%, list=28%, signal=69%
GOBP_REGULATION_OF_PROTEIN_BINDING	GOBP_REGULATION_OF_PROTEIN_BINDING		18	0.182397	0.923316	0.543788	0.736975	1	465	tags=56%, list=38%, signal=88%
GOBP_REGULATION_OF_CATABOLIC_PROCESS	GOBP_REGULATION_OF_CATABOLIC_PROCESS		121	0.0738705	0.922671	0.547809	0.737232	1	357	tags=36%, list=29%, signal=45%
GOBP_EXOCYTOSIS	GOBP_EXOCYTOSIS		28	0.148279	0.921896	0.532803	0.737935	1	395	tags=46%, list=32%, signal=67%
GOBP_POSITIVE_REGULATION_OF_DNA_METABOLIC_PROCESS	GOBP_POSITIVE_REGULATION_OF_DNA_METABOLIC_PROCESS		34	0.13667	0.920354	0.529412	0.739886	1	673	tags=68%, list=54%, signal=144%
GOBP_POSITIVE_REGULATION_OF_NEURON_PROJECTION_DEVELOPMENT	GOBP_POSITIVE_REGULATION_OF_NEURON_PROJECTION_DEVELOPMENT		14	0.203449	0.919975	0.522954	0.739742	1	901	tags=93%, list=73%, signal=336%
GOBP_MODULATION_BY_HOST_OF_SYMBIONT_PROCESS	GOBP_MODULATION_BY_HOST_OF_SYMBIONT_PROCESS		11	0.227458	0.917677	0.564612	0.743064	1	734	tags=82%, list=59%, signal=199%
GOCC_INTERMEDIATE_FILAMENT_CYTOSKELETON	GOCC_INTERMEDIATE_FILAMENT_CYTOSKELETON		10	0.238211	0.916792	0.557087	0.743865	1	574	tags=70%, list=46%, signal=129%
GOBP_RESPONSE_TO_BACTERIUM	GOBP_RESPONSE_TO_BACTERIUM		47	0.114872	0.914528	0.551515	0.747115	1	416	tags=45%, list=34%, signal=65%
GOCC_NUCLEAR_PERIPHERY	GOCC_NUCLEAR_PERIPHERY		13	0.215911	0.914307	0.540434	0.746622	1	211	tags=38%, list=17%, signal=46%
GOBP_REGULATION_OF_LIPID_BIOSYNTHETIC_PROCESS	GOBP_REGULATION_OF_LIPID_BIOSYNTHETIC_PROCESS		12	0.214169	0.914261	0.578411	0.745837	1	666	tags=75%, list=54%, signal=160%
GOBP_BIOLOGICAL_PROCESS_INVOLVED_IN_INTERACTION_WITH_SYMBIONT	GOBP_BIOLOGICAL_PROCESS_INVOLVED_IN_INTERACTION_WITH_SYMBIONT		11	0.227458	0.912816	0.548387	0.747579	1	734	tags=82%, list=59%, signal=199%
GOBP_NEGATIVE_REGULATION_OF_CELL_CYCLE_PROCESS	GOBP_NEGATIVE_REGULATION_OF_CELL_CYCLE_PROCESS		20	0.170492	0.912702	0.55754	0.74694	1	659	tags=70%, list=53%, signal=147%
GOBP_REGULATION_OF_HORMONE_LEVELS	GOBP_REGULATION_OF_HORMONE_LEVELS		26	0.152642	0.911912	0.561265	0.747538	1	386	tags=46%, list=31%, signal=66%
GOBP_RESPONSE_TO_CATECHOLAMINE	GOBP_RESPONSE_TO_CATECHOLAMINE		10	0.234959	0.907941	0.548057	0.754012	1	330	tags=50%, list=27%, signal=68%
GOBP_PEPTIDYL_TYROSINE_MODIFICATION	GOBP_PEPTIDYL_TYROSINE_MODIFICATION		34	0.133694	0.907531	0.54717	0.753885	1	786	tags=76%, list=63%, signal=203%
GOBP_CENTRAL_NERVOUS_SYSTEM_NEURON_DIFFERENTIATION	GOBP_CENTRAL_NERVOUS_SYSTEM_NEURON_DIFFERENTIATION		20	0.168852	0.906964	0.573705	0.754095	1	165	tags=30%, list=13%, signal=34%
GOBP_NEGATIVE_REGULATION_OF_RNA_CATABOLIC_PROCESS	GOBP_NEGATIVE_REGULATION_OF_RNA_CATABOLIC_PROCESS		11	0.230712	0.906273	0.556886	0.754424	1	730	tags=82%, list=59%, signal=197%
GOBP_ENTRY_INTO_HOST	GOBP_ENTRY_INTO_HOST		18	0.176305	0.904102	0.548134	0.757533	1	748	tags=78%, list=60%, signal=193%
GOBP_HEART_GROWTH	GOBP_HEART_GROWTH		13	0.208326	0.901996	0.576846	0.76058	1	888	tags=92%, list=72%, signal=322%
GOBP_REGULATION_OF_CANONICAL_WNT_SIGNALING_PATHWAY	GOBP_REGULATION_OF_CANONICAL_WNT_SIGNALING_PATHWAY		33	0.133313	0.900454	0.556886	0.762578	1	289	tags=36%, list=23%, signal=46%
GOBP_EMBRYONIC_APPENDAGE_MORPHOGENESIS	GOBP_EMBRYONIC_APPENDAGE_MORPHOGENESIS		12	0.211455	0.900201	0.559387	0.76218	1	876	tags=92%, list=71%, signal=309%
GOBP_INTRINSIC_APOPTOTIC_SIGNALING_PATHWAY_IN_RESPONSE_TO_ENDOPLASMIC_RETICULUM_STRESS	GOBP_INTRINSIC_APOPTOTIC_SIGNALING_PATHWAY_IN_RESPONSE_TO_ENDOPLASMIC_RETICULUM_STRESS		10	0.237398	0.898697	0.563953	0.764056	1	823	tags=90%, list=66%, signal=265%
GOBP_CELLULAR_RESPONSE_TO_RADIATION	GOBP_CELLULAR_RESPONSE_TO_RADIATION		21	0.16778	0.89692	0.560166	0.766436	1	444	tags=52%, list=36%, signal=80%
GOBP_NEGATIVE_REGULATION_OF_MYELOID_CELL_DIFFERENTIATION	GOBP_NEGATIVE_REGULATION_OF_MYELOID_CELL_DIFFERENTIATION		12	0.218513	0.896655	0.568359	0.766077	1	764	tags=83%, list=62%, signal=215%
GOBP_POSITIVE_REGULATION_OF_STRESS_ACTIVATED_PROTEIN_KINASE_SIGNALING_CASCADE	GOBP_POSITIVE_REGULATION_OF_STRESS_ACTIVATED_PROTEIN_KINASE_SIGNALING_CASCADE		11	0.217768	0.894602	0.556008	0.768964	1	295	tags=45%, list=24%, signal=59%
GOCC_MEMBRANE_PROTEIN_COMPLEX	GOCC_MEMBRANE_PROTEIN_COMPLEX		61	0.0986109	0.894117	0.583497	0.768906	1	147	tags=21%, list=12%, signal=23%
GOBP_MACROAUTOPHAGY	GOBP_MACROAUTOPHAGY		41	0.118066	0.893848	0.603306	0.768476	1	795	tags=76%, list=64%, signal=204%
GOBP_REGULATION_OF_BINDING	GOBP_REGULATION_OF_BINDING		35	0.129461	0.893603	0.525194	0.768008	1	587	tags=60%, list=47%, signal=111%
GOMF_GUANYL_NUCLEOTIDE_BINDING	GOMF_GUANYL_NUCLEOTIDE_BINDING		31	0.135649	0.891343	0.599598	0.771294	1	395	tags=45%, list=32%, signal=65%
GOBP_POSITIVE_REGULATION_OF_PEPTIDYL_TYROSINE_PHOSPHORYLATION	GOBP_POSITIVE_REGULATION_OF_PEPTIDYL_TYROSINE_PHOSPHORYLATION		15	0.192109	0.89048	0.581443	0.771996	1	673	tags=73%, list=54%, signal=158%
GOBP_POSITIVE_REGULATION_OF_PROTEIN_BINDING	GOBP_POSITIVE_REGULATION_OF_PROTEIN_BINDING		14	0.197856	0.890118	0.585859	0.771751	1	465	tags=57%, list=38%, signal=90%
GOBP_REGENERATION	GOBP_REGENERATION		16	0.185866	0.888573	0.590998	0.773652	1	314	tags=44%, list=25%, signal=58%
GOBP_MYOBLAST_DIFFERENTIATION	GOBP_MYOBLAST_DIFFERENTIATION		16	0.189134	0.888138	0.570588	0.773546	1	775	tags=81%, list=63%, signal=214%
GOBP_REGULATION_OF_MEMBRANE_POTENTIAL	GOBP_REGULATION_OF_MEMBRANE_POTENTIAL		24	0.149945	0.888058	0.586956	0.772779	1	850	tags=83%, list=69%, signal=260%
GOBP_RESPONSE_TO_KETONE	GOBP_RESPONSE_TO_KETONE		28	0.135314	0.887995	0.560082	0.772025	1	455	tags=50%, list=37%, signal=77%
GOCC_CYTOPLASMIC_REGION	GOCC_CYTOPLASMIC_REGION		21	0.16317	0.88699	0.551793	0.772922	1	922	tags=90%, list=74%, signal=347%
GOBP_CELLULAR_RESPONSE_TO_HEAT	GOBP_CELLULAR_RESPONSE_TO_HEAT		11	0.220135	0.886081	0.594595	0.773736	1	743	tags=82%, list=60%, signal=202%
GOBP_STEROID_METABOLIC_PROCESS	GOBP_STEROID_METABOLIC_PROCESS		18	0.176305	0.886049	0.566	0.772926	1	748	tags=78%, list=60%, signal=193%
GOBP_ESTABLISHMENT_OF_CELL_POLARITY	GOBP_ESTABLISHMENT_OF_CELL_POLARITY		18	0.173304	0.88486	0.585263	0.774271	1	545	tags=61%, list=44%, signal=107%
GOBP_SENSORY_ORGAN_MORPHOGENESIS	GOBP_SENSORY_ORGAN_MORPHOGENESIS		21	0.166999	0.883797	0.58502	0.775339	1	504	tags=57%, list=41%, signal=95%
GOBP_POSITIVE_REGULATION_OF_EPITHELIAL_CELL_PROLIFERATION	GOBP_POSITIVE_REGULATION_OF_EPITHELIAL_CELL_PROLIFERATION		20	0.166393	0.883381	0.575453	0.775167	1	44	tags=20%, list=4%, signal=20%
GOBP_REGULATION_OF_NIK_NF_KAPPAB_SIGNALING	GOBP_REGULATION_OF_NIK_NF_KAPPAB_SIGNALING		12	0.208469	0.880902	0.596708	0.778976	1	673	tags=75%, list=54%, signal=162%
GOBP_EMBRYONIC_MORPHOGENESIS	GOBP_EMBRYONIC_MORPHOGENESIS		57	0.10034	0.880727	0.589322	0.778356	1	881	tags=81%, list=71%, signal=266%
GOBP_ASSOCIATIVE_LEARNING	GOBP_ASSOCIATIVE_LEARNING		10	0.228455	0.879853	0.569388	0.779226	1	834	tags=90%, list=67%, signal=273%
GOBP_POSITIVE_REGULATION_OF_INTRACELLULAR_PROTEIN_TRANSPORT	GOBP_POSITIVE_REGULATION_OF_INTRACELLULAR_PROTEIN_TRANSPORT		25	0.146996	0.879635	0.597938	0.778786	1	614	tags=64%, list=50%, signal=124%
GOBP_PROTEIN_DEPHOSPHORYLATION	GOBP_PROTEIN_DEPHOSPHORYLATION		25	0.148477	0.877713	0.598765	0.781493	1	513	tags=56%, list=41%, signal=94%
GOBP_LEUKOCYTE_PROLIFERATION	GOBP_LEUKOCYTE_PROLIFERATION		22	0.156143	0.877397	0.59879	0.781107	1	767	tags=77%, list=62%, signal=199%
GOCC_MITOCHONDRIAL_ENVELOPE	GOCC_MITOCHONDRIAL_ENVELOPE		36	0.124216	0.877132	0.596869	0.78071	1	1055	tags=97%, list=85%, signal=633%
GOBP_PROTEIN_LOCALIZATION_TO_ORGANELLE	GOBP_PROTEIN_LOCALIZATION_TO_ORGANELLE		104	0.0763137	0.876786	0.582524	0.780539	1	425	tags=41%, list=34%, signal=58%
GOBP_POSITIVE_REGULATION_OF_CELLULAR_COMPONENT_ORGANIZATION	GOBP_POSITIVE_REGULATION_OF_CELLULAR_COMPONENT_ORGANIZATION		92	0.0790411	0.874561	0.617108	0.783626	1	1000	tags=88%, list=81%, signal=421%
GOBP_NEGATIVE_REGULATION_OF_MRNA_METABOLIC_PROCESS	GOBP_NEGATIVE_REGULATION_OF_MRNA_METABOLIC_PROCESS		14	0.198439	0.873169	0.617954	0.785362	1	730	tags=79%, list=59%, signal=189%
GOBP_PROTEIN_CATABOLIC_PROCESS	GOBP_PROTEIN_CATABOLIC_PROCESS		116	0.0739048	0.873164	0.613726	0.784494	1	258	tags=28%, list=21%, signal=32%
GOBP_DEPHOSPHORYLATION	GOBP_DEPHOSPHORYLATION		29	0.140494	0.873058	0.591337	0.783806	1	513	tags=55%, list=41%, signal=92%
GOCC_ENDOCYTIC_VESICLE	GOCC_ENDOCYTIC_VESICLE		30	0.136364	0.872854	0.594538	0.783311	1	82	tags=20%, list=7%, signal=21%
GOCC_POLYMERIC_CYTOSKELETAL_FIBER	GOCC_POLYMERIC_CYTOSKELETAL_FIBER		51	0.105114	0.872323	0.60119	0.783539	1	725	tags=69%, list=58%, signal=158%
GOBP_MUSCLE_CONTRACTION	GOBP_MUSCLE_CONTRACTION		24	0.146107	0.872212	0.622917	0.782856	1	648	tags=67%, list=52%, signal=137%
GOBP_POSITIVE_REGULATION_OF_PROTEIN_SECRETION	GOBP_POSITIVE_REGULATION_OF_PROTEIN_SECRETION		12	0.207112	0.871857	0.620155	0.782612	1	158	tags=33%, list=13%, signal=38%
GOBP_PROTEOLYSIS_INVOLVED_IN_PROTEIN_CATABOLIC_PROCESS	GOBP_PROTEOLYSIS_INVOLVED_IN_PROTEIN_CATABOLIC_PROCESS		94	0.0804834	0.870941	0.585714	0.783411	1	1094	tags=96%, list=88%, signal=752%
GOBP_IN_UTERO_EMBRYONIC_DEVELOPMENT	GOBP_IN_UTERO_EMBRYONIC_DEVELOPMENT		47	0.105259	0.868577	0.616466	0.786817	1	533	tags=53%, list=43%, signal=90%
GOBP_RESPONSE_TO_ENDOPLASMIC_RETICULUM_STRESS	GOBP_RESPONSE_TO_ENDOPLASMIC_RETICULUM_STRESS		30	0.132782	0.866961	0.603696	0.788882	1	293	tags=37%, list=24%, signal=47%
GOBP_PROTEIN_STABILIZATION	GOBP_PROTEIN_STABILIZATION		23	0.15212	0.865473	0.626437	0.790584	1	353	tags=43%, list=28%, signal=60%
GOBP_NEGATIVE_REGULATION_OF_CELLULAR_RESPONSE_TO_GROWTH_FACTOR_STIMULUS	GOBP_NEGATIVE_REGULATION_OF_CELLULAR_RESPONSE_TO_GROWTH_FACTOR_STIMULUS		12	0.208741	0.862236	0.622391	0.795629	1	156	tags=33%, list=13%, signal=38%
GOBP_STEM_CELL_DIFFERENTIATION	GOBP_STEM_CELL_DIFFERENTIATION		28	0.138142	0.86099	0.645161	0.796974	1	363	tags=43%, list=29%, signal=59%
GOBP_T_CELL_PROLIFERATION	GOBP_T_CELL_PROLIFERATION		15	0.182857	0.859661	0.625514	0.798411	1	767	tags=80%, list=62%, signal=207%
GOBP_REGULATION_OF_SIGNALING_RECEPTOR_ACTIVITY	GOBP_REGULATION_OF_SIGNALING_RECEPTOR_ACTIVITY		15	0.188571	0.859295	0.623457	0.798167	1	760	tags=80%, list=61%, signal=204%
GOCC_MICROTUBULE_CYTOSKELETON	GOCC_MICROTUBULE_CYTOSKELETON		112	0.0728851	0.858621	0.627016	0.798549	1	725	tags=65%, list=58%, signal=143%
GOBP_NEGATIVE_REGULATION_OF_SECRETION	GOBP_NEGATIVE_REGULATION_OF_SECRETION		12	0.20114	0.858317	0.631791	0.798141	1	992	tags=100%, list=80%, signal=495%
GOBP_MESENCHYMAL_CELL_DIFFERENTIATION	GOBP_MESENCHYMAL_CELL_DIFFERENTIATION		28	0.138142	0.857851	0.63745	0.798186	1	363	tags=43%, list=29%, signal=59%
GOBP_POSITIVE_REGULATION_OF_CELL_CYCLE	GOBP_POSITIVE_REGULATION_OF_CELL_CYCLE		26	0.14054	0.854489	0.61657	0.803224	1	973	tags=92%, list=78%, signal=420%
GOBP_BONE_MINERALIZATION	GOBP_BONE_MINERALIZATION		10	0.217886	0.853362	0.654167	0.804265	1	847	tags=90%, list=68%, signal=282%
GOBP_REGULATION_OF_MULTICELLULAR_ORGANISM_GROWTH	GOBP_REGULATION_OF_MULTICELLULAR_ORGANISM_GROWTH		10	0.217886	0.853062	0.629703	0.803872	1	351	tags=50%, list=28%, signal=69%
GOBP_REGULATION_OF_PROTEIN_UBIQUITINATION	GOBP_REGULATION_OF_PROTEIN_UBIQUITINATION		28	0.136728	0.850181	0.635271	0.808325	1	719	tags=71%, list=58%, signal=166%
GOBP_PROTEIN_LOCALIZATION_TO_EXTRACELLULAR_REGION	GOBP_PROTEIN_LOCALIZATION_TO_EXTRACELLULAR_REGION		27	0.136271	0.848483	0.636542	0.810487	1	890	tags=85%, list=72%, signal=295%
GOBP_RESPONSE_TO_HEAT	GOBP_RESPONSE_TO_HEAT		13	0.196101	0.848423	0.648855	0.809721	1	903	tags=92%, list=73%, signal=336%
GOMF_TRANSPORTER_ACTIVITY	GOMF_TRANSPORTER_ACTIVITY		59	0.0950789	0.848409	0.657841	0.808864	1	244	tags=29%, list=20%, signal=34%
GOBP_RESPONSE_TO_STARVATION	GOBP_RESPONSE_TO_STARVATION		28	0.13661	0.847881	0.64	0.808914	1	852	tags=82%, list=69%, signal=257%
GOBP_DENDRITE_DEVELOPMENT	GOBP_DENDRITE_DEVELOPMENT		29	0.134172	0.847794	0.64881	0.808189	1	991	tags=93%, list=80%, signal=453%
GOBP_ENDOPLASMIC_RETICULUM_TO_GOLGI_VESICLE_MEDIATED_TRANSPORT	GOBP_ENDOPLASMIC_RETICULUM_TO_GOLGI_VESICLE_MEDIATED_TRANSPORT		12	0.201954	0.847565	0.650406	0.807708	1	371	tags=50%, list=30%, signal=71%
GOCC_SPINDLE_POLE	GOCC_SPINDLE_POLE		13	0.196289	0.845647	0.640719	0.810213	1	712	tags=77%, list=57%, signal=179%
GOBP_RESPONSE_TO_MONOSACCHARIDE	GOBP_RESPONSE_TO_MONOSACCHARIDE		14	0.183757	0.845407	0.626638	0.809779	1	128	tags=29%, list=10%, signal=32%
GOMF_TRANSLATION_REGULATOR_ACTIVITY_NUCLEIC_ACID_BINDING	GOMF_TRANSLATION_REGULATOR_ACTIVITY_NUCLEIC_ACID_BINDING		10	0.220325	0.845229	0.628846	0.809169	1	844	tags=90%, list=68%, signal=280%
GOMF_2_OXOGLUTARATE_DEPENDENT_DIOXYGENASE_ACTIVITY	GOMF_2_OXOGLUTARATE_DEPENDENT_DIOXYGENASE_ACTIVITY		11	0.208225	0.845225	0.646091	0.808302	1	194	tags=36%, list=16%, signal=43%
GOBP_ORGANELLE_DISASSEMBLY	GOBP_ORGANELLE_DISASSEMBLY		15	0.183401	0.844899	0.634766	0.807975	1	353	tags=47%, list=28%, signal=64%
GOBP_DNA_MODIFICATION	GOBP_DNA_MODIFICATION		11	0.213034	0.843821	0.66537	0.809017	1	639	tags=73%, list=52%, signal=149%
GOBP_REGULATION_OF_RESPONSE_TO_WOUNDING	GOBP_REGULATION_OF_RESPONSE_TO_WOUNDING		20	0.156557	0.843573	0.665314	0.808609	1	552	tags=60%, list=45%, signal=106%
GOBP_RESPONSE_TO_EXTRACELLULAR_STIMULUS	GOBP_RESPONSE_TO_EXTRACELLULAR_STIMULUS		53	0.100348	0.842563	0.632735	0.809573	1	418	tags=43%, list=34%, signal=63%
GOMF_PHOSPHOLIPID_BINDING	GOMF_PHOSPHOLIPID_BINDING		40	0.115833	0.842328	0.645951	0.809079	1	418	tags=45%, list=34%, signal=66%
GOBP_CELLULAR_RESPONSE_TO_LIGHT_STIMULUS	GOBP_CELLULAR_RESPONSE_TO_LIGHT_STIMULUS		14	0.187485	0.841869	0.653923	0.80908	1	832	tags=86%, list=67%, signal=258%
GOBP_NEGATIVE_REGULATION_OF_TRANSFORMING_GROWTH_FACTOR_BETA_RECEPTOR_SIGNALING_PATHWAY	GOBP_NEGATIVE_REGULATION_OF_TRANSFORMING_GROWTH_FACTOR_BETA_RECEPTOR_SIGNALING_PATHWAY		15	0.178776	0.8415	0.664751	0.808884	1	1020	tags=100%, list=82%, signal=557%
GOMF_ENZYME_INHIBITOR_ACTIVITY	GOMF_ENZYME_INHIBITOR_ACTIVITY		31	0.128205	0.838573	0.667969	0.813028	1	484	tags=52%, list=39%, signal=83%
GOBP_NEGATIVE_REGULATION_OF_RESPONSE_TO_BIOTIC_STIMULUS	GOBP_NEGATIVE_REGULATION_OF_RESPONSE_TO_BIOTIC_STIMULUS		11	0.209187	0.837963	0.687251	0.813222	1	531	tags=64%, list=43%, signal=110%
GOBP_REGULATION_OF_CELL_JUNCTION_ASSEMBLY	GOBP_REGULATION_OF_CELL_JUNCTION_ASSEMBLY		24	0.141722	0.836904	0.644898	0.814227	1	1015	tags=96%, list=82%, signal=518%
GOBP_AGING	GOBP_AGING		15	0.181769	0.836447	0.657143	0.81423	1	107	tags=27%, list=9%, signal=29%
GOMF_METALLOPEPTIDASE_ACTIVITY	GOMF_METALLOPEPTIDASE_ACTIVITY		10	0.21626	0.835885	0.657426	0.814379	1	601	tags=70%, list=48%, signal=135%
GOBP_ORGANELLE_FUSION	GOBP_ORGANELLE_FUSION		13	0.192778	0.835537	0.668008	0.81411	1	144	tags=31%, list=12%, signal=34%
GOCC_GOLGI_MEMBRANE	GOCC_GOLGI_MEMBRANE		55	0.0980437	0.835153	0.657845	0.813946	1	965	tags=87%, list=78%, signal=376%
GOBP_PROTEIN_LOCALIZATION_TO_CHROMOSOME	GOBP_PROTEIN_LOCALIZATION_TO_CHROMOSOME		10	0.217886	0.834639	0.677228	0.813937	1	351	tags=50%, list=28%, signal=69%
GOBP_ENDOSOME_ORGANIZATION	GOBP_ENDOSOME_ORGANIZATION		12	0.199511	0.831372	0.664634	0.818871	1	684	tags=75%, list=55%, signal=166%
GOBP_NEURON_PROJECTION_ORGANIZATION	GOBP_NEURON_PROJECTION_ORGANIZATION		13	0.190584	0.831238	0.650096	0.818206	1	719	tags=77%, list=58%, signal=181%
GOMF_PURINE_NUCLEOTIDE_BINDING	GOMF_PURINE_NUCLEOTIDE_BINDING		165	0.058069	0.82994	0.668663	0.819612	1	395	tags=37%, list=32%, signal=47%
GOBP_REGULATION_OF_MUSCLE_CONTRACTION	GOBP_REGULATION_OF_MUSCLE_CONTRACTION		11	0.205711	0.82761	0.647834	0.822816	1	648	tags=73%, list=52%, signal=151%
GOCC_CELL_SURFACE	GOCC_CELL_SURFACE		41	0.110987	0.82701	0.670565	0.823032	1	743	tags=71%, list=60%, signal=171%
GOBP_BLASTOCYST_DEVELOPMENT	GOBP_BLASTOCYST_DEVELOPMENT		11	0.20756	0.826735	0.664659	0.822636	1	533	tags=64%, list=43%, signal=111%
GOBP_NEGATIVE_REGULATION_OF_PROTEIN_CONTAINING_COMPLEX_ASSEMBLY	GOBP_NEGATIVE_REGULATION_OF_PROTEIN_CONTAINING_COMPLEX_ASSEMBLY		12	0.198154	0.826678	0.656504	0.821884	1	789	tags=83%, list=64%, signal=227%
GOBP_CELLULAR_RESPONSE_TO_TOPOLOGICALLY_INCORRECT_PROTEIN	GOBP_CELLULAR_RESPONSE_TO_TOPOLOGICALLY_INCORRECT_PROTEIN		13	0.196289	0.825883	0.674948	0.822395	1	712	tags=77%, list=57%, signal=179%
GOBP_CALCIUM_ION_HOMEOSTASIS	GOBP_CALCIUM_ION_HOMEOSTASIS		11	0.204305	0.823854	0.68677	0.825015	1	537	tags=64%, list=43%, signal=111%
GOMF_PROTEIN_KINASE_ACTIVITY	GOMF_PROTEIN_KINASE_ACTIVITY		72	0.0844749	0.822008	0.674044	0.827288	1	417	tags=42%, list=34%, signal=59%
GOCC_BASAL_PART_OF_CELL	GOCC_BASAL_PART_OF_CELL		27	0.13511	0.820472	0.645349	0.829156	1	524	tags=56%, list=42%, signal=94%
GOBP_LEUKOCYTE_MIGRATION	GOBP_LEUKOCYTE_MIGRATION		26	0.132746	0.819672	0.704	0.829735	1	744	tags=73%, list=60%, signal=179%
GOMF_MICROTUBULE_BINDING	GOMF_MICROTUBULE_BINDING		21	0.150943	0.817134	0.678937	0.833338	1	1055	tags=100%, list=85%, signal=659%
GOBP_REGULATION_OF_PROTEIN_SECRETION	GOBP_REGULATION_OF_PROTEIN_SECRETION		22	0.147112	0.816072	0.683027	0.834291	1	158	tags=27%, list=13%, signal=31%
GOBP_KIDNEY_EPITHELIUM_DEVELOPMENT	GOBP_KIDNEY_EPITHELIUM_DEVELOPMENT		14	0.179212	0.815821	0.716165	0.833842	1	45	tags=21%, list=4%, signal=22%
GOMF_ACYLTRANSFERASE_ACTIVITY	GOMF_ACYLTRANSFERASE_ACTIVITY		16	0.170343	0.814668	0.700214	0.83494	1	798	tags=81%, list=64%, signal=225%
GOBP_SIGNAL_TRANSDUCTION_IN_RESPONSE_TO_DNA_DAMAGE	GOBP_SIGNAL_TRANSDUCTION_IN_RESPONSE_TO_DNA_DAMAGE		14	0.181892	0.813787	0.689655	0.835665	1	1016	tags=100%, list=82%, signal=547%
GOBP_REGULATION_OF_CELL_PROJECTION_ASSEMBLY	GOBP_REGULATION_OF_CELL_PROJECTION_ASSEMBLY		21	0.152272	0.813724	0.712245	0.83488	1	581	tags=62%, list=47%, signal=115%
GOBP_ORGANONITROGEN_COMPOUND_CATABOLIC_PROCESS	GOBP_ORGANONITROGEN_COMPOUND_CATABOLIC_PROCESS		132	0.0621377	0.813618	0.696356	0.83423	1	1095	tags=94%, list=88%, signal=718%
GOBP_REGULATION_OF_INTRINSIC_APOPTOTIC_SIGNALING_PATHWAY	GOBP_REGULATION_OF_INTRINSIC_APOPTOTIC_SIGNALING_PATHWAY		17	0.161224	0.81333	0.695985	0.833855	1	823	tags=82%, list=66%, signal=242%
GOBP_DENDRITE_MORPHOGENESIS	GOBP_DENDRITE_MORPHOGENESIS		20	0.152459	0.813044	0.676983	0.833446	1	991	tags=95%, list=80%, signal=465%
GOBP_NEGATIVE_REGULATION_OF_PEPTIDASE_ACTIVITY	GOBP_NEGATIVE_REGULATION_OF_PEPTIDASE_ACTIVITY		19	0.160653	0.812599	0.665984	0.833378	1	586	tags=63%, list=47%, signal=118%
GOBP_REGULATION_OF_PROTEOLYSIS_INVOLVED_IN_PROTEIN_CATABOLIC_PROCESS	GOBP_REGULATION_OF_PROTEOLYSIS_INVOLVED_IN_PROTEIN_CATABOLIC_PROCESS		32	0.121068	0.811814	0.705021	0.833778	1	1054	tags=97%, list=85%, signal=629%
GOMF_SALT_TRANSMEMBRANE_TRANSPORTER_ACTIVITY	GOMF_SALT_TRANSMEMBRANE_TRANSPORTER_ACTIVITY		22	0.144126	0.809127	0.713131	0.837427	1	218	tags=32%, list=18%, signal=38%
GOBP_PALLIUM_DEVELOPMENT	GOBP_PALLIUM_DEVELOPMENT		11	0.198166	0.807674	0.693416	0.839067	1	770	tags=82%, list=62%, signal=214%
GOBP_ENSHEATHMENT_OF_NEURONS	GOBP_ENSHEATHMENT_OF_NEURONS		12	0.190825	0.805474	0.667339	0.841904	1	798	tags=83%, list=64%, signal=232%
GOMF_GTPASE_ACTIVATOR_ACTIVITY	GOMF_GTPASE_ACTIVATOR_ACTIVITY		32	0.118584	0.804943	0.698574	0.841911	1	437	tags=47%, list=35%, signal=71%
GOBP_STRIATED_MUSCLE_CELL_PROLIFERATION	GOBP_STRIATED_MUSCLE_CELL_PROLIFERATION		11	0.194541	0.803249	0.686598	0.843949	1	549	tags=64%, list=44%, signal=113%
GOMF_SULFUR_COMPOUND_BINDING	GOMF_SULFUR_COMPOUND_BINDING		15	0.174422	0.80307	0.690335	0.843386	1	364	tags=47%, list=29%, signal=65%
GOBP_POSITIVE_REGULATION_OF_LIPID_METABOLIC_PROCESS	GOBP_POSITIVE_REGULATION_OF_LIPID_METABOLIC_PROCESS		11	0.198535	0.803025	0.727651	0.842568	1	995	tags=100%, list=80%, signal=502%
GOBP_REGULATION_OF_CELL_DIVISION	GOBP_REGULATION_OF_CELL_DIVISION		20	0.148361	0.801338	0.72147	0.844559	1	872	tags=85%, list=70%, signal=282%
GOBP_REGULATION_OF_ORGANELLE_ORGANIZATION	GOBP_REGULATION_OF_ORGANELLE_ORGANIZATION		110	0.0673371	0.800261	0.697917	0.845451	1	712	tags=64%, list=57%, signal=136%
GOBP_TISSUE_REMODELING	GOBP_TISSUE_REMODELING		12	0.189197	0.799764	0.685935	0.845437	1	180	tags=33%, list=15%, signal=39%
GOBP_CELLULAR_RESPONSE_TO_UNFOLDED_PROTEIN	GOBP_CELLULAR_RESPONSE_TO_UNFOLDED_PROTEIN		11	0.201642	0.799399	0.716243	0.845256	1	653	tags=73%, list=53%, signal=152%
GOCC_TRANSFERASE_COMPLEX_TRANSFERRING_PHOSPHORUS_CONTAINING_GROUPS	GOCC_TRANSFERASE_COMPLEX_TRANSFERRING_PHOSPHORUS_CONTAINING_GROUPS		22	0.14435	0.797848	0.714286	0.846967	1	105	tags=23%, list=8%, signal=24%
GOBP_REGULATION_OF_JNK_CASCADE	GOBP_REGULATION_OF_JNK_CASCADE		18	0.155301	0.794876	0.709091	0.851204	1	567	tags=61%, list=46%, signal=111%
GOMF_MYOSIN_PHOSPHATASE_ACTIVITY	GOMF_MYOSIN_PHOSPHATASE_ACTIVITY		11	0.197574	0.793387	0.719512	0.852775	1	658	tags=73%, list=53%, signal=154%
GOBP_NUCLEAR_TRANSCRIBED_MRNA_CATABOLIC_PROCESS_DEADENYLATION_DEPENDENT_DECAY	GOBP_NUCLEAR_TRANSCRIBED_MRNA_CATABOLIC_PROCESS_DEADENYLATION_DEPENDENT_DECAY		17	0.161368	0.79226	0.728034	0.85371	1	604	tags=65%, list=49%, signal=124%
GOBP_REGULATION_OF_DNA_BINDING	GOBP_REGULATION_OF_DNA_BINDING		15	0.165714	0.791814	0.726141	0.853649	1	788	tags=80%, list=64%, signal=217%
GOMF_HYDROLASE_ACTIVITY_ACTING_ON_ACID_ANHYDRIDES	GOMF_HYDROLASE_ACTIVITY_ACTING_ON_ACID_ANHYDRIDES		60	0.0878531	0.789666	0.718163	0.856116	1	350	tags=37%, list=28%, signal=49%
GOBP_ADAPTIVE_THERMOGENESIS	GOBP_ADAPTIVE_THERMOGENESIS		14	0.177464	0.788778	0.744422	0.856705	1	490	tags=57%, list=40%, signal=93%
GOBP_INTRACELLULAR_PROTEIN_TRANSPORT	GOBP_INTRACELLULAR_PROTEIN_TRANSPORT		88	0.0759943	0.787411	0.722113	0.858035	1	306	tags=32%, list=25%, signal=39%
GOCC_LATE_ENDOSOME	GOCC_LATE_ENDOSOME		24	0.135691	0.786288	0.744554	0.858953	1	144	tags=25%, list=12%, signal=28%
GOBP_ORGANIC_ACID_BIOSYNTHETIC_PROCESS	GOBP_ORGANIC_ACID_BIOSYNTHETIC_PROCESS		17	0.158193	0.78613	0.75102	0.858345	1	462	tags=53%, list=37%, signal=83%
GOBP_EPITHELIAL_CELL_PROLIFERATION	GOBP_EPITHELIAL_CELL_PROLIFERATION		44	0.102691	0.786032	0.739837	0.85767	1	778	tags=73%, list=63%, signal=188%
GOMF_INTEGRIN_BINDING	GOMF_INTEGRIN_BINDING		14	0.16721	0.785586	0.740668	0.857581	1	414	tags=50%, list=33%, signal=74%
GOBP_LIPID_METABOLIC_PROCESS	GOBP_LIPID_METABOLIC_PROCESS		73	0.0807245	0.784349	0.743786	0.858627	1	890	tags=79%, list=72%, signal=265%
GOBP_MUSCLE_CELL_DEVELOPMENT	GOBP_MUSCLE_CELL_DEVELOPMENT		20	0.145082	0.78417	0.728992	0.858064	1	876	tags=85%, list=71%, signal=285%
GOBP_NEGATIVE_REGULATION_OF_ESTABLISHMENT_OF_PROTEIN_LOCALIZATION	GOBP_NEGATIVE_REGULATION_OF_ESTABLISHMENT_OF_PROTEIN_LOCALIZATION		10	0.200813	0.782666	0.732252	0.859559	1	992	tags=100%, list=80%, signal=496%
GOMF_GENERAL_TRANSCRIPTION_INITIATION_FACTOR_BINDING	GOMF_GENERAL_TRANSCRIPTION_INITIATION_FACTOR_BINDING		10	0.202439	0.782507	0.72449	0.858953	1	742	tags=80%, list=60%, signal=198%
GOBP_REGULATION_OF_PEPTIDYL_TYROSINE_PHOSPHORYLATION	GOBP_REGULATION_OF_PEPTIDYL_TYROSINE_PHOSPHORYLATION		22	0.140543	0.782356	0.713996	0.858338	1	786	tags=77%, list=63%, signal=207%
GOCC_ENDOPLASMIC_RETICULUM_LUMEN	GOCC_ENDOPLASMIC_RETICULUM_LUMEN		20	0.146721	0.780647	0.745211	0.860257	1	316	tags=40%, list=25%, signal=53%
GOBP_SPHINGOLIPID_METABOLIC_PROCESS	GOBP_SPHINGOLIPID_METABOLIC_PROCESS		12	0.183496	0.780527	0.734201	0.859613	1	497	tags=58%, list=40%, signal=96%
GOBP_POSITIVE_REGULATION_OF_CELLULAR_CATABOLIC_PROCESS	GOBP_POSITIVE_REGULATION_OF_CELLULAR_CATABOLIC_PROCESS		68	0.0837182	0.780142	0.734177	0.859354	1	995	tags=88%, list=80%, signal=422%
GOBP_B_CELL_MEDIATED_IMMUNITY	GOBP_B_CELL_MEDIATED_IMMUNITY		11	0.194097	0.779796	0.743487	0.859015	1	775	tags=82%, list=63%, signal=216%
GOBP_IMPORT_INTO_CELL	GOBP_IMPORT_INTO_CELL		20	0.144262	0.779316	0.761711	0.85886	1	133	tags=25%, list=11%, signal=28%
GOBP_POSITIVE_REGULATION_OF_PROTEIN_LOCALIZATION	GOBP_POSITIVE_REGULATION_OF_PROTEIN_LOCALIZATION		53	0.0929091	0.778922	0.747534	0.858677	1	614	tags=58%, list=50%, signal=111%
GOBP_REGULATION_OF_CELLULAR_RESPONSE_TO_GROWTH_FACTOR_STIMULUS	GOBP_REGULATION_OF_CELLULAR_RESPONSE_TO_GROWTH_FACTOR_STIMULUS		35	0.109662	0.775855	0.739726	0.862654	1	788	tags=74%, list=64%, signal=198%
GOBP_REGULATION_OF_MUSCLE_CELL_DIFFERENTIATION	GOBP_REGULATION_OF_MUSCLE_CELL_DIFFERENTIATION		15	0.168435	0.773729	0.768737	0.865302	1	950	tags=93%, list=77%, signal=394%
GOBP_REGULATION_OF_CELLULAR_COMPONENT_BIOGENESIS	GOBP_REGULATION_OF_CELLULAR_COMPONENT_BIOGENESIS		98	0.0703742	0.772974	0.743083	0.86565	1	817	tags=72%, list=66%, signal=196%
GOMF_PHOSPHATIDYLINOSITOL_BINDING	GOMF_PHOSPHATIDYLINOSITOL_BINDING		26	0.128121	0.771976	0.746032	0.866401	1	845	tags=81%, list=68%, signal=248%
GOBP_INORGANIC_ION_HOMEOSTASIS	GOBP_INORGANIC_ION_HOMEOSTASIS		21	0.140787	0.771512	0.744898	0.866189	1	595	tags=62%, list=48%, signal=117%
GOBP_RESPONSE_TO_CADMIUM_ION	GOBP_RESPONSE_TO_CADMIUM_ION		10	0.197561	0.76944	0.737844	0.868547	1	748	tags=80%, list=60%, signal=200%
GOMF_LIPID_BINDING	GOMF_LIPID_BINDING		58	0.086557	0.769022	0.735772	0.868375	1	196	tags=24%, list=16%, signal=27%
GOBP_CELLULAR_RESPONSE_TO_UV	GOBP_CELLULAR_RESPONSE_TO_UV		13	0.176227	0.768954	0.771134	0.86763	1	832	tags=85%, list=67%, signal=254%
GOBP_ANTERIOR_POSTERIOR_PATTERN_SPECIFICATION	GOBP_ANTERIOR_POSTERIOR_PATTERN_SPECIFICATION		15	0.165714	0.768455	0.75154	0.867581	1	788	tags=80%, list=64%, signal=217%
GOBP_ORGAN_GROWTH	GOBP_ORGAN_GROWTH		19	0.146687	0.762461	0.745935	0.875975	1	342	tags=42%, list=28%, signal=57%
GOBP_DNA_TEMPLATED_DNA_REPLICATION	GOBP_DNA_TEMPLATED_DNA_REPLICATION		10	0.200813	0.757624	0.767892	0.882507	1	496	tags=60%, list=40%, signal=99%
GOBP_RECEPTOR_METABOLIC_PROCESS	GOBP_RECEPTOR_METABOLIC_PROCESS		10	0.197561	0.75683	0.792	0.882874	1	872	tags=90%, list=70%, signal=301%
GOMF_ADENYL_NUCLEOTIDE_BINDING	GOMF_ADENYL_NUCLEOTIDE_BINDING		137	0.0583743	0.753196	0.761224	0.887506	1	1066	tags=91%, list=86%, signal=578%
GOBP_NEGATIVE_REGULATION_OF_TRANSPORT	GOBP_NEGATIVE_REGULATION_OF_TRANSPORT		33	0.111245	0.751553	0.802817	0.889142	1	992	tags=91%, list=80%, signal=442%
GOCC_INCLUSION_BODY	GOCC_INCLUSION_BODY		13	0.172654	0.750242	0.793834	0.890318	1	741	tags=77%, list=60%, signal=189%
GOBP_REGULATION_OF_UBIQUITIN_DEPENDENT_PROTEIN_CATABOLIC_PROCESS	GOBP_REGULATION_OF_UBIQUITIN_DEPENDENT_PROTEIN_CATABOLIC_PROCESS		29	0.117458	0.74955	0.756198	0.890448	1	1054	tags=97%, list=85%, signal=629%
GOBP_REGULATION_OF_EXOCYTOSIS	GOBP_REGULATION_OF_EXOCYTOSIS		14	0.166628	0.747581	0.774257	0.892408	1	149	tags=29%, list=12%, signal=32%
GOBP_REGULATION_OF_SUPRAMOLECULAR_FIBER_ORGANIZATION	GOBP_REGULATION_OF_SUPRAMOLECULAR_FIBER_ORGANIZATION		36	0.108343	0.747283	0.788934	0.891978	1	833	tags=78%, list=67%, signal=230%
GOBP_ENERGY_DERIVATION_BY_OXIDATION_OF_ORGANIC_COMPOUNDS	GOBP_ENERGY_DERIVATION_BY_OXIDATION_OF_ORGANIC_COMPOUNDS		17	0.151893	0.745434	0.759443	0.893789	1	105	tags=24%, list=8%, signal=25%
GOCC_PHAGOCYTIC_VESICLE	GOCC_PHAGOCYTIC_VESICLE		11	0.1813	0.743482	0.777992	0.895894	1	678	tags=73%, list=55%, signal=159%
GOBP_DEVELOPMENTAL_MATURATION	GOBP_DEVELOPMENTAL_MATURATION		19	0.138756	0.742332	0.805293	0.896699	1	678	tags=68%, list=55%, signal=149%
GOBP_ESTABLISHMENT_OF_ORGANELLE_LOCALIZATION	GOBP_ESTABLISHMENT_OF_ORGANELLE_LOCALIZATION		49	0.0905259	0.741012	0.789572	0.897703	1	372	tags=39%, list=30%, signal=53%
GOBP_REGULATION_OF_CELL_MATRIX_ADHESION	GOBP_REGULATION_OF_CELL_MATRIX_ADHESION		18	0.144208	0.740942	0.76908	0.896953	1	925	tags=89%, list=75%, signal=345%
GOCC_NUCLEAR_MEMBRANE	GOCC_NUCLEAR_MEMBRANE		35	0.106698	0.740012	0.805221	0.897404	1	827	tags=77%, list=67%, signal=225%
GOCC_EXTRINSIC_COMPONENT_OF_MEMBRANE	GOCC_EXTRINSIC_COMPONENT_OF_MEMBRANE		31	0.111663	0.738976	0.816872	0.898054	1	344	tags=39%, list=28%, signal=52%
GOBP_ROOF_OF_MOUTH_DEVELOPMENT	GOBP_ROOF_OF_MOUTH_DEVELOPMENT		10	0.194309	0.736895	0.785567	0.900209	1	876	tags=90%, list=71%, signal=304%
GOMF_SODIUM_ION_TRANSMEMBRANE_TRANSPORTER_ACTIVITY	GOMF_SODIUM_ION_TRANSMEMBRANE_TRANSPORTER_ACTIVITY		10	0.193496	0.735208	0.804435	0.901748	1	133	tags=30%, list=11%, signal=33%
GOBP_NEGATIVE_REGULATION_OF_TRANSMEMBRANE_TRANSPORT	GOBP_NEGATIVE_REGULATION_OF_TRANSMEMBRANE_TRANSPORT		10	0.196748	0.73463	0.7718	0.901688	1	873	tags=90%, list=70%, signal=302%
GOCC_PML_BODY	GOCC_PML_BODY		11	0.18352	0.733273	0.798419	0.902689	1	788	tags=82%, list=64%, signal=222%
GOBP_REGULATION_OF_ORGAN_GROWTH	GOBP_REGULATION_OF_ORGAN_GROWTH		11	0.179525	0.730509	0.815029	0.905946	1	342	tags=45%, list=28%, signal=62%
GOBP_POSITIVE_REGULATION_OF_CELLULAR_COMPONENT_BIOGENESIS	GOBP_POSITIVE_REGULATION_OF_CELLULAR_COMPONENT_BIOGENESIS		47	0.0899752	0.729351	0.807322	0.906652	1	604	tags=57%, list=49%, signal=108%
GOBP_MICROTUBULE_BASED_PROCESS	GOBP_MICROTUBULE_BASED_PROCESS		80	0.0715517	0.729285	0.792531	0.90586	1	660	tags=60%, list=53%, signal=120%
GOBP_REGULATION_OF_PROTEIN_ACETYLATION	GOBP_REGULATION_OF_PROTEIN_ACETYLATION		11	0.181448	0.725807	0.816116	0.909933	1	1016	tags=100%, list=82%, signal=549%
GOBP_EPITHELIAL_TUBE_FORMATION	GOBP_EPITHELIAL_TUBE_FORMATION		16	0.149918	0.722649	0.804124	0.913558	1	823	tags=81%, list=66%, signal=238%
GOBP_REGULATION_OF_CELLULAR_LOCALIZATION	GOBP_REGULATION_OF_CELLULAR_LOCALIZATION		98	0.0649773	0.722149	0.813627	0.91344	1	355	tags=35%, list=29%, signal=45%
GOMF_KINASE_ACTIVITY	GOMF_KINASE_ACTIVITY		82	0.0710434	0.721382	0.839917	0.913617	1	1066	tags=93%, list=86%, signal=617%
GOMF_TRANSLATION_REGULATOR_ACTIVITY	GOMF_TRANSLATION_REGULATOR_ACTIVITY		13	0.166447	0.721347	0.796905	0.91279	1	844	tags=85%, list=68%, signal=262%
GOBP_GLYCOSYLATION	GOBP_GLYCOSYLATION		17	0.144822	0.720785	0.810176	0.912631	1	916	tags=88%, list=74%, signal=333%
GOBP_ADIPOSE_TISSUE_DEVELOPMENT	GOBP_ADIPOSE_TISSUE_DEVELOPMENT		11	0.180561	0.720476	0.798077	0.912134	1	228	tags=36%, list=18%, signal=44%
GOBP_HEMOSTASIS	GOBP_HEMOSTASIS		13	0.1672	0.71972	0.80198	0.912332	1	80	tags=23%, list=6%, signal=24%
GOCC_MITOCHONDRION	GOCC_MITOCHONDRION		98	0.0654419	0.719272	0.823985	0.912077	1	1101	tags=95%, list=89%, signal=780%
GOCC_P_BODY	GOCC_P_BODY		21	0.133404	0.718546	0.814664	0.912226	1	604	tags=62%, list=49%, signal=119%
GOBP_POSITIVE_REGULATION_OF_STEM_CELL_POPULATION_MAINTENANCE	GOBP_POSITIVE_REGULATION_OF_STEM_CELL_POPULATION_MAINTENANCE		10	0.187805	0.718335	0.779048	0.911593	1	760	tags=80%, list=61%, signal=205%
GOBP_NEGATIVE_REGULATION_OF_APOPTOTIC_SIGNALING_PATHWAY	GOBP_NEGATIVE_REGULATION_OF_APOPTOTIC_SIGNALING_PATHWAY		23	0.12579	0.71781	0.825397	0.911403	1	1032	tags=96%, list=83%, signal=560%
GOBP_CELLULAR_RESPONSE_TO_EXTRACELLULAR_STIMULUS	GOBP_CELLULAR_RESPONSE_TO_EXTRACELLULAR_STIMULUS		29	0.114696	0.717306	0.82505	0.911229	1	587	tags=59%, list=47%, signal=109%
GOMF_MAGNESIUM_ION_BINDING	GOMF_MAGNESIUM_ION_BINDING		21	0.129458	0.715429	0.822709	0.912906	1	845	tags=81%, list=68%, signal=250%
GOBP_NEGATIVE_REGULATION_OF_KINASE_ACTIVITY	GOBP_NEGATIVE_REGULATION_OF_KINASE_ACTIVITY		31	0.111662	0.714972	0.828629	0.912627	1	1064	tags=97%, list=86%, signal=665%
GOBP_EMBRYONIC_ORGAN_MORPHOGENESIS	GOBP_EMBRYONIC_ORGAN_MORPHOGENESIS		19	0.136946	0.714473	0.822449	0.912446	1	876	tags=84%, list=71%, signal=282%
GOBP_PROTEIN_COMPLEX_OLIGOMERIZATION	GOBP_PROTEIN_COMPLEX_OLIGOMERIZATION		17	0.142369	0.713437	0.843096	0.913045	1	919	tags=88%, list=74%, signal=336%
GOBP_MORPHOGENESIS_OF_EMBRYONIC_EPITHELIUM	GOBP_MORPHOGENESIS_OF_EMBRYONIC_EPITHELIUM		16	0.149918	0.71227	0.832661	0.913776	1	823	tags=81%, list=66%, signal=238%
GOBP_REGULATION_OF_INTRACELLULAR_TRANSPORT	GOBP_REGULATION_OF_INTRACELLULAR_TRANSPORT		39	0.096821	0.710235	0.845842	0.915746	1	614	tags=59%, list=50%, signal=113%
GOBP_PROTEASOMAL_PROTEIN_CATABOLIC_PROCESS	GOBP_PROTEASOMAL_PROTEIN_CATABOLIC_PROCESS		64	0.0779124	0.709559	0.840077	0.915827	1	353	tags=36%, list=28%, signal=48%
GOCC_PRESYNAPTIC_ACTIVE_ZONE	GOCC_PRESYNAPTIC_ACTIVE_ZONE		10	0.182927	0.707932	0.83499	0.917033	1	518	tags=60%, list=42%, signal=102%
GOBP_EPITHELIAL_TO_MESENCHYMAL_TRANSITION	GOBP_EPITHELIAL_TO_MESENCHYMAL_TRANSITION		23	0.125112	0.70644	0.840909	0.918194	1	925	tags=87%, list=75%, signal=336%
GOBP_CARDIAC_CHAMBER_DEVELOPMENT	GOBP_CARDIAC_CHAMBER_DEVELOPMENT		14	0.161617	0.706353	0.844794	0.917427	1	598	tags=64%, list=48%, signal=123%
GOBP_REGULATION_OF_PROTEASOMAL_PROTEIN_CATABOLIC_PROCESS	GOBP_REGULATION_OF_PROTEASOMAL_PROTEIN_CATABOLIC_PROCESS		27	0.114653	0.702899	0.823647	0.920955	1	1054	tags=96%, list=85%, signal=628%
GOBP_CONNECTIVE_TISSUE_DEVELOPMENT	GOBP_CONNECTIVE_TISSUE_DEVELOPMENT		28	0.110797	0.701481	0.861057	0.92196	1	839	tags=79%, list=68%, signal=237%
GOBP_REGULATION_OF_APOPTOTIC_SIGNALING_PATHWAY	GOBP_REGULATION_OF_APOPTOTIC_SIGNALING_PATHWAY		37	0.0972344	0.70112	0.85625	0.921557	1	1055	tags=95%, list=85%, signal=615%
GOBP_REGULATION_OF_KERATINOCYTE_PROLIFERATION	GOBP_REGULATION_OF_KERATINOCYTE_PROLIFERATION		11	0.173238	0.701052	0.844758	0.920764	1	237	tags=36%, list=19%, signal=45%
GOBP_POSITIVE_REGULATION_OF_DEVELOPMENTAL_GROWTH	GOBP_POSITIVE_REGULATION_OF_DEVELOPMENTAL_GROWTH		17	0.142321	0.700275	0.817635	0.920917	1	992	tags=94%, list=80%, signal=464%
GOBP_CARDIAC_VENTRICLE_DEVELOPMENT	GOBP_CARDIAC_VENTRICLE_DEVELOPMENT		11	0.170205	0.700143	0.845996	0.920245	1	128	tags=27%, list=10%, signal=30%
GOBP_REGULATION_OF_POSTSYNAPSE_ORGANIZATION	GOBP_REGULATION_OF_POSTSYNAPSE_ORGANIZATION		17	0.143139	0.699993	0.86037	0.91954	1	991	tags=94%, list=80%, signal=462%
GOBP_REGULATION_OF_PROTEIN_MODIFICATION_BY_SMALL_PROTEIN_CONJUGATION_OR_REMOVAL	GOBP_REGULATION_OF_PROTEIN_MODIFICATION_BY_SMALL_PROTEIN_CONJUGATION_OR_REMOVAL		31	0.105873	0.699862	0.869565	0.918835	1	431	tags=45%, list=35%, signal=67%
GOBP_REGULATION_OF_ESTABLISHMENT_OF_PROTEIN_LOCALIZATION	GOBP_REGULATION_OF_ESTABLISHMENT_OF_PROTEIN_LOCALIZATION		54	0.0816626	0.699838	0.844898	0.917995	1	614	tags=57%, list=50%, signal=109%
GOBP_NEGATIVE_REGULATION_OF_TRANSMEMBRANE_RECEPTOR_PROTEIN_SERINE_THREONINE_KINASE_SIGNALING_PATHWAY	GOBP_NEGATIVE_REGULATION_OF_TRANSMEMBRANE_RECEPTOR_PROTEIN_SERINE_THREONINE_KINASE_SIGNALING_PATHWAY		21	0.127778	0.698335	0.840319	0.919016	1	788	tags=76%, list=64%, signal=205%
GOBP_POSITIVE_REGULATION_OF_GROWTH	GOBP_POSITIVE_REGULATION_OF_GROWTH		26	0.115638	0.698121	0.851779	0.918408	1	574	tags=58%, list=46%, signal=105%
GOCC_SYNAPSE	GOCC_SYNAPSE		136	0.0544544	0.697067	0.879418	0.918814	1	723	tags=63%, list=58%, signal=135%
GOBP_CELL_CHEMOTAXIS	GOBP_CELL_CHEMOTAXIS		18	0.139389	0.696933	0.817996	0.918135	1	242	tags=33%, list=20%, signal=41%
GOBP_CYTOSKELETON_DEPENDENT_INTRACELLULAR_TRANSPORT	GOBP_CYTOSKELETON_DEPENDENT_INTRACELLULAR_TRANSPORT		24	0.118147	0.696429	0.855469	0.917852	1	372	tags=42%, list=30%, signal=58%
GOBP_POSITIVE_REGULATION_OF_PROTEIN_POLYMERIZATION	GOBP_POSITIVE_REGULATION_OF_PROTEIN_POLYMERIZATION		10	0.18374	0.693029	0.855422	0.921314	1	393	tags=50%, list=32%, signal=73%
GOMF_TUBULIN_BINDING	GOMF_TUBULIN_BINDING		37	0.0972344	0.691753	0.86558	0.921978	1	1055	tags=95%, list=85%, signal=615%
GOBP_NEGATIVE_REGULATION_OF_PROTEIN_CATABOLIC_PROCESS	GOBP_NEGATIVE_REGULATION_OF_PROTEIN_CATABOLIC_PROCESS		12	0.166938	0.690798	0.838645	0.922349	1	1034	tags=100%, list=83%, signal=596%
GOBP_CELLULAR_MACROMOLECULE_CATABOLIC_PROCESS	GOBP_CELLULAR_MACROMOLECULE_CATABOLIC_PROCESS		131	0.0551284	0.689532	0.84879	0.923042	1	1140	tags=97%, list=92%, signal=1075%
GOBP_PLASMA_MEMBRANE_ORGANIZATION	GOBP_PLASMA_MEMBRANE_ORGANIZATION		17	0.142273	0.687657	0.846457	0.924517	1	1065	tags=100%, list=86%, signal=699%
GOBP_NEGATIVE_REGULATION_OF_PROTEIN_SERINE_THREONINE_KINASE_ACTIVITY	GOBP_NEGATIVE_REGULATION_OF_PROTEIN_SERINE_THREONINE_KINASE_ACTIVITY		17	0.143091	0.685355	0.850688	0.926429	1	1064	tags=100%, list=86%, signal=695%
GOBP_ORGANIC_HYDROXY_COMPOUND_TRANSPORT	GOBP_ORGANIC_HYDROXY_COMPOUND_TRANSPORT		17	0.138618	0.683991	0.848544	0.927407	1	413	tags=47%, list=33%, signal=70%
GOBP_POSITIVE_REGULATION_OF_AUTOPHAGY	GOBP_POSITIVE_REGULATION_OF_AUTOPHAGY		18	0.13557	0.683558	0.841996	0.927027	1	660	tags=67%, list=53%, signal=140%
GOMF_S_ADENOSYLMETHIONINE_DEPENDENT_METHYLTRANSFERASE_ACTIVITY	GOMF_S_ADENOSYLMETHIONINE_DEPENDENT_METHYLTRANSFERASE_ACTIVITY		14	0.152062	0.683201	0.838645	0.926606	1	964	tags=93%, list=78%, signal=412%
GOBP_PYRUVATE_METABOLIC_PROCESS	GOBP_PYRUVATE_METABOLIC_PROCESS		10	0.17561	0.682722	0.851703	0.926327	1	403	tags=50%, list=33%, signal=73%
GOBP_MONONUCLEAR_CELL_MIGRATION	GOBP_MONONUCLEAR_CELL_MIGRATION		12	0.162595	0.682171	0.84879	0.926136	1	316	tags=42%, list=25%, signal=55%
GOBP_POSITIVE_REGULATION_OF_PROTEIN_LOCALIZATION_TO_NUCLEUS	GOBP_POSITIVE_REGULATION_OF_PROTEIN_LOCALIZATION_TO_NUCLEUS		18	0.134752	0.678526	0.889764	0.929716	1	41	tags=17%, list=3%, signal=17%
GOBP_PROTEIN_POLYUBIQUITINATION	GOBP_PROTEIN_POLYUBIQUITINATION		26	0.111393	0.678045	0.868787	0.929442	1	913	tags=85%, list=74%, signal=314%
GOBP_POSITIVE_REGULATION_OF_CELL_SUBSTRATE_ADHESION	GOBP_POSITIVE_REGULATION_OF_CELL_SUBSTRATE_ADHESION		12	0.159609	0.677939	0.861057	0.928703	1	733	tags=75%, list=59%, signal=182%
GOBP_POSITIVE_REGULATION_OF_TRANSPORTER_ACTIVITY	GOBP_POSITIVE_REGULATION_OF_TRANSPORTER_ACTIVITY		10	0.178049	0.677101	0.871579	0.928864	1	648	tags=70%, list=52%, signal=145%
GOMF_NUCLEOSIDE_TRIPHOSPHATASE_REGULATOR_ACTIVITY	GOMF_NUCLEOSIDE_TRIPHOSPHATASE_REGULATOR_ACTIVITY		54	0.0794454	0.67572	0.885772	0.929587	1	387	tags=39%, list=31%, signal=54%
GOBP_CELLULAR_RESPONSE_TO_STARVATION	GOBP_CELLULAR_RESPONSE_TO_STARVATION		23	0.119324	0.670911	0.868421	0.93432	1	339	tags=39%, list=27%, signal=53%
GOMF_PROTEIN_SERINE_THREONINE_KINASE_ACTIVITY	GOMF_PROTEIN_SERINE_THREONINE_KINASE_ACTIVITY		59	0.0753025	0.669183	0.861224	0.93539	1	1066	tags=93%, list=86%, signal=633%
GOBP_CHONDROCYTE_DIFFERENTIATION	GOBP_CHONDROCYTE_DIFFERENTIATION		10	0.17561	0.668739	0.851626	0.935029	1	775	tags=80%, list=63%, signal=212%
GOBP_ATP_METABOLIC_PROCESS	GOBP_ATP_METABOLIC_PROCESS		13	0.149959	0.667158	0.895028	0.935885	1	1055	tags=100%, list=85%, signal=663%
GOBP_REGULATION_OF_POSTSYNAPTIC_MEMBRANE_NEUROTRANSMITTER_RECEPTOR_LEVELS	GOBP_REGULATION_OF_POSTSYNAPTIC_MEMBRANE_NEUROTRANSMITTER_RECEPTOR_LEVELS		10	0.173984	0.667132	0.869981	0.93506	1	901	tags=90%, list=73%, signal=327%
GOBP_PEPTIDYL_THREONINE_MODIFICATION	GOBP_PEPTIDYL_THREONINE_MODIFICATION		19	0.129488	0.666197	0.885593	0.935227	1	363	tags=42%, list=29%, signal=59%
GOCC_NEURON_TO_NEURON_SYNAPSE	GOCC_NEURON_TO_NEURON_SYNAPSE		40	0.0908333	0.666049	0.892368	0.93454	1	324	tags=35%, list=26%, signal=46%
GOBP_ANATOMICAL_STRUCTURE_MATURATION	GOBP_ANATOMICAL_STRUCTURE_MATURATION		13	0.150335	0.658466	0.882704	0.941806	1	673	tags=69%, list=54%, signal=150%
GOBP_AMYLOID_PRECURSOR_PROTEIN_METABOLIC_PROCESS	GOBP_AMYLOID_PRECURSOR_PROTEIN_METABOLIC_PROCESS		11	0.162142	0.656914	0.867063	0.94257	1	927	tags=91%, list=75%, signal=357%
GOMF_UBIQUITIN_LIKE_PROTEIN_LIGASE_ACTIVITY	GOMF_UBIQUITIN_LIKE_PROTEIN_LIGASE_ACTIVITY		41	0.087695	0.65643	0.870155	0.942212	1	408	tags=41%, list=33%, signal=60%
GOBP_REGULATION_OF_CELLULAR_RESPONSE_TO_INSULIN_STIMULUS	GOBP_REGULATION_OF_CELLULAR_RESPONSE_TO_INSULIN_STIMULUS		11	0.165175	0.65611	0.91258	0.941658	1	1036	tags=100%, list=84%, signal=602%
GOBP_GLYCOPROTEIN_BIOSYNTHETIC_PROCESS	GOBP_GLYCOPROTEIN_BIOSYNTHETIC_PROCESS		21	0.119653	0.655981	0.884454	0.940964	1	916	tags=86%, list=74%, signal=322%
GOBP_GOLGI_VESICLE_TRANSPORT	GOBP_GOLGI_VESICLE_TRANSPORT		28	0.105964	0.653601	0.898	0.94263	1	712	tags=68%, list=57%, signal=156%
GOBP_JNK_CASCADE	GOBP_JNK_CASCADE		24	0.111294	0.653481	0.880374	0.941884	1	587	tags=58%, list=47%, signal=109%
GOBP_INTRACELLULAR_TRANSPORT	GOBP_INTRACELLULAR_TRANSPORT		160	0.0465278	0.652367	0.906015	0.942199	1	654	tags=57%, list=53%, signal=105%
GOCC_PRESYNAPTIC_MEMBRANE	GOCC_PRESYNAPTIC_MEMBRANE		11	0.162142	0.650209	0.876268	0.943697	1	927	tags=91%, list=75%, signal=357%
GOBP_NEURAL_TUBE_FORMATION	GOBP_NEURAL_TUBE_FORMATION		15	0.137143	0.649775	0.895161	0.943351	1	823	tags=80%, list=66%, signal=235%
GOBP_INTRINSIC_APOPTOTIC_SIGNALING_PATHWAY_IN_RESPONSE_TO_DNA_DAMAGE	GOBP_INTRINSIC_APOPTOTIC_SIGNALING_PATHWAY_IN_RESPONSE_TO_DNA_DAMAGE		10	0.172358	0.645856	0.907071	0.946411	1	1027	tags=100%, list=83%, signal=577%
GOBP_POSITIVE_REGULATION_OF_PROTEASOMAL_PROTEIN_CATABOLIC_PROCESS	GOBP_POSITIVE_REGULATION_OF_PROTEASOMAL_PROTEIN_CATABOLIC_PROCESS		17	0.13097	0.64276	0.883817	0.948638	1	860	tags=82%, list=69%, signal=265%
GOBP_TRANSPORT_ALONG_MICROTUBULE	GOBP_TRANSPORT_ALONG_MICROTUBULE		18	0.128114	0.637261	0.907071	0.953053	1	738	tags=72%, list=60%, signal=176%
GOBP_REGULATION_OF_LEUKOCYTE_PROLIFERATION	GOBP_REGULATION_OF_LEUKOCYTE_PROLIFERATION		16	0.132353	0.635749	0.904382	0.953641	1	767	tags=75%, list=62%, signal=194%
GOBP_POSITIVE_REGULATION_OF_PROTEIN_CONTAINING_COMPLEX_ASSEMBLY	GOBP_POSITIVE_REGULATION_OF_PROTEIN_CONTAINING_COMPLEX_ASSEMBLY		19	0.121514	0.635029	0.917671	0.953423	1	438	tags=47%, list=35%, signal=72%
GOCC_COLLAGEN_CONTAINING_EXTRACELLULAR_MATRIX	GOCC_COLLAGEN_CONTAINING_EXTRACELLULAR_MATRIX		18	0.123568	0.634276	0.912602	0.953313	1	1088	tags=100%, list=88%, signal=804%
GOCC_COATED_VESICLE_MEMBRANE	GOCC_COATED_VESICLE_MEMBRANE		13	0.14626	0.631669	0.924603	0.954884	1	678	tags=69%, list=55%, signal=151%
GOBP_REGULATION_OF_MICROTUBULE_POLYMERIZATION_OR_DEPOLYMERIZATION	GOBP_REGULATION_OF_MICROTUBULE_POLYMERIZATION_OR_DEPOLYMERIZATION		11	0.156225	0.630937	0.914172	0.95468	1	1047	tags=100%, list=84%, signal=637%
GOBP_AUTOPHAGY_OF_MITOCHONDRION	GOBP_AUTOPHAGY_OF_MITOCHONDRION		12	0.149837	0.629776	0.898608	0.954889	1	1055	tags=100%, list=85%, signal=664%
GOBP_KIDNEY_MORPHOGENESIS	GOBP_KIDNEY_MORPHOGENESIS		10	0.161789	0.629226	0.912214	0.954517	1	916	tags=90%, list=74%, signal=342%
GOBP_MICROTUBULE_POLYMERIZATION_OR_DEPOLYMERIZATION	GOBP_MICROTUBULE_POLYMERIZATION_OR_DEPOLYMERIZATION		11	0.156225	0.626545	0.924099	0.956084	1	1047	tags=100%, list=84%, signal=637%
GOBP_RESPONSE_TO_TOPOLOGICALLY_INCORRECT_PROTEIN	GOBP_RESPONSE_TO_TOPOLOGICALLY_INCORRECT_PROTEIN		18	0.124023	0.62417	0.920078	0.957377	1	743	tags=72%, list=60%, signal=178%
GOCC_POSTSYNAPSE	GOCC_POSTSYNAPSE		69	0.0643697	0.621648	0.924	0.958655	1	930	tags=81%, list=75%, signal=307%
GOMF_ATP_HYDROLYSIS_ACTIVITY	GOMF_ATP_HYDROLYSIS_ACTIVITY		27	0.0993557	0.617839	0.917485	0.961062	1	797	tags=74%, list=64%, signal=203%
GOBP_DIGESTIVE_SYSTEM_DEVELOPMENT	GOBP_DIGESTIVE_SYSTEM_DEVELOPMENT		11	0.154301	0.617303	0.924025	0.96065	1	373	tags=45%, list=30%, signal=64%
GOBP_POSITIVE_REGULATION_OF_PROTEIN_MODIFICATION_BY_SMALL_PROTEIN_CONJUGATION_OR_REMOVAL	GOBP_POSITIVE_REGULATION_OF_PROTEIN_MODIFICATION_BY_SMALL_PROTEIN_CONJUGATION_OR_REMOVAL		11	0.153636	0.617249	0.923387	0.959845	1	712	tags=73%, list=57%, signal=169%
GOBP_FATTY_ACID_METABOLIC_PROCESS	GOBP_FATTY_ACID_METABOLIC_PROCESS		18	0.120022	0.611026	0.931429	0.964285	1	59	tags=17%, list=5%, signal=17%
GOBP_POSITIVE_REGULATION_OF_CELL_CYCLE_PHASE_TRANSITION	GOBP_POSITIVE_REGULATION_OF_CELL_CYCLE_PHASE_TRANSITION		13	0.139051	0.609849	0.928862	0.964394	1	973	tags=92%, list=78%, signal=424%
GOBP_POSITIVE_REGULATION_OF_MITOTIC_CELL_CYCLE_PHASE_TRANSITION	GOBP_POSITIVE_REGULATION_OF_MITOTIC_CELL_CYCLE_PHASE_TRANSITION		13	0.139051	0.607386	0.946429	0.965438	1	973	tags=92%, list=78%, signal=424%
GOMF_SECONDARY_ACTIVE_TRANSMEMBRANE_TRANSPORTER_ACTIVITY	GOMF_SECONDARY_ACTIVE_TRANSMEMBRANE_TRANSPORTER_ACTIVITY		12	0.143322	0.60554	0.929273	0.96607	1	133	tags=25%, list=11%, signal=28%
GOBP_CILIUM_ORGANIZATION	GOBP_CILIUM_ORGANIZATION		30	0.0958678	0.605258	0.923541	0.965395	1	999	tags=90%, list=81%, signal=452%
GOBP_I_KAPPAB_KINASE_NF_KAPPAB_SIGNALING	GOBP_I_KAPPAB_KINASE_NF_KAPPAB_SIGNALING		30	0.0939394	0.604439	0.929435	0.965129	1	340	tags=37%, list=27%, signal=49%
GOCC_SYNAPTIC_MEMBRANE	GOCC_SYNAPTIC_MEMBRANE		31	0.0926385	0.603734	0.955645	0.96484	1	927	tags=84%, list=75%, signal=324%
GOBP_SULFUR_COMPOUND_METABOLIC_PROCESS	GOBP_SULFUR_COMPOUND_METABOLIC_PROCESS		10	0.155285	0.599684	0.9499	0.967122	1	1048	tags=100%, list=85%, signal=641%
GOBP_KERATINOCYTE_DIFFERENTIATION	GOBP_KERATINOCYTE_DIFFERENTIATION		15	0.131157	0.598301	0.951318	0.967294	1	665	tags=67%, list=54%, signal=142%
GOMF_SIGNALING_RECEPTOR_REGULATOR_ACTIVITY	GOMF_SIGNALING_RECEPTOR_REGULATOR_ACTIVITY		12	0.14468	0.598268	0.933602	0.966477	1	958	tags=92%, list=77%, signal=399%
GOBP_NEGATIVE_REGULATION_OF_NEURON_DEATH	GOBP_NEGATIVE_REGULATION_OF_NEURON_DEATH		19	0.116083	0.597467	0.952199	0.966248	1	1032	tags=95%, list=83%, signal=556%
GOBP_RHO_PROTEIN_SIGNAL_TRANSDUCTION	GOBP_RHO_PROTEIN_SIGNAL_TRANSDUCTION		12	0.143865	0.596832	0.936255	0.965891	1	959	tags=92%, list=77%, signal=401%
GOCC_POSTSYNAPTIC_SPECIALIZATION	GOCC_POSTSYNAPTIC_SPECIALIZATION		37	0.0828335	0.589417	0.965021	0.970329	1	268	tags=30%, list=22%, signal=37%
GOBP_PROTEIN_K48_LINKED_UBIQUITINATION	GOBP_PROTEIN_K48_LINKED_UBIQUITINATION		13	0.135352	0.588253	0.943089	0.970265	1	596	tags=62%, list=48%, signal=117%
GOBP_CARDIAC_CHAMBER_MORPHOGENESIS	GOBP_CARDIAC_CHAMBER_MORPHOGENESIS		13	0.133722	0.587744	0.956088	0.969776	1	598	tags=62%, list=48%, signal=118%
GOMF_PHOSPHOPROTEIN_PHOSPHATASE_ACTIVITY	GOMF_PHOSPHOPROTEIN_PHOSPHATASE_ACTIVITY		17	0.117214	0.581616	0.958159	0.973267	1	658	tags=65%, list=53%, signal=136%
GOBP_APOPTOTIC_MITOCHONDRIAL_CHANGES	GOBP_APOPTOTIC_MITOCHONDRIAL_CHANGES		10	0.149594	0.579561	0.961315	0.973682	1	1055	tags=100%, list=85%, signal=665%
GOBP_MONOCARBOXYLIC_ACID_METABOLIC_PROCESS	GOBP_MONOCARBOXYLIC_ACID_METABOLIC_PROCESS		33	0.0851849	0.578087	0.944773	0.973775	1	798	tags=73%, list=64%, signal=199%
GOBP_NEGATIVE_REGULATION_OF_PROTEOLYSIS	GOBP_NEGATIVE_REGULATION_OF_PROTEOLYSIS		32	0.084851	0.577945	0.95842	0.973001	1	1059	tags=94%, list=85%, signal=626%
GOBP_EXTRINSIC_APOPTOTIC_SIGNALING_PATHWAY	GOBP_EXTRINSIC_APOPTOTIC_SIGNALING_PATHWAY		22	0.103299	0.57634	0.956107	0.97321	1	775	tags=73%, list=63%, signal=190%
GOBP_CARTILAGE_DEVELOPMENT	GOBP_CARTILAGE_DEVELOPMENT		15	0.124626	0.576323	0.957143	0.97237	1	673	tags=67%, list=54%, signal=144%
GOBP_REGULATION_OF_PROTEIN_LOCALIZATION_TO_NUCLEUS	GOBP_REGULATION_OF_PROTEIN_LOCALIZATION_TO_NUCLEUS		25	0.0984362	0.576081	0.948207	0.971666	1	425	tags=44%, list=34%, signal=66%
GOBP_NEGATIVE_REGULATION_OF_NEURON_APOPTOTIC_PROCESS	GOBP_NEGATIVE_REGULATION_OF_NEURON_APOPTOTIC_PROCESS		14	0.126894	0.57543	0.934363	0.971233	1	552	tags=57%, list=45%, signal=102%
GOBP_OSSIFICATION	GOBP_OSSIFICATION		47	0.0728897	0.572926	0.976517	0.971851	1	598	tags=55%, list=48%, signal=103%
GOBP_CHROMATIN_REMODELING	GOBP_CHROMATIN_REMODELING		54	0.0681094	0.572474	0.966535	0.971245	1	676	tags=61%, list=55%, signal=129%
GOMF_PROTEIN_TYROSINE_PHOSPHATASE_ACTIVITY	GOMF_PROTEIN_TYROSINE_PHOSPHATASE_ACTIVITY		10	0.147154	0.569864	0.960452	0.971944	1	438	tags=50%, list=35%, signal=77%
GOMF_PROTEIN_SERINE_KINASE_ACTIVITY	GOMF_PROTEIN_SERINE_KINASE_ACTIVITY		53	0.0669041	0.568586	0.972973	0.971855	1	1066	tags=92%, list=86%, signal=631%
GOCC_COATED_VESICLE	GOCC_COATED_VESICLE		24	0.0978619	0.565061	0.959302	0.973028	1	35	tags=13%, list=3%, signal=13%
GOMF_GLYCOSAMINOGLYCAN_BINDING	GOMF_GLYCOSAMINOGLYCAN_BINDING		12	0.135179	0.555269	0.958416	0.97736	1	763	tags=75%, list=62%, signal=193%
GOMF_UBIQUITIN_LIKE_PROTEIN_TRANSFERASE_ACTIVITY	GOMF_UBIQUITIN_LIKE_PROTEIN_TRANSFERASE_ACTIVITY		53	0.0659821	0.55288	0.95935	0.97775	1	412	tags=40%, list=33%, signal=57%
GOBP_OSTEOBLAST_DIFFERENTIATION	GOBP_OSTEOBLAST_DIFFERENTIATION		32	0.0836093	0.544825	0.97551	0.980669	1	363	tags=38%, list=29%, signal=52%
GOCC_POSTSYNAPTIC_MEMBRANE	GOCC_POSTSYNAPTIC_MEMBRANE		20	0.103279	0.539034	0.966469	0.982333	1	927	tags=85%, list=75%, signal=331%
GOBP_NERVOUS_SYSTEM_PROCESS	GOBP_NERVOUS_SYSTEM_PROCESS		68	0.0569665	0.531997	0.975096	0.984386	1	224	tags=24%, list=18%, signal=27%
GOMF_DEUBIQUITINASE_ACTIVITY	GOMF_DEUBIQUITINASE_ACTIVITY		10	0.139837	0.530147	0.977867	0.98423	1	1067	tags=100%, list=86%, signal=711%
GOBP_POSITIVE_REGULATION_OF_TRANSLATION	GOBP_POSITIVE_REGULATION_OF_TRANSLATION		14	0.115591	0.524608	0.987805	0.985399	1	743	tags=71%, list=60%, signal=176%
GOBP_REGULATION_OF_CELLULAR_CATABOLIC_PROCESS	GOBP_REGULATION_OF_CELLULAR_CATABOLIC_PROCESS		104	0.0441496	0.502103	0.991837	0.991456	1	1165	tags=98%, list=94%, signal=1486%
GOBP_REGULATION_OF_FAT_CELL_DIFFERENTIATION	GOBP_REGULATION_OF_FAT_CELL_DIFFERENTIATION		22	0.0882968	0.490763	0.99177	0.993217	1	906	tags=82%, list=73%, signal=298%
GOCC_TRANSPORT_VESICLE_MEMBRANE	GOCC_TRANSPORT_VESICLE_MEMBRANE		14	0.10522	0.476763	0.992063	0.995063	1	1110	tags=100%, list=90%, signal=943%
GOBP_NEGATIVE_REGULATION_OF_GENE_EXPRESSION	GOBP_NEGATIVE_REGULATION_OF_GENE_EXPRESSION		127	0.0357974	0.44654	0.995984	0.99796	1	379	tags=34%, list=31%, signal=44%
GOMF_PHOSPHATASE_ACTIVITY	GOMF_PHOSPHATASE_ACTIVITY		20	0.0836066	0.446397	0.996198	0.997108	1	517	tags=50%, list=42%, signal=84%

## Sheet: Cluster 9
NAME	GS<br> follow link to MSigDB	GS DETAILS	SIZE	ES	NES	NOM p-val	FDR q-val	FWER p-val	RANK AT MAX	LEADING EDGE
GOBP_CELL_DIVISION	GOBP_CELL_DIVISION	Details ...	174	0.328795	4.78843	0	0	0	402	tags=48%, list=17%, signal=53%
GOBP_MITOTIC_CELL_CYCLE_PROCESS	GOBP_MITOTIC_CELL_CYCLE_PROCESS	Details ...	196	0.258148	4.06235	0	0	0	471	tags=44%, list=20%, signal=50%
GOBP_MITOTIC_CELL_CYCLE	GOBP_MITOTIC_CELL_CYCLE	Details ...	233	0.228202	3.97476	0	0	0	471	tags=41%, list=20%, signal=46%
GOCC_SPINDLE	GOCC_SPINDLE	Details ...	121	0.319318	3.94857	0	0	0	276	tags=42%, list=12%, signal=45%
GOBP_CHROMOSOME_SEGREGATION	GOBP_CHROMOSOME_SEGREGATION	Details ...	131	0.291997	3.83864	0	0	0	478	tags=48%, list=20%, signal=57%
GOBP_CELL_CYCLE_PROCESS	GOBP_CELL_CYCLE_PROCESS	Details ...	274	0.207898	3.78696	0	0	0	482	tags=39%, list=21%, signal=43%
GOBP_CELL_CYCLE	GOBP_CELL_CYCLE	Details ...	381	0.18206	3.78601	0	0	0	556	tags=39%, list=24%, signal=43%
GOBP_CHROMOSOME_ORGANIZATION	GOBP_CHROMOSOME_ORGANIZATION	Details ...	170	0.257173	3.76403	0	0	0	472	tags=44%, list=20%, signal=51%
GOBP_NUCLEAR_CHROMOSOME_SEGREGATION	GOBP_NUCLEAR_CHROMOSOME_SEGREGATION	Details ...	107	0.315704	3.7507	0	0	0	212	tags=39%, list=9%, signal=41%
GOCC_POLYMERIC_CYTOSKELETAL_FIBER	GOCC_POLYMERIC_CYTOSKELETAL_FIBER	Details ...	115	0.298565	3.71432	0	0	0	554	tags=52%, list=24%, signal=65%
GOBP_MITOTIC_NUCLEAR_DIVISION	GOBP_MITOTIC_NUCLEAR_DIVISION	Details ...	95	0.315808	3.62469	0	0	0	471	tags=51%, list=20%, signal=61%
GOCC_SPINDLE_POLE	GOCC_SPINDLE_POLE	Details ...	53	0.416013	3.60474	0	0	0	239	tags=51%, list=10%, signal=55%
GOBP_ORGANELLE_FISSION	GOBP_ORGANELLE_FISSION	Details ...	120	0.292265	3.59493	0	0	0	91	tags=32%, list=4%, signal=31%
GOBP_CYTOKINESIS	GOBP_CYTOKINESIS	Details ...	40	0.46655	3.53063	0	0	0	329	tags=60%, list=14%, signal=69%
GOCC_MITOTIC_SPINDLE	GOCC_MITOTIC_SPINDLE	Details ...	53	0.416013	3.52046	0	0	0	239	tags=51%, list=10%, signal=55%
GOBP_SISTER_CHROMATID_SEGREGATION	GOBP_SISTER_CHROMATID_SEGREGATION	Details ...	92	0.312322	3.50204	0	0	0	212	tags=39%, list=9%, signal=41%
GOCC_CONDENSED_CHROMOSOME	GOCC_CONDENSED_CHROMOSOME	Details ...	96	0.304826	3.48504	0	0	0	435	tags=48%, list=19%, signal=56%
GOCC_SUPRAMOLECULAR_COMPLEX	GOCC_SUPRAMOLECULAR_COMPLEX	Details ...	256	0.197368	3.48053	0	0	0	710	tags=48%, list=30%, signal=61%
GOCC_SUPRAMOLECULAR_POLYMER	GOCC_SUPRAMOLECULAR_POLYMER	Details ...	136	0.262718	3.4644	0	0	0	554	tags=49%, list=24%, signal=60%
GOCC_MICROTUBULE_CYTOSKELETON	GOCC_MICROTUBULE_CYTOSKELETON	Details ...	254	0.193802	3.36159	0	0	0	386	tags=34%, list=17%, signal=36%
GOBP_MITOTIC_SISTER_CHROMATID_SEGREGATION	GOBP_MITOTIC_SISTER_CHROMATID_SEGREGATION	Details ...	76	0.334911	3.35916	0	0	0	471	tags=53%, list=20%, signal=64%
GOCC_CHROMOSOME_CENTROMERIC_REGION	GOCC_CHROMOSOME_CENTROMERIC_REGION	Details ...	99	0.290072	3.3171	0	0	0	435	tags=46%, list=19%, signal=55%
GOBP_MICROTUBULE_CYTOSKELETON_ORGANIZATION	GOBP_MICROTUBULE_CYTOSKELETON_ORGANIZATION	Details ...	125	0.261855	3.28015	0	0	0	522	tags=47%, list=22%, signal=58%
GOBP_CYTOSKELETON_DEPENDENT_CYTOKINESIS	GOBP_CYTOSKELETON_DEPENDENT_CYTOKINESIS	Details ...	27	0.537182	3.26172	0	0	0	402	tags=70%, list=17%, signal=84%
GOCC_MICROTUBULE	GOCC_MICROTUBULE	Details ...	94	0.294428	3.2515	0	0	0	407	tags=46%, list=17%, signal=53%
GOBP_REGULATION_OF_CELL_CYCLE	GOBP_REGULATION_OF_CELL_CYCLE	Details ...	237	0.189608	3.23305	0	0	0	458	tags=37%, list=20%, signal=41%
GOBP_MICROTUBULE_BASED_PROCESS	GOBP_MICROTUBULE_BASED_PROCESS	Details ...	161	0.222822	3.20044	0	0	0	341	tags=35%, list=15%, signal=39%
GOBP_MITOTIC_CYTOKINESIS	GOBP_MITOTIC_CYTOKINESIS	Details ...	23	0.572031	3.19828	0	0	0	402	tags=74%, list=17%, signal=88%
GOBP_MICROTUBULE_CYTOSKELETON_ORGANIZATION_INVOLVED_IN_MITOSIS	GOBP_MICROTUBULE_CYTOSKELETON_ORGANIZATION_INVOLVED_IN_MITOSIS	Details ...	59	0.356924	3.16724	0	0	0	255	tags=46%, list=11%, signal=50%
GOCC_CONDENSED_CHROMOSOME_CENTROMERIC_REGION	GOCC_CONDENSED_CHROMOSOME_CENTROMERIC_REGION	Details ...	73	0.31616	3.14726	0	0	0	435	tags=49%, list=19%, signal=59%
GOBP_REGULATION_OF_MITOTIC_NUCLEAR_DIVISION	GOBP_REGULATION_OF_MITOTIC_NUCLEAR_DIVISION	Details ...	42	0.408493	3.09218	0	3.11929e-05	0.001	63	tags=43%, list=3%, signal=43%
GOCC_CHROMOSOMAL_REGION	GOCC_CHROMOSOMAL_REGION	Details ...	127	0.240414	3.0918	0	3.02182e-05	0.001	479	tags=43%, list=21%, signal=52%
GOBP_SPINDLE_ORGANIZATION	GOBP_SPINDLE_ORGANIZATION	Details ...	61	0.341831	3.07649	0	2.93025e-05	0.001	255	tags=44%, list=11%, signal=48%
GOBP_REGULATION_OF_NUCLEAR_DIVISION	GOBP_REGULATION_OF_NUCLEAR_DIVISION	Details ...	44	0.388995	3.04551	0	2.84406e-05	0.001	63	tags=41%, list=3%, signal=41%
GOBP_MEIOTIC_CELL_CYCLE_PROCESS	GOBP_MEIOTIC_CELL_CYCLE_PROCESS	Details ...	34	0.444055	3.0263	0	5.53083e-05	0.002	76	tags=47%, list=3%, signal=48%
GOBP_MITOTIC_SPINDLE_ORGANIZATION	GOBP_MITOTIC_SPINDLE_ORGANIZATION	Details ...	50	0.357941	2.98663	0	5.3772e-05	0.002	255	tags=46%, list=11%, signal=51%
GOBP_MITOTIC_CELL_CYCLE_PHASE_TRANSITION	GOBP_MITOTIC_CELL_CYCLE_PHASE_TRANSITION	Details ...	112	0.239339	2.97424	0	5.23187e-05	0.002	134	tags=29%, list=6%, signal=29%
GOBP_REGULATION_OF_CYTOKINESIS	GOBP_REGULATION_OF_CYTOKINESIS	Details ...	23	0.515001	2.93124	0	5.09419e-05	0.002	128	tags=57%, list=5%, signal=59%
GOMF_RNA_BINDING	GOMF_RNA_BINDING	Details ...	510	0.1242	2.88779	0	0.000121504	0.005	1026	tags=54%, list=44%, signal=75%
GOCC_MICROTUBULE_ORGANIZING_CENTER	GOCC_MICROTUBULE_ORGANIZING_CENTER	Details ...	153	0.200189	2.80949	0	0.00040321	0.016	386	tags=35%, list=17%, signal=40%
GOBP_REGULATION_OF_CELL_DIVISION	GOBP_REGULATION_OF_CELL_DIVISION	Details ...	33	0.408195	2.80671	0	0.000393376	0.016	262	tags=52%, list=11%, signal=57%
GOBP_CHROMOSOME_SEPARATION	GOBP_CHROMOSOME_SEPARATION	Details ...	34	0.415948	2.79482	0	0.000406482	0.017	72	tags=44%, list=3%, signal=45%
GOCC_MIDBODY	GOCC_MIDBODY	Details ...	58	0.320265	2.79419	0	0.000397029	0.017	276	tags=43%, list=12%, signal=48%
GOBP_REGULATION_OF_CELL_CYCLE_PROCESS	GOBP_REGULATION_OF_CELL_CYCLE_PROCESS	Details ...	169	0.19283	2.78183	0	0.000431473	0.019	410	tags=36%, list=18%, signal=40%
GOBP_REGULATION_OF_MITOTIC_SISTER_CHROMATID_SEGREGATION	GOBP_REGULATION_OF_MITOTIC_SISTER_CHROMATID_SEGREGATION	Details ...	25	0.45747	2.77228	0	0.000421885	0.019	63	tags=48%, list=3%, signal=49%
GOBP_MEIOTIC_CELL_CYCLE	GOBP_MEIOTIC_CELL_CYCLE	Details ...	45	0.351554	2.76618	0	0.000475568	0.022	76	tags=38%, list=3%, signal=38%
GOBP_POSITIVE_REGULATION_OF_CELL_CYCLE_PROCESS	GOBP_POSITIVE_REGULATION_OF_CELL_CYCLE_PROCESS	Details ...	53	0.319505	2.74631	0	0.000527929	0.025	371	tags=47%, list=16%, signal=55%
GOBP_MEIOTIC_CHROMOSOME_SEGREGATION	GOBP_MEIOTIC_CHROMOSOME_SEGREGATION	Details ...	24	0.471849	2.7392	0	0.000516931	0.025	76	tags=50%, list=3%, signal=51%
GOBP_REGULATION_OF_CHROMOSOME_SEGREGATION	GOBP_REGULATION_OF_CHROMOSOME_SEGREGATION	Details ...	55	0.311653	2.69244	0	0.000683991	0.032	95	tags=35%, list=4%, signal=35%
GOCC_CENTROSOME	GOCC_CENTROSOME	Details ...	131	0.204374	2.68949	0	0.000689292	0.033	386	tags=36%, list=17%, signal=41%
GOBP_SPINDLE_ASSEMBLY	GOBP_SPINDLE_ASSEMBLY	Details ...	38	0.36998	2.68853	0	0.000675777	0.033	255	tags=47%, list=11%, signal=52%
GOBP_MITOTIC_SISTER_CHROMATID_SEPARATION	GOBP_MITOTIC_SISTER_CHROMATID_SEPARATION	Details ...	29	0.42614	2.67681	0	0.000717024	0.036	63	tags=45%, list=3%, signal=45%
GOBP_REGULATION_OF_CHROMOSOME_ORGANIZATION	GOBP_REGULATION_OF_CHROMOSOME_ORGANIZATION	Details ...	89	0.247887	2.66609	0	0.000757953	0.039	334	tags=38%, list=14%, signal=43%
GOBP_NEGATIVE_REGULATION_OF_NUCLEAR_DIVISION	GOBP_NEGATIVE_REGULATION_OF_NUCLEAR_DIVISION	Details ...	26	0.438998	2.65193	0	0.000833208	0.044	63	tags=46%, list=3%, signal=47%
GOCC_CHROMOSOME	GOCC_CHROMOSOME	Details ...	365	0.129555	2.64817	0	0.000852715	0.045	1016	tags=55%, list=44%, signal=81%
GOCC_NUCLEOLUS	GOCC_NUCLEOLUS	Details ...	280	0.144866	2.6064	0	0.00116076	0.064	1493	tags=77%, list=64%, signal=188%
GOBP_REGULATION_OF_ATTACHMENT_OF_SPINDLE_MICROTUBULES_TO_KINETOCHORE	GOBP_REGULATION_OF_ATTACHMENT_OF_SPINDLE_MICROTUBULES_TO_KINETOCHORE	Details ...	13	0.585842	2.57587	0	0.00142522	0.079	255	tags=69%, list=11%, signal=77%
GOBP_KINETOCHORE_ORGANIZATION	GOBP_KINETOCHORE_ORGANIZATION	Details ...	11	0.638987	2.56803	0	0.00146594	0.083	212	tags=73%, list=9%, signal=80%
GOBP_CELL_CYCLE_PHASE_TRANSITION	GOBP_CELL_CYCLE_PHASE_TRANSITION	Details ...	132	0.195627	2.54855	0	0.00164854	0.095	134	tags=24%, list=6%, signal=24%
GOBP_REGULATION_OF_SISTER_CHROMATID_SEGREGATION	GOBP_REGULATION_OF_SISTER_CHROMATID_SEGREGATION	Details ...	44	0.328687	2.54519	0	0.00166829	0.098	95	tags=36%, list=4%, signal=37%
GOCC_NUCLEAR_CHROMOSOME	GOCC_NUCLEAR_CHROMOSOME		51	0.301851	2.54321	0	0.00174984	0.104	957	tags=71%, list=41%, signal=117%
GOMF_MICROTUBULE_BINDING	GOMF_MICROTUBULE_BINDING		65	0.272276	2.50821	0	0.00236761	0.141	207	tags=35%, list=9%, signal=38%
GOBP_REGULATION_OF_ORGANELLE_ORGANIZATION	GOBP_REGULATION_OF_ORGANELLE_ORGANIZATION		230	0.146544	2.48343	0	0.00287825	0.171	340	tags=28%, list=15%, signal=29%
GOBP_CHROMOSOME_CONDENSATION	GOBP_CHROMOSOME_CONDENSATION		13	0.570093	2.4485	0.0019305	0.00374183	0.222	471	tags=77%, list=20%, signal=96%
GOBP_METAPHASE_PLATE_CONGRESSION	GOBP_METAPHASE_PLATE_CONGRESSION		24	0.414862	2.43391	0	0.0040654	0.24	402	tags=58%, list=17%, signal=70%
GOMF_TUBULIN_BINDING	GOMF_TUBULIN_BINDING		86	0.224946	2.39924	0	0.00528088	0.301	226	tags=31%, list=10%, signal=33%
GOBP_CYTOSKELETON_ORGANIZATION	GOBP_CYTOSKELETON_ORGANIZATION		214	0.144525	2.39531	0	0.0053162	0.308	554	tags=37%, list=24%, signal=44%
GOCC_DNA_PACKAGING_COMPLEX	GOCC_DNA_PACKAGING_COMPLEX		19	0.46097	2.38092	0	0.00585468	0.334	283	tags=58%, list=12%, signal=65%
GOBP_NEGATIVE_REGULATION_OF_CHROMOSOME_ORGANIZATION	GOBP_NEGATIVE_REGULATION_OF_CHROMOSOME_ORGANIZATION		36	0.333249	2.36035	0	0.00666697	0.379	76	tags=36%, list=3%, signal=37%
GOCC_INTERCELLULAR_BRIDGE	GOCC_INTERCELLULAR_BRIDGE		18	0.453708	2.33805	0	0.00789188	0.435	504	tags=67%, list=22%, signal=84%
GOBP_REGULATION_OF_MITOTIC_CELL_CYCLE	GOBP_REGULATION_OF_MITOTIC_CELL_CYCLE		120	0.181221	2.32607	0.00404858	0.00848409	0.466	84	tags=21%, list=4%, signal=20%
GOBP_ATTACHMENT_OF_SPINDLE_MICROTUBULES_TO_KINETOCHORE	GOBP_ATTACHMENT_OF_SPINDLE_MICROTUBULES_TO_KINETOCHORE		26	0.379381	2.31366	0	0.00904198	0.493	380	tags=54%, list=16%, signal=64%
GOCC_SPINDLE_MICROTUBULE	GOCC_SPINDLE_MICROTUBULE		24	0.391205	2.31277	0	0.00897114	0.494	165	tags=46%, list=7%, signal=49%
GOBP_CHROMOSOME_LOCALIZATION	GOBP_CHROMOSOME_LOCALIZATION		30	0.365292	2.30691	0	0.00915696	0.507	402	tags=53%, list=17%, signal=64%
GOBP_MEIOSIS_I_CELL_CYCLE_PROCESS	GOBP_MEIOSIS_I_CELL_CYCLE_PROCESS		16	0.47022	2.28534	0	0.0106291	0.553	76	tags=50%, list=3%, signal=51%
GOBP_CELL_CYCLE_G2_M_PHASE_TRANSITION	GOBP_CELL_CYCLE_G2_M_PHASE_TRANSITION		31	0.345828	2.27997	0.00194175	0.0109444	0.573	106	tags=39%, list=5%, signal=40%
GOCC_SPINDLE_MIDZONE	GOCC_SPINDLE_MIDZONE		15	0.493443	2.26468	0	0.0120161	0.608	255	tags=60%, list=11%, signal=67%
GOBP_POSITIVE_REGULATION_OF_CELL_CYCLE	GOBP_POSITIVE_REGULATION_OF_CELL_CYCLE		65	0.247443	2.25707	0	0.0126222	0.63	371	tags=40%, list=16%, signal=46%
GOBP_MITOTIC_SPINDLE_ASSEMBLY	GOBP_MITOTIC_SPINDLE_ASSEMBLY		28	0.36176	2.24162	0.00195695	0.0137063	0.666	165	tags=43%, list=7%, signal=46%
GOBP_CYTOKINETIC_PROCESS	GOBP_CYTOKINETIC_PROCESS		10	0.571416	2.23032	0	0.0147563	0.695	538	tags=80%, list=23%, signal=104%
GOCC_INTERMEDIATE_FILAMENT	GOCC_INTERMEDIATE_FILAMENT		10	0.566251	2.22504	0	0.0151299	0.71	550	tags=80%, list=24%, signal=104%
GOBP_MITOTIC_METAPHASE_PLATE_CONGRESSION	GOBP_MITOTIC_METAPHASE_PLATE_CONGRESSION		21	0.402311	2.21223	0.00394477	0.0162046	0.743	402	tags=57%, list=17%, signal=68%
GOBP_POSITIVE_REGULATION_OF_CHROMOSOME_ORGANIZATION	GOBP_POSITIVE_REGULATION_OF_CHROMOSOME_ORGANIZATION		35	0.318327	2.21182	0.00205339	0.0160899	0.745	334	tags=46%, list=14%, signal=53%
GOMF_MICROTUBULE_MOTOR_ACTIVITY	GOMF_MICROTUBULE_MOTOR_ACTIVITY		17	0.446942	2.19994	0	0.0172709	0.768	199	tags=53%, list=9%, signal=57%
GOBP_MITOTIC_CELL_CYCLE_CHECKPOINT_SIGNALING	GOBP_MITOTIC_CELL_CYCLE_CHECKPOINT_SIGNALING		36	0.312715	2.19073	0.00390625	0.0181908	0.787	512	tags=53%, list=22%, signal=67%
GOBP_PROTEIN_POLYUBIQUITINATION	GOBP_PROTEIN_POLYUBIQUITINATION		57	0.247356	2.138	0.00203252	0.0261082	0.915	1196	tags=75%, list=51%, signal=151%
GOBP_NEGATIVE_REGULATION_OF_CELL_CYCLE_PROCESS	GOBP_NEGATIVE_REGULATION_OF_CELL_CYCLE_PROCESS		63	0.226383	2.13301	0	0.026761	0.925	522	tags=44%, list=22%, signal=56%
GOBP_MICROTUBULE_DEPOLYMERIZATION	GOBP_MICROTUBULE_DEPOLYMERIZATION		12	0.522763	2.13258	0.00196464	0.0264893	0.925	341	tags=67%, list=15%, signal=78%
GOBP_RNA_PROCESSING	GOBP_RNA_PROCESSING		299	0.113961	2.12551	0.00201207	0.0274677	0.936	922	tags=49%, list=40%, signal=71%
GOBP_NCRNA_METABOLIC_PROCESS	GOBP_NCRNA_METABOLIC_PROCESS		160	0.146226	2.10943	0	0.0298517	0.954	1431	tags=75%, list=61%, signal=181%
GOMF_CYCLIN_DEPENDENT_PROTEIN_SERINE_THREONINE_KINASE_REGULATOR_ACTIVITY	GOMF_CYCLIN_DEPENDENT_PROTEIN_SERINE_THREONINE_KINASE_REGULATOR_ACTIVITY		13	0.475066	2.08976	0.00414079	0.0336468	0.969	512	tags=69%, list=22%, signal=88%
GOBP_POSITIVE_REGULATION_OF_CELL_DIVISION	GOBP_POSITIVE_REGULATION_OF_CELL_DIVISION		17	0.422762	2.08767	0.00803213	0.0338327	0.971	255	tags=53%, list=11%, signal=59%
GOBP_POSITIVE_REGULATION_OF_CYTOKINESIS	GOBP_POSITIVE_REGULATION_OF_CYTOKINESIS		14	0.464486	2.08138	0.00197239	0.0349767	0.975	255	tags=57%, list=11%, signal=64%
GOCC_FIBRILLAR_CENTER	GOCC_FIBRILLAR_CENTER		42	0.27661	2.07381	0.00389105	0.0359766	0.978	1365	tags=86%, list=59%, signal=203%
GOBP_CHROMOSOME_ORGANIZATION_INVOLVED_IN_MEIOTIC_CELL_CYCLE	GOBP_CHROMOSOME_ORGANIZATION_INVOLVED_IN_MEIOTIC_CELL_CYCLE		12	0.494578	2.06913	0	0.0365322	0.981	212	tags=58%, list=9%, signal=64%
GOBP_POSITIVE_REGULATION_OF_CHROMOSOME_SEPARATION	GOBP_POSITIVE_REGULATION_OF_CHROMOSOME_SEPARATION		11	0.529129	2.06133	0.00613497	0.0380239	0.983	255	tags=64%, list=11%, signal=71%
GOCC_MITOTIC_SPINDLE_POLE	GOCC_MITOTIC_SPINDLE_POLE		15	0.433247	2.05893	0.00204918	0.038241	0.984	239	tags=53%, list=10%, signal=59%
GOBP_REGULATION_OF_MITOTIC_CELL_CYCLE_PHASE_TRANSITION	GOBP_REGULATION_OF_MITOTIC_CELL_CYCLE_PHASE_TRANSITION		86	0.195232	2.04648	0.00207039	0.0408519	0.99	130	tags=24%, list=6%, signal=25%
GOBP_NEGATIVE_REGULATION_OF_MITOTIC_CELL_CYCLE_PHASE_TRANSITION	GOBP_NEGATIVE_REGULATION_OF_MITOTIC_CELL_CYCLE_PHASE_TRANSITION		45	0.266599	2.04429	0.00980392	0.0409387	0.99	63	tags=29%, list=3%, signal=29%
GOBP_RIBONUCLEOPROTEIN_COMPLEX_BIOGENESIS	GOBP_RIBONUCLEOPROTEIN_COMPLEX_BIOGENESIS		158	0.145546	2.04317	0.00612245	0.0407782	0.99	908	tags=53%, list=39%, signal=80%
GOBP_DNA_CONFORMATION_CHANGE	GOBP_DNA_CONFORMATION_CHANGE		23	0.365895	2.04136	0.00430108	0.0408156	0.99	371	tags=52%, list=16%, signal=61%
GOCC_NUCLEAR_BODY	GOCC_NUCLEAR_BODY		194	0.131582	2.00969	0.00400802	0.0483883	0.996	1329	tags=69%, list=57%, signal=147%
GOMF_PROTEIN_SERINE_THREONINE_KINASE_ACTIVATOR_ACTIVITY	GOMF_PROTEIN_SERINE_THREONINE_KINASE_ACTIVATOR_ACTIVITY		15	0.425079	1.99146	0.00409836	0.0538738	0.997	569	tags=67%, list=24%, signal=88%
GOCC_CYCLIN_DEPENDENT_PROTEIN_KINASE_HOLOENZYME_COMPLEX	GOCC_CYCLIN_DEPENDENT_PROTEIN_KINASE_HOLOENZYME_COMPLEX		17	0.404374	1.9816	0.00204499	0.05679	0.997	1121	tags=88%, list=48%, signal=169%
GOBP_POSITIVE_REGULATION_OF_TRANSCRIPTION_BY_RNA_POLYMERASE_I	GOBP_POSITIVE_REGULATION_OF_TRANSCRIPTION_BY_RNA_POLYMERASE_I		17	0.401377	1.97016	0.00206612	0.060468	0.997	579	tags=65%, list=25%, signal=85%
GOMF_TRANSLATION_FACTOR_ACTIVITY_RNA_BINDING	GOMF_TRANSLATION_FACTOR_ACTIVITY_RNA_BINDING		23	0.339996	1.96869	0.0059761	0.0605351	0.997	938	tags=74%, list=40%, signal=122%
GOBP_SPINDLE_LOCALIZATION	GOBP_SPINDLE_LOCALIZATION		16	0.399871	1.96749	0.00806452	0.0604339	0.998	239	tags=50%, list=10%, signal=55%
GOMF_CYTOSKELETAL_MOTOR_ACTIVITY	GOMF_CYTOSKELETAL_MOTOR_ACTIVITY		19	0.391143	1.9665	0.0140562	0.0601483	0.998	199	tags=47%, list=9%, signal=51%
GOMF_TRANSLATION_INITIATION_FACTOR_ACTIVITY	GOMF_TRANSLATION_INITIATION_FACTOR_ACTIVITY		18	0.383561	1.96493	0.0043384	0.0601253	0.998	796	tags=72%, list=34%, signal=109%
GOBP_CENTROMERE_COMPLEX_ASSEMBLY	GOBP_CENTROMERE_COMPLEX_ASSEMBLY		11	0.475687	1.95972	0.00408163	0.0614421	0.999	167	tags=55%, list=7%, signal=58%
GOBP_NEGATIVE_REGULATION_OF_ORGANELLE_ORGANIZATION	GOBP_NEGATIVE_REGULATION_OF_ORGANELLE_ORGANIZATION		74	0.197534	1.94877	0.0116054	0.0649018	1	404	tags=36%, list=17%, signal=43%
GOBP_REGULATION_OF_CELL_CYCLE_CHECKPOINT	GOBP_REGULATION_OF_CELL_CYCLE_CHECKPOINT		11	0.483048	1.94368	0.0132827	0.0664789	1	362	tags=64%, list=16%, signal=75%
GOBP_MICROTUBULE_ORGANIZING_CENTER_LOCALIZATION	GOBP_MICROTUBULE_ORGANIZING_CENTER_LOCALIZATION		10	0.499268	1.93907	0.00403226	0.0677218	1	239	tags=60%, list=10%, signal=67%
GOBP_CELL_CYCLE_CHECKPOINT_SIGNALING	GOBP_CELL_CYCLE_CHECKPOINT_SIGNALING		44	0.25001	1.93337	0.00806452	0.069145	1	63	tags=27%, list=3%, signal=28%
GOMF_TRANSCRIPTION_FACTOR_BINDING	GOMF_TRANSCRIPTION_FACTOR_BINDING		122	0.153272	1.93053	0.00412371	0.0697741	1	731	tags=46%, list=31%, signal=63%
GOBP_REGULATION_OF_CELL_CYCLE_G2_M_PHASE_TRANSITION	GOBP_REGULATION_OF_CELL_CYCLE_G2_M_PHASE_TRANSITION		21	0.347648	1.92303	0.00596422	0.0721711	1	84	tags=38%, list=4%, signal=39%
GOBP_APOPTOTIC_PROCESS	GOBP_APOPTOTIC_PROCESS		292	0.104736	1.91897	0.00976562	0.0732692	1	744	tags=41%, list=32%, signal=53%
GOBP_REGULATION_OF_CELL_DEATH	GOBP_REGULATION_OF_CELL_DEATH		236	0.111432	1.91764	0.0119048	0.0731939	1	744	tags=42%, list=32%, signal=55%
GOBP_NON_MEMBRANE_BOUNDED_ORGANELLE_ASSEMBLY	GOBP_NON_MEMBRANE_BOUNDED_ORGANELLE_ASSEMBLY		87	0.17682	1.91212	0.0040404	0.0749537	1	165	tags=24%, list=7%, signal=25%
GOBP_NEGATIVE_REGULATION_OF_CELL_DEATH	GOBP_NEGATIVE_REGULATION_OF_CELL_DEATH		141	0.141152	1.91113	0.0059761	0.0747106	1	732	tags=45%, list=31%, signal=61%
GOCC_MICROTUBULE_ASSOCIATED_COMPLEX	GOCC_MICROTUBULE_ASSOCIATED_COMPLEX		37	0.261701	1.90422	0.00816326	0.0768343	1	407	tags=43%, list=17%, signal=52%
GOBP_REGULATION_OF_RNA_SPLICING	GOBP_REGULATION_OF_RNA_SPLICING		62	0.20543	1.9025	0.00583658	0.0769575	1	1000	tags=63%, list=43%, signal=107%
GOBP_BLASTOCYST_DEVELOPMENT	GOBP_BLASTOCYST_DEVELOPMENT		26	0.310393	1.89007	0.00379507	0.0824864	1	1257	tags=85%, list=54%, signal=181%
GOCC_NUCLEOSOME	GOCC_NUCLEOSOME		12	0.455479	1.8777	0.00990099	0.087706	1	886	tags=83%, list=38%, signal=134%
GOBP_REGULATION_OF_CYCLIN_DEPENDENT_PROTEIN_KINASE_ACTIVITY	GOBP_REGULATION_OF_CYCLIN_DEPENDENT_PROTEIN_KINASE_ACTIVITY		20	0.354994	1.87496	0.0135659	0.0883807	1	811	tags=70%, list=35%, signal=106%
GOBP_REGULATION_OF_EMBRYONIC_DEVELOPMENT	GOBP_REGULATION_OF_EMBRYONIC_DEVELOPMENT		21	0.33562	1.86705	0.00813008	0.0916935	1	334	tags=48%, list=14%, signal=55%
GOCC_NUCLEAR_PERIPHERY	GOCC_NUCLEAR_PERIPHERY		47	0.235448	1.86542	0.00403226	0.0918753	1	801	tags=57%, list=34%, signal=86%
GOBP_POSITIVE_REGULATION_OF_TELOMERE_MAINTENANCE	GOBP_POSITIVE_REGULATION_OF_TELOMERE_MAINTENANCE		27	0.304375	1.86414	0.0144628	0.0918223	1	334	tags=44%, list=14%, signal=51%
GOBP_NEGATIVE_REGULATION_OF_MITOTIC_CELL_CYCLE	GOBP_NEGATIVE_REGULATION_OF_MITOTIC_CELL_CYCLE		54	0.218363	1.8585	0.00996016	0.0940882	1	63	tags=24%, list=3%, signal=24%
GOBP_RRNA_PROCESSING	GOBP_RRNA_PROCESSING		78	0.178907	1.85759	0.0121457	0.0938645	1	1450	tags=79%, list=62%, signal=203%
GOBP_REGULATION_OF_CELL_CYCLE_PHASE_TRANSITION	GOBP_REGULATION_OF_CELL_CYCLE_PHASE_TRANSITION		105	0.158806	1.85735	0.00754717	0.0932576	1	134	tags=21%, list=6%, signal=21%
GOBP_NCRNA_PROCESSING	GOBP_NCRNA_PROCESSING		126	0.145407	1.85458	0.0211864	0.0938741	1	1326	tags=71%, list=57%, signal=155%
GOMF_PURINE_NUCLEOTIDE_BINDING	GOMF_PURINE_NUCLEOTIDE_BINDING		327	0.0933774	1.85088	0.0217391	0.0950856	1	1260	tags=62%, list=54%, signal=116%
GOCC_CHROMATIN	GOCC_CHROMATIN		198	0.11778	1.83076	0.011976	0.105	1	1079	tags=57%, list=46%, signal=97%
GOBP_FIBROBLAST_PROLIFERATION	GOBP_FIBROBLAST_PROLIFERATION		17	0.362745	1.82731	0.0150376	0.10625	1	394	tags=53%, list=17%, signal=63%
GOBP_SISTER_CHROMATID_COHESION	GOBP_SISTER_CHROMATID_COHESION		17	0.36879	1.82701	0.0171756	0.10561	1	380	tags=53%, list=16%, signal=63%
GOBP_REGULATION_OF_DOUBLE_STRAND_BREAK_REPAIR_VIA_HOMOLOGOUS_RECOMBINATION	GOBP_REGULATION_OF_DOUBLE_STRAND_BREAK_REPAIR_VIA_HOMOLOGOUS_RECOMBINATION		17	0.378264	1.82238	0.00823045	0.107433	1	907	tags=76%, list=39%, signal=124%
GOMF_TRANSLATION_REGULATOR_ACTIVITY_NUCLEIC_ACID_BINDING	GOMF_TRANSLATION_REGULATOR_ACTIVITY_NUCLEIC_ACID_BINDING		27	0.294337	1.81404	0.0103734	0.111734	1	962	tags=70%, list=41%, signal=118%
GOCC_CONDENSED_NUCLEAR_CHROMOSOME	GOCC_CONDENSED_NUCLEAR_CHROMOSOME		14	0.411169	1.80949	0.0203704	0.113607	1	212	tags=50%, list=9%, signal=55%
GOMF_MRNA_3_UTR_BINDING	GOMF_MRNA_3_UTR_BINDING		27	0.286965	1.80354	0.031185	0.116267	1	979	tags=70%, list=42%, signal=120%
GOCC_INTERMEDIATE_FILAMENT_CYTOSKELETON	GOCC_INTERMEDIATE_FILAMENT_CYTOSKELETON		15	0.38841	1.79611	0.0160643	0.119968	1	654	tags=67%, list=28%, signal=92%
GOMF_UNFOLDED_PROTEIN_BINDING	GOMF_UNFOLDED_PROTEIN_BINDING		34	0.263017	1.79235	0.022449	0.121658	1	1247	tags=79%, list=53%, signal=168%
GOBP_NEGATIVE_REGULATION_OF_CELL_CYCLE	GOBP_NEGATIVE_REGULATION_OF_CELL_CYCLE		72	0.18429	1.78891	0.0197239	0.123337	1	522	tags=40%, list=22%, signal=50%
GOMF_DNA_BINDING_TRANSCRIPTION_FACTOR_BINDING	GOMF_DNA_BINDING_TRANSCRIPTION_FACTOR_BINDING		100	0.154581	1.78681	0.0212355	0.123893	1	727	tags=46%, list=31%, signal=64%
GOBP_NEGATIVE_REGULATION_OF_CELLULAR_COMPONENT_ORGANIZATION	GOBP_NEGATIVE_REGULATION_OF_CELLULAR_COMPONENT_ORGANIZATION		112	0.147573	1.78592	0.0251046	0.123729	1	192	tags=22%, list=8%, signal=23%
GOBP_REGULATION_OF_MICROTUBULE_CYTOSKELETON_ORGANIZATION	GOBP_REGULATION_OF_MICROTUBULE_CYTOSKELETON_ORGANIZATION		40	0.241409	1.78238	0.0121457	0.125282	1	262	tags=35%, list=11%, signal=39%
GOBP_DNA_METABOLIC_PROCESS	GOBP_DNA_METABOLIC_PROCESS		203	0.109954	1.7786	0.0189474	0.127041	1	1006	tags=53%, list=43%, signal=85%
GOBP_RIBOSOME_BIOGENESIS	GOBP_RIBOSOME_BIOGENESIS		110	0.14709	1.77852	0.0134615	0.126221	1	1496	tags=78%, list=64%, signal=208%
GOBP_ATTACHMENT_OF_MITOTIC_SPINDLE_MICROTUBULES_TO_KINETOCHORE	GOBP_ATTACHMENT_OF_MITOTIC_SPINDLE_MICROTUBULES_TO_KINETOCHORE		10	0.455359	1.76756	0.0290456	0.132983	1	341	tags=60%, list=15%, signal=70%
GOCC_INO80_TYPE_COMPLEX	GOCC_INO80_TYPE_COMPLEX		10	0.463969	1.76754	0.0273973	0.132103	1	321	tags=60%, list=14%, signal=69%
GOCC_CYTOPLASMIC_MICROTUBULE	GOCC_CYTOPLASMIC_MICROTUBULE		13	0.399635	1.75689	0.0159363	0.138741	1	687	tags=69%, list=29%, signal=98%
GOBP_PROTEIN_K63_LINKED_UBIQUITINATION	GOBP_PROTEIN_K63_LINKED_UBIQUITINATION		15	0.361058	1.72478	0.0245747	0.162807	1	1184	tags=87%, list=51%, signal=175%
GOBP_RNA_SPLICING	GOBP_RNA_SPLICING		155	0.119799	1.72381	0.0298211	0.162511	1	882	tags=49%, list=38%, signal=74%
GOBP_DNA_REPLICATION	GOBP_DNA_REPLICATION		51	0.205453	1.72199	0.0215686	0.162898	1	994	tags=63%, list=43%, signal=107%
GOCC_KINESIN_COMPLEX	GOCC_KINESIN_COMPLEX		13	0.394065	1.71912	0.0155945	0.164252	1	341	tags=54%, list=15%, signal=63%
GOBP_BLASTOCYST_FORMATION	GOBP_BLASTOCYST_FORMATION		12	0.404818	1.71742	0.0202429	0.164632	1	1198	tags=92%, list=51%, signal=187%
GOBP_RRNA_METABOLIC_PROCESS	GOBP_RRNA_METABOLIC_PROCESS		85	0.160367	1.71261	0.0221774	0.167511	1	1450	tags=78%, list=62%, signal=198%
GOBP_PROTEIN_FOLDING	GOBP_PROTEIN_FOLDING		52	0.2003	1.70968	0.0169851	0.168727	1	1247	tags=73%, list=53%, signal=153%
GOBP_CELLULAR_RESPONSE_TO_RADIATION	GOBP_CELLULAR_RESPONSE_TO_RADIATION		33	0.246285	1.70762	0.0224949	0.169444	1	493	tags=45%, list=21%, signal=57%
GOBP_HISTONE_H4_ACETYLATION	GOBP_HISTONE_H4_ACETYLATION		17	0.344687	1.69785	0.0224949	0.177183	1	1122	tags=82%, list=48%, signal=157%
GOBP_SECONDARY_ALCOHOL_METABOLIC_PROCESS	GOBP_SECONDARY_ALCOHOL_METABOLIC_PROCESS		27	0.26676	1.69507	0.02079	0.178598	1	1112	tags=74%, list=48%, signal=140%
GOMF_PLUS_END_DIRECTED_MICROTUBULE_MOTOR_ACTIVITY	GOMF_PLUS_END_DIRECTED_MICROTUBULE_MOTOR_ACTIVITY		10	0.430693	1.69327	0.024	0.179011	1	165	tags=50%, list=7%, signal=54%
GOBP_MICROTUBULE_POLYMERIZATION_OR_DEPOLYMERIZATION	GOBP_MICROTUBULE_POLYMERIZATION_OR_DEPOLYMERIZATION		30	0.256709	1.68883	0.0313152	0.182301	1	341	tags=40%, list=15%, signal=46%
GOBP_NEGATIVE_REGULATION_OF_ENDOPEPTIDASE_ACTIVITY	GOBP_NEGATIVE_REGULATION_OF_ENDOPEPTIDASE_ACTIVITY		17	0.335314	1.68598	0.0330739	0.183883	1	732	tags=65%, list=31%, signal=94%
GOBP_RECOMBINATIONAL_REPAIR	GOBP_RECOMBINATIONAL_REPAIR		29	0.259339	1.68391	0.0362173	0.184616	1	930	tags=66%, list=40%, signal=108%
GOBP_NUCLEAR_ENVELOPE_ORGANIZATION	GOBP_NUCLEAR_ENVELOPE_ORGANIZATION		14	0.37895	1.68327	0.0361446	0.184118	1	620	tags=64%, list=27%, signal=87%
GOMF_PROTEIN_DIMERIZATION_ACTIVITY	GOMF_PROTEIN_DIMERIZATION_ACTIVITY		143	0.125312	1.68213	0.0284553	0.183993	1	1095	tags=59%, list=47%, signal=104%
GOBP_REGULATION_OF_TRANSCRIPTION_BY_RNA_POLYMERASE_I	GOBP_REGULATION_OF_TRANSCRIPTION_BY_RNA_POLYMERASE_I		22	0.299674	1.67966	0.0282258	0.185294	1	579	tags=55%, list=25%, signal=72%
GOBP_ESTABLISHMENT_OF_SPINDLE_ORIENTATION	GOBP_ESTABLISHMENT_OF_SPINDLE_ORIENTATION		12	0.399181	1.67586	0.0337302	0.187662	1	239	tags=50%, list=10%, signal=55%
GOBP_SIGNAL_TRANSDUCTION_IN_RESPONSE_TO_DNA_DAMAGE	GOBP_SIGNAL_TRANSDUCTION_IN_RESPONSE_TO_DNA_DAMAGE		32	0.252322	1.67357	0.0407767	0.188539	1	512	tags=47%, list=22%, signal=59%
GOBP_NEGATIVE_REGULATION_OF_CYSTEINE_TYPE_ENDOPEPTIDASE_ACTIVITY	GOBP_NEGATIVE_REGULATION_OF_CYSTEINE_TYPE_ENDOPEPTIDASE_ACTIVITY		17	0.335314	1.67029	0.0252632	0.190459	1	732	tags=65%, list=31%, signal=94%
GOBP_NEGATIVE_REGULATION_OF_PEPTIDASE_ACTIVITY	GOBP_NEGATIVE_REGULATION_OF_PEPTIDASE_ACTIVITY		17	0.335314	1.66965	0.0383838	0.190035	1	732	tags=65%, list=31%, signal=94%
GOBP_REGULATION_OF_MICROTUBULE_BASED_PROCESS	GOBP_REGULATION_OF_MICROTUBULE_BASED_PROCESS		48	0.203966	1.66887	0.0359281	0.189659	1	262	tags=31%, list=11%, signal=34%
GOBP_SMALL_MOLECULE_BIOSYNTHETIC_PROCESS	GOBP_SMALL_MOLECULE_BIOSYNTHETIC_PROCESS		79	0.161305	1.6658	0.0326296	0.191363	1	1112	tags=63%, list=48%, signal=117%
GOBP_ESTABLISHMENT_OF_MITOTIC_SPINDLE_LOCALIZATION	GOBP_ESTABLISHMENT_OF_MITOTIC_SPINDLE_LOCALIZATION		12	0.399181	1.66166	0.0250522	0.194271	1	239	tags=50%, list=10%, signal=55%
GOBP_POSITIVE_REGULATION_OF_PROTEIN_LOCALIZATION_TO_CELL_PERIPHERY	GOBP_POSITIVE_REGULATION_OF_PROTEIN_LOCALIZATION_TO_CELL_PERIPHERY		10	0.437107	1.65927	0.0209205	0.195493	1	850	tags=80%, list=36%, signal=125%
GOBP_REGULATION_OF_FIBROBLAST_PROLIFERATION	GOBP_REGULATION_OF_FIBROBLAST_PROLIFERATION		10	0.432544	1.65563	0.0323232	0.197926	1	394	tags=60%, list=17%, signal=72%
GOCC_PROTEIN_DNA_COMPLEX	GOCC_PROTEIN_DNA_COMPLEX		26	0.272448	1.6527	0.0292398	0.199735	1	1524	tags=92%, list=65%, signal=263%
GOBP_TELOMERE_ORGANIZATION	GOBP_TELOMERE_ORGANIZATION		42	0.215283	1.65028	0.0223577	0.201193	1	339	tags=36%, list=15%, signal=41%
GOBP_REGULATION_OF_PROTEIN_ACETYLATION	GOBP_REGULATION_OF_PROTEIN_ACETYLATION		19	0.320611	1.65015	0.0306513	0.200165	1	485	tags=53%, list=21%, signal=66%
GOMF_CYTOSKELETAL_PROTEIN_BINDING	GOMF_CYTOSKELETAL_PROTEIN_BINDING		157	0.115531	1.64026	0.0401606	0.209211	1	342	tags=25%, list=15%, signal=28%
GOCC_CYTOPLASMIC_STRESS_GRANULE	GOCC_CYTOPLASMIC_STRESS_GRANULE		35	0.232712	1.63975	0.041502	0.208613	1	1064	tags=69%, list=46%, signal=124%
GOBP_REGULATION_OF_PROTEIN_LOCALIZATION_TO_NUCLEUS	GOBP_REGULATION_OF_PROTEIN_LOCALIZATION_TO_NUCLEUS		31	0.25117	1.63826	0.0527383	0.209027	1	1227	tags=77%, list=53%, signal=161%
GOBP_TELOMERE_MAINTENANCE	GOBP_TELOMERE_MAINTENANCE		42	0.215283	1.636	0.030426	0.210153	1	339	tags=36%, list=15%, signal=41%
GOBP_RNA_SPLICING_VIA_TRANSESTERIFICATION_REACTIONS	GOBP_RNA_SPLICING_VIA_TRANSESTERIFICATION_REACTIONS		108	0.137124	1.63063	0.0445344	0.214457	1	882	tags=51%, list=38%, signal=78%
GOBP_PROTEIN_DEPOLYMERIZATION	GOBP_PROTEIN_DEPOLYMERIZATION		24	0.284322	1.62798	0.0443548	0.216033	1	509	tags=50%, list=22%, signal=63%
GOBP_REGULATION_OF_CELLULAR_RESPONSE_TO_STRESS	GOBP_REGULATION_OF_CELLULAR_RESPONSE_TO_STRESS		125	0.124478	1.622	0.026	0.221075	1	788	tags=46%, list=34%, signal=65%
GOCC_CLEAVAGE_FURROW	GOCC_CLEAVAGE_FURROW		12	0.38324	1.61955	0.0437376	0.222369	1	276	tags=50%, list=12%, signal=56%
GOCC_CYTOPLASMIC_REGION	GOCC_CYTOPLASMIC_REGION		33	0.233228	1.61803	0.027451	0.222881	1	1230	tags=76%, list=53%, signal=158%
GOBP_MRNA_PROCESSING	GOBP_MRNA_PROCESSING		164	0.112264	1.61555	0.0443548	0.224468	1	922	tags=50%, list=40%, signal=77%
GOBP_POSITIVE_REGULATION_OF_DNA_BINDING	GOBP_POSITIVE_REGULATION_OF_DNA_BINDING		10	0.428799	1.61493	0.0371134	0.224	1	636	tags=70%, list=27%, signal=96%
GOBP_REPRODUCTION	GOBP_REPRODUCTION		157	0.111725	1.61483	0.0421456	0.222942	1	380	tags=27%, list=16%, signal=30%
GOBP_RIBOSOMAL_LARGE_SUBUNIT_BIOGENESIS	GOBP_RIBOSOMAL_LARGE_SUBUNIT_BIOGENESIS		28	0.254245	1.60476	0.0373444	0.232813	1	1496	tags=89%, list=64%, signal=246%
GOMF_KINASE_BINDING	GOMF_KINASE_BINDING		125	0.125696	1.59944	0.0447154	0.23737	1	636	tags=39%, list=27%, signal=51%
GOBP_REGULATION_OF_CATALYTIC_ACTIVITY	GOBP_REGULATION_OF_CATALYTIC_ACTIVITY		227	0.0947513	1.59274	0.0368852	0.243784	1	190	tags=17%, list=8%, signal=16%
GOBP_REGULATION_OF_UBIQUITIN_PROTEIN_TRANSFERASE_ACTIVITY	GOBP_REGULATION_OF_UBIQUITIN_PROTEIN_TRANSFERASE_ACTIVITY		17	0.327898	1.58659	0.0576541	0.249673	1	63	tags=35%, list=3%, signal=36%
GOBP_POSITIVE_REGULATION_OF_PROTEIN_LOCALIZATION_TO_NUCLEUS	GOBP_POSITIVE_REGULATION_OF_PROTEIN_LOCALIZATION_TO_NUCLEUS		24	0.268063	1.58632	0.0440252	0.24877	1	1227	tags=79%, list=53%, signal=165%
GOBP_POSITIVE_REGULATION_OF_UBIQUITIN_PROTEIN_TRANSFERASE_ACTIVITY	GOBP_POSITIVE_REGULATION_OF_UBIQUITIN_PROTEIN_TRANSFERASE_ACTIVITY		10	0.42062	1.58566	0.0476191	0.248268	1	655	tags=70%, list=28%, signal=97%
GOBP_FEMALE_GAMETE_GENERATION	GOBP_FEMALE_GAMETE_GENERATION		17	0.328533	1.5827	0.0600414	0.250779	1	336	tags=47%, list=14%, signal=55%
GOMF_SNORNA_BINDING	GOMF_SNORNA_BINDING		15	0.34015	1.58202	0.0483871	0.250431	1	1388	tags=93%, list=59%, signal=229%
GOCC_RIBONUCLEOPROTEIN_COMPLEX	GOCC_RIBONUCLEOPROTEIN_COMPLEX		240	0.0922619	1.58184	0.0440882	0.249338	1	1021	tags=52%, list=44%, signal=83%
GOMF_DOUBLE_STRANDED_RNA_BINDING	GOMF_DOUBLE_STRANDED_RNA_BINDING		26	0.262195	1.5815	0.0531697	0.24848	1	1099	tags=73%, list=47%, signal=137%
GOCC_CHAPERONE_COMPLEX	GOCC_CHAPERONE_COMPLEX		15	0.342508	1.57962	0.0477099	0.249323	1	1227	tags=87%, list=53%, signal=182%
GOBP_REGULATION_OF_DNA_METABOLIC_PROCESS	GOBP_REGULATION_OF_DNA_METABOLIC_PROCESS		122	0.123381	1.57193	0.0474308	0.257285	1	472	tags=32%, list=20%, signal=38%
GOBP_REGULATION_OF_TELOMERE_MAINTENANCE	GOBP_REGULATION_OF_TELOMERE_MAINTENANCE		36	0.220928	1.56601	0.0561122	0.263148	1	334	tags=36%, list=14%, signal=41%
GOBP_NEGATIVE_REGULATION_OF_GENE_EXPRESSION	GOBP_NEGATIVE_REGULATION_OF_GENE_EXPRESSION		185	0.10114	1.55429	0.0583333	0.276365	1	1005	tags=52%, list=43%, signal=85%
GOMF_UBIQUITIN_LIKE_PROTEIN_CONJUGATING_ENZYME_ACTIVITY	GOMF_UBIQUITIN_LIKE_PROTEIN_CONJUGATING_ENZYME_ACTIVITY		20	0.289408	1.54535	0.0564202	0.286522	1	1196	tags=80%, list=51%, signal=163%
GOMF_TRANSMEMBRANE_TRANSPORTER_BINDING	GOMF_TRANSMEMBRANE_TRANSPORTER_BINDING		16	0.312257	1.54134	0.0502901	0.290708	1	442	tags=50%, list=19%, signal=61%
GOBP_PROTEIN_K11_LINKED_UBIQUITINATION	GOBP_PROTEIN_K11_LINKED_UBIQUITINATION		14	0.345993	1.54126	0.0514851	0.289459	1	1363	tags=93%, list=58%, signal=222%
GOBP_REGULATION_OF_SPINDLE_ORGANIZATION	GOBP_REGULATION_OF_SPINDLE_ORGANIZATION		17	0.308138	1.54116	0.0686869	0.288208	1	246	tags=41%, list=11%, signal=46%
GOBP_POSITIVE_REGULATION_OF_DNA_METABOLIC_PROCESS	GOBP_POSITIVE_REGULATION_OF_DNA_METABOLIC_PROCESS		71	0.15394	1.54063	0.0532787	0.287635	1	768	tags=48%, list=33%, signal=69%
GOMF_KINASE_ACTIVATOR_ACTIVITY	GOMF_KINASE_ACTIVATOR_ACTIVITY		25	0.258475	1.53949	0.0645161	0.287836	1	149	tags=32%, list=6%, signal=34%
GOBP_REGULATION_OF_PHOSPHORYLATION	GOBP_REGULATION_OF_PHOSPHORYLATION		150	0.108911	1.53286	0.0672269	0.295177	1	710	tags=41%, list=30%, signal=55%
GOBP_STEROL_BIOSYNTHETIC_PROCESS	GOBP_STEROL_BIOSYNTHETIC_PROCESS		23	0.266516	1.53169	0.0515267	0.295305	1	702	tags=57%, list=30%, signal=80%
GOBP_NEGATIVE_REGULATION_OF_INNATE_IMMUNE_RESPONSE	GOBP_NEGATIVE_REGULATION_OF_INNATE_IMMUNE_RESPONSE		11	0.383682	1.53169	0.0546875	0.293936	1	1229	tags=91%, list=53%, signal=191%
GOBP_REGULATION_OF_PROTEIN_LOCALIZATION_TO_CELL_PERIPHERY	GOBP_REGULATION_OF_PROTEIN_LOCALIZATION_TO_CELL_PERIPHERY		17	0.302271	1.52613	0.0564516	0.300046	1	1083	tags=76%, list=46%, signal=142%
GOBP_CYTOPLASMIC_TRANSLATIONAL_INITIATION	GOBP_CYTOPLASMIC_TRANSLATIONAL_INITIATION		12	0.357569	1.521	0.0742188	0.305401	1	530	tags=58%, list=23%, signal=75%
GOBP_REGULATION_OF_TRANSFERASE_ACTIVITY	GOBP_REGULATION_OF_TRANSFERASE_ACTIVITY		132	0.115337	1.52008	0.0527383	0.305162	1	187	tags=19%, list=8%, signal=19%
GOMF_TRANSLATION_REGULATOR_ACTIVITY	GOMF_TRANSLATION_REGULATOR_ACTIVITY		35	0.219085	1.51958	0.0657084	0.30441	1	962	tags=63%, list=41%, signal=105%
GOBP_SEXUAL_REPRODUCTION	GOBP_SEXUAL_REPRODUCTION		95	0.135455	1.51876	0.0698603	0.304099	1	1243	tags=66%, list=53%, signal=136%
GOMF_STRUCTURAL_MOLECULE_ACTIVITY	GOMF_STRUCTURAL_MOLECULE_ACTIVITY		80	0.1418	1.51501	0.0609037	0.307675	1	1021	tags=58%, list=44%, signal=99%
GOBP_ESTABLISHMENT_OF_ORGANELLE_LOCALIZATION	GOBP_ESTABLISHMENT_OF_ORGANELLE_LOCALIZATION		91	0.13552	1.51491	0.0628931	0.306439	1	131	tags=19%, list=6%, signal=19%
GOBP_REGULATION_OF_RESPONSE_TO_DNA_DAMAGE_STIMULUS	GOBP_REGULATION_OF_RESPONSE_TO_DNA_DAMAGE_STIMULUS		70	0.153564	1.51036	0.0581162	0.311482	1	718	tags=46%, list=31%, signal=64%
GOMF_STRUCTURAL_CONSTITUENT_OF_CYTOSKELETON	GOMF_STRUCTURAL_CONSTITUENT_OF_CYTOSKELETON		14	0.335551	1.50859	0.0675944	0.312542	1	554	tags=57%, list=24%, signal=74%
GOBP_POSITIVE_REGULATION_OF_CATALYTIC_ACTIVITY	GOBP_POSITIVE_REGULATION_OF_CATALYTIC_ACTIVITY		136	0.109631	1.50683	0.0679406	0.313559	1	187	tags=18%, list=8%, signal=19%
GOBP_NEGATIVE_REGULATION_OF_MRNA_METABOLIC_PROCESS	GOBP_NEGATIVE_REGULATION_OF_MRNA_METABOLIC_PROCESS		25	0.253657	1.505	0.0668016	0.314608	1	1000	tags=68%, list=43%, signal=118%
GOBP_REGULATION_OF_DNA_RECOMBINATION	GOBP_REGULATION_OF_DNA_RECOMBINATION		28	0.236071	1.49872	0.0604167	0.321865	1	788	tags=57%, list=34%, signal=85%
GOBP_CELLULAR_RESPONSE_TO_VIRUS	GOBP_CELLULAR_RESPONSE_TO_VIRUS		10	0.390486	1.49857	0.0576923	0.320637	1	725	tags=70%, list=31%, signal=101%
GOBP_RNA_MODIFICATION	GOBP_RNA_MODIFICATION		37	0.207035	1.49533	0.0809717	0.32384	1	1100	tags=68%, list=47%, signal=126%
GOBP_POSITIVE_REGULATION_OF_PROTEIN_ACETYLATION	GOBP_POSITIVE_REGULATION_OF_PROTEIN_ACETYLATION		10	0.399397	1.49454	0.0707635	0.323591	1	471	tags=60%, list=20%, signal=75%
GOMF_ATPASE_REGULATOR_ACTIVITY	GOMF_ATPASE_REGULATOR_ACTIVITY		12	0.364031	1.49118	0.0858779	0.327186	1	515	tags=58%, list=22%, signal=74%
GOBP_TELOMERE_MAINTENANCE_VIA_TELOMERE_LENGTHENING	GOBP_TELOMERE_MAINTENANCE_VIA_TELOMERE_LENGTHENING		26	0.241572	1.4898	0.0764706	0.327775	1	339	tags=38%, list=15%, signal=44%
GOBP_REGULATION_OF_MRNA_PROCESSING	GOBP_REGULATION_OF_MRNA_PROCESSING		53	0.174371	1.48949	0.0826923	0.326849	1	922	tags=57%, list=40%, signal=91%
GOMF_POLY_PURINE_TRACT_BINDING	GOMF_POLY_PURINE_TRACT_BINDING		12	0.353799	1.48909	0.0626305	0.326016	1	1122	tags=83%, list=48%, signal=160%
GOCC_RIBONUCLEOPROTEIN_GRANULE	GOCC_RIBONUCLEOPROTEIN_GRANULE		77	0.145045	1.48523	0.0677618	0.330152	1	1520	tags=79%, list=65%, signal=220%
GOBP_REGULATION_OF_PEPTIDYL_LYSINE_ACETYLATION	GOBP_REGULATION_OF_PEPTIDYL_LYSINE_ACETYLATION		18	0.293953	1.48396	0.0846774	0.330615	1	485	tags=50%, list=21%, signal=63%
GOBP_POSITIVE_REGULATION_OF_DNA_REPAIR	GOBP_POSITIVE_REGULATION_OF_DNA_REPAIR		29	0.227939	1.48172	0.0794824	0.332288	1	761	tags=55%, list=33%, signal=81%
GOCC_ANAPHASE_PROMOTING_COMPLEX	GOCC_ANAPHASE_PROMOTING_COMPLEX		11	0.380471	1.48169	0.0797665	0.330936	1	176	tags=45%, list=8%, signal=49%
GOMF_MRNA_BINDING	GOMF_MRNA_BINDING		98	0.132863	1.48053	0.09	0.331213	1	1059	tags=58%, list=45%, signal=102%
GOMF_NUCLEAR_RECEPTOR_BINDING	GOMF_NUCLEAR_RECEPTOR_BINDING		35	0.208803	1.48012	0.0693642	0.330461	1	719	tags=51%, list=31%, signal=73%
GOBP_NEGATIVE_REGULATION_OF_DEFENSE_RESPONSE	GOBP_NEGATIVE_REGULATION_OF_DEFENSE_RESPONSE		23	0.257933	1.47905	0.0801603	0.330612	1	1229	tags=78%, list=53%, signal=164%
GOBP_POSITIVE_REGULATION_OF_CELL_DEVELOPMENT	GOBP_POSITIVE_REGULATION_OF_CELL_DEVELOPMENT		59	0.168269	1.4788	0.0835118	0.329619	1	684	tags=46%, list=29%, signal=63%
GOBP_POSITIVE_REGULATION_OF_RESPONSE_TO_DNA_DAMAGE_STIMULUS	GOBP_POSITIVE_REGULATION_OF_RESPONSE_TO_DNA_DAMAGE_STIMULUS		38	0.203004	1.47789	0.0688976	0.329475	1	761	tags=53%, list=33%, signal=77%
GOCC_COLLAGEN_CONTAINING_EXTRACELLULAR_MATRIX	GOCC_COLLAGEN_CONTAINING_EXTRACELLULAR_MATRIX		16	0.303895	1.47431	0.090566	0.333165	1	753	tags=63%, list=32%, signal=92%
GOMF_HSP70_PROTEIN_BINDING	GOMF_HSP70_PROTEIN_BINDING		10	0.378175	1.47346	0.0894632	0.332975	1	287	tags=50%, list=12%, signal=57%
GOBP_IN_UTERO_EMBRYONIC_DEVELOPMENT	GOBP_IN_UTERO_EMBRYONIC_DEVELOPMENT		72	0.153269	1.47334	0.0798479	0.331764	1	1305	tags=71%, list=56%, signal=156%
GOBP_REGULATION_OF_DNA_REPLICATION	GOBP_REGULATION_OF_DNA_REPLICATION		31	0.219963	1.47218	0.0703625	0.33217	1	471	tags=42%, list=20%, signal=52%
GOBP_POSITIVE_REGULATION_OF_TRANSFERASE_ACTIVITY	GOBP_POSITIVE_REGULATION_OF_TRANSFERASE_ACTIVITY		76	0.14792	1.47148	0.0915888	0.331799	1	187	tags=22%, list=8%, signal=24%
GOBP_ORGANELLE_LOCALIZATION	GOBP_ORGANELLE_LOCALIZATION		110	0.123956	1.46881	0.075594	0.33429	1	84	tags=15%, list=4%, signal=15%
GOBP_NEGATIVE_REGULATION_OF_ESTABLISHMENT_OF_PROTEIN_LOCALIZATION	GOBP_NEGATIVE_REGULATION_OF_ESTABLISHMENT_OF_PROTEIN_LOCALIZATION		17	0.290816	1.46542	0.0734127	0.337764	1	1384	tags=88%, list=59%, signal=215%
GOBP_NEGATIVE_REGULATION_OF_PROTEIN_CONTAINING_COMPLEX_ASSEMBLY	GOBP_NEGATIVE_REGULATION_OF_PROTEIN_CONTAINING_COMPLEX_ASSEMBLY		22	0.266335	1.45893	0.0995763	0.346034	1	550	tags=50%, list=24%, signal=65%
GOBP_CHROMATIN_ORGANIZATION	GOBP_CHROMATIN_ORGANIZATION		148	0.103927	1.45794	0.0714286	0.346059	1	1033	tags=54%, list=44%, signal=91%
GOBP_REGULATION_OF_PROTEIN_MODIFICATION_PROCESS	GOBP_REGULATION_OF_PROTEIN_MODIFICATION_PROCESS		239	0.0857601	1.45751	0.0884774	0.3453	1	737	tags=39%, list=32%, signal=52%
GOBP_PROTEIN_LOCALIZATION_TO_CHROMOSOME_CENTROMERIC_REGION	GOBP_PROTEIN_LOCALIZATION_TO_CHROMOSOME_CENTROMERIC_REGION		12	0.340406	1.45548	0.0803213	0.346989	1	181	tags=42%, list=8%, signal=45%
GOBP_ANAPHASE_PROMOTING_COMPLEX_DEPENDENT_CATABOLIC_PROCESS	GOBP_ANAPHASE_PROMOTING_COMPLEX_DEPENDENT_CATABOLIC_PROCESS		12	0.342561	1.4549	0.0777538	0.346507	1	176	tags=42%, list=8%, signal=45%
GOBP_POSITIVE_REGULATION_OF_DNA_RECOMBINATION	GOBP_POSITIVE_REGULATION_OF_DNA_RECOMBINATION		18	0.283681	1.45417	0.0775681	0.346191	1	768	tags=61%, list=33%, signal=90%
GOBP_PROTEIN_LOCALIZATION_TO_CHROMOSOME	GOBP_PROTEIN_LOCALIZATION_TO_CHROMOSOME		30	0.220654	1.4521	0.082495	0.347723	1	1435	tags=83%, list=62%, signal=214%
GOCC_SNO_S_RNA_CONTAINING_RIBONUCLEOPROTEIN_COMPLEX	GOCC_SNO_S_RNA_CONTAINING_RIBONUCLEOPROTEIN_COMPLEX		11	0.359839	1.4502	0.0847784	0.34925	1	436	tags=55%, list=19%, signal=67%
GOBP_REGULATION_OF_RESPONSE_TO_STRESS	GOBP_REGULATION_OF_RESPONSE_TO_STRESS		196	0.0914094	1.44425	0.0884086	0.356837	1	744	tags=40%, list=32%, signal=54%
GOBP_PROTEIN_CONTAINING_COMPLEX_ORGANIZATION	GOBP_PROTEIN_CONTAINING_COMPLEX_ORGANIZATION		315	0.0748785	1.44416	0.0963115	0.355582	1	670	tags=35%, list=29%, signal=43%
GOBP_PROTEIN_LOCALIZATION_TO_NUCLEUS	GOBP_PROTEIN_LOCALIZATION_TO_NUCLEUS		71	0.147763	1.44072	0.0856574	0.359224	1	1242	tags=68%, list=53%, signal=140%
GOBP_MAINTENANCE_OF_PROTEIN_LOCATION	GOBP_MAINTENANCE_OF_PROTEIN_LOCATION		16	0.297529	1.43651	0.100858	0.364168	1	1351	tags=88%, list=58%, signal=206%
GOMF_ADENYL_NUCLEOTIDE_BINDING	GOMF_ADENYL_NUCLEOTIDE_BINDING		264	0.0801148	1.4351	0.0901639	0.365055	1	823	tags=42%, list=35%, signal=58%
GOBP_POSITIVE_REGULATION_OF_GLIOGENESIS	GOBP_POSITIVE_REGULATION_OF_GLIOGENESIS		10	0.378734	1.43448	0.0970297	0.36462	1	519	tags=60%, list=22%, signal=77%
GOMF_MOLECULAR_FUNCTION_ACTIVATOR_ACTIVITY	GOMF_MOLECULAR_FUNCTION_ACTIVATOR_ACTIVITY		124	0.1154	1.42844	0.0956175	0.372715	1	158	tags=18%, list=7%, signal=18%
GOCC_NEURON_TO_NEURON_SYNAPSE	GOCC_NEURON_TO_NEURON_SYNAPSE		33	0.212108	1.42549	0.0902111	0.376192	1	713	tags=52%, list=31%, signal=73%
GOBP_NEGATIVE_REGULATION_OF_RESPONSE_TO_DNA_DAMAGE_STIMULUS	GOBP_NEGATIVE_REGULATION_OF_RESPONSE_TO_DNA_DAMAGE_STIMULUS		12	0.330174	1.42244	0.109756	0.379375	1	788	tags=67%, list=34%, signal=100%
GOCC_CENTRIOLAR_SATELLITE	GOCC_CENTRIOLAR_SATELLITE		24	0.246716	1.4192	0.10241	0.382806	1	207	tags=33%, list=9%, signal=36%
GOBP_CARDIAC_MUSCLE_CONTRACTION	GOBP_CARDIAC_MUSCLE_CONTRACTION		12	0.341555	1.41535	0.106996	0.387629	1	956	tags=75%, list=41%, signal=126%
GOMF_PROTEIN_HOMODIMERIZATION_ACTIVITY	GOMF_PROTEIN_HOMODIMERIZATION_ACTIVITY		87	0.132875	1.41445	0.117155	0.387515	1	1095	tags=60%, list=47%, signal=108%
GOBP_POSITIVE_REGULATION_OF_TELOMERE_MAINTENANCE_VIA_TELOMERE_LENGTHENING	GOBP_POSITIVE_REGULATION_OF_TELOMERE_MAINTENANCE_VIA_TELOMERE_LENGTHENING		16	0.295938	1.41196	0.120079	0.390118	1	334	tags=44%, list=14%, signal=51%
GOBP_CHAPERONE_MEDIATED_PROTEIN_FOLDING	GOBP_CHAPERONE_MEDIATED_PROTEIN_FOLDING		20	0.264029	1.40981	0.100775	0.392299	1	1488	tags=90%, list=64%, signal=246%
GOBP_EMBRYO_DEVELOPMENT_ENDING_IN_BIRTH_OR_EGG_HATCHING	GOBP_EMBRYO_DEVELOPMENT_ENDING_IN_BIRTH_OR_EGG_HATCHING		102	0.122011	1.40955	0.09375	0.391321	1	1305	tags=68%, list=56%, signal=147%
GOBP_RESPONSE_TO_LEUKEMIA_INHIBITORY_FACTOR	GOBP_RESPONSE_TO_LEUKEMIA_INHIBITORY_FACTOR		23	0.245379	1.40938	0.111776	0.390181	1	1258	tags=78%, list=54%, signal=168%
GOBP_NEGATIVE_REGULATION_OF_PROTEIN_LOCALIZATION	GOBP_NEGATIVE_REGULATION_OF_PROTEIN_LOCALIZATION		24	0.242168	1.40644	0.111554	0.393469	1	1384	tags=83%, list=59%, signal=203%
GOBP_POSITIVE_REGULATION_OF_TRANSCRIPTION_BY_RNA_POLYMERASE_II	GOBP_POSITIVE_REGULATION_OF_TRANSCRIPTION_BY_RNA_POLYMERASE_II		202	0.0887558	1.404	0.0921053	0.396128	1	1242	tags=61%, list=53%, signal=120%
GOBP_RESPONSE_TO_RADIATION	GOBP_RESPONSE_TO_RADIATION		62	0.152121	1.40168	0.115312	0.398456	1	519	tags=37%, list=22%, signal=46%
GOBP_NEGATIVE_REGULATION_OF_GENE_EXPRESSION_EPIGENETIC	GOBP_NEGATIVE_REGULATION_OF_GENE_EXPRESSION_EPIGENETIC		26	0.231419	1.39755	0.100592	0.4037	1	1170	tags=73%, list=50%, signal=145%
GOBP_MITOTIC_DNA_INTEGRITY_CHECKPOINT_SIGNALING	GOBP_MITOTIC_DNA_INTEGRITY_CHECKPOINT_SIGNALING		13	0.320358	1.39171	0.121569	0.412158	1	512	tags=54%, list=22%, signal=69%
GOBP_EMBRYO_DEVELOPMENT	GOBP_EMBRYO_DEVELOPMENT		162	0.0975258	1.3912	0.109756	0.411567	1	1285	tags=64%, list=55%, signal=133%
GOBP_NEGATIVE_REGULATION_OF_RESPONSE_TO_BIOTIC_STIMULUS	GOBP_NEGATIVE_REGULATION_OF_RESPONSE_TO_BIOTIC_STIMULUS		13	0.320723	1.39114	0.110647	0.410232	1	1229	tags=85%, list=53%, signal=178%
GOBP_PROTEIN_CONTAINING_COMPLEX_LOCALIZATION	GOBP_PROTEIN_CONTAINING_COMPLEX_LOCALIZATION		39	0.188105	1.39087	0.126437	0.409314	1	1063	tags=64%, list=46%, signal=116%
GOCC_CELL_DIVISION_SITE	GOCC_CELL_DIVISION_SITE		14	0.311711	1.3898	0.114583	0.40961	1	276	tags=43%, list=12%, signal=48%
GOBP_GAMETE_GENERATION	GOBP_GAMETE_GENERATION		85	0.1315	1.38599	0.143133	0.414472	1	1460	tags=75%, list=63%, signal=194%
GOBP_NEGATIVE_REGULATION_OF_RESPONSE_TO_EXTERNAL_STIMULUS	GOBP_NEGATIVE_REGULATION_OF_RESPONSE_TO_EXTERNAL_STIMULUS		32	0.207953	1.38553	0.12963	0.413743	1	687	tags=50%, list=29%, signal=70%
GOBP_POSITIVE_REGULATION_OF_MACROMOLECULE_BIOSYNTHETIC_PROCESS	GOBP_POSITIVE_REGULATION_OF_MACROMOLECULE_BIOSYNTHETIC_PROCESS		336	0.0694777	1.38415	0.11359	0.414559	1	1242	tags=59%, list=53%, signal=108%
GOBP_STEROL_METABOLIC_PROCESS	GOBP_STEROL_METABOLIC_PROCESS		27	0.229289	1.38273	0.109804	0.415464	1	1112	tags=70%, list=48%, signal=133%
GOBP_RESPONSE_TO_TOPOLOGICALLY_INCORRECT_PROTEIN	GOBP_RESPONSE_TO_TOPOLOGICALLY_INCORRECT_PROTEIN		25	0.231265	1.38017	0.118143	0.418042	1	1145	tags=72%, list=49%, signal=140%
GOMF_AMIDE_BINDING	GOMF_AMIDE_BINDING		41	0.185938	1.37914	0.133333	0.418247	1	1223	tags=71%, list=52%, signal=146%
GOBP_PEPTIDYL_LYSINE_TRIMETHYLATION	GOBP_PEPTIDYL_LYSINE_TRIMETHYLATION		10	0.35932	1.37836	0.127237	0.418195	1	1264	tags=90%, list=54%, signal=196%
GOBP_NUCLEAR_MEMBRANE_ORGANIZATION	GOBP_NUCLEAR_MEMBRANE_ORGANIZATION		10	0.353164	1.37686	0.120623	0.419253	1	1045	tags=80%, list=45%, signal=144%
GOBP_MICROTUBULE_BASED_MOVEMENT	GOBP_MICROTUBULE_BASED_MOVEMENT		54	0.158687	1.37575	0.128692	0.419762	1	199	tags=24%, list=9%, signal=26%
GOBP_DEMETHYLATION	GOBP_DEMETHYLATION		13	0.311041	1.37467	0.126016	0.420213	1	1072	tags=77%, list=46%, signal=142%
GOBP_POSITIVE_REGULATION_OF_RNA_SPLICING	GOBP_POSITIVE_REGULATION_OF_RNA_SPLICING		14	0.312388	1.37216	0.126437	0.423097	1	941	tags=71%, list=40%, signal=119%
GOBP_DNA_TEMPLATED_DNA_REPLICATION	GOBP_DNA_TEMPLATED_DNA_REPLICATION		21	0.246066	1.36587	0.122984	0.432664	1	1652	tags=95%, list=71%, signal=323%
GOBP_POSITIVE_REGULATION_OF_NEUROGENESIS	GOBP_POSITIVE_REGULATION_OF_NEUROGENESIS		35	0.195897	1.36466	0.116505	0.433228	1	682	tags=49%, list=29%, signal=68%
GOBP_MATURATION_OF_LSU_RRNA	GOBP_MATURATION_OF_LSU_RRNA		11	0.339245	1.36416	0.125749	0.432667	1	908	tags=73%, list=39%, signal=119%
GOBP_POSITIVE_REGULATION_OF_PROTEIN_LOCALIZATION	GOBP_POSITIVE_REGULATION_OF_PROTEIN_LOCALIZATION		75	0.13478	1.36354	0.108268	0.432242	1	1250	tags=67%, list=54%, signal=139%
GOBP_ESTABLISHMENT_OR_MAINTENANCE_OF_CELL_POLARITY	GOBP_ESTABLISHMENT_OR_MAINTENANCE_OF_CELL_POLARITY		47	0.17267	1.35999	0.141414	0.43698	1	1838	tags=96%, list=79%, signal=442%
GOBP_TELOMERASE_RNA_LOCALIZATION	GOBP_TELOMERASE_RNA_LOCALIZATION		10	0.362678	1.35981	0.132554	0.435871	1	323	tags=50%, list=14%, signal=58%
GOCC_HETEROCHROMATIN	GOCC_HETEROCHROMATIN		23	0.237832	1.35816	0.12115	0.437391	1	1174	tags=74%, list=50%, signal=147%
GOBP_AMINO_ACID_BIOSYNTHETIC_PROCESS	GOBP_AMINO_ACID_BIOSYNTHETIC_PROCESS		13	0.312798	1.35476	0.103792	0.442036	1	709	tags=62%, list=30%, signal=88%
GOBP_DENDRITIC_SPINE_DEVELOPMENT	GOBP_DENDRITIC_SPINE_DEVELOPMENT		12	0.324932	1.35445	0.115686	0.441065	1	1189	tags=83%, list=51%, signal=169%
GOBP_NEGATIVE_REGULATION_OF_CELL_CYCLE_G1_S_PHASE_TRANSITION	GOBP_NEGATIVE_REGULATION_OF_CELL_CYCLE_G1_S_PHASE_TRANSITION		16	0.283961	1.3541	0.137066	0.440269	1	945	tags=69%, list=41%, signal=115%
GOMF_METALLOPEPTIDASE_ACTIVITY	GOMF_METALLOPEPTIDASE_ACTIVITY		13	0.306996	1.35408	0.134725	0.438844	1	543	tags=54%, list=23%, signal=70%
GOBP_PROTEIN_TARGETING_TO_MITOCHONDRION	GOBP_PROTEIN_TARGETING_TO_MITOCHONDRION		21	0.246931	1.35208	0.121399	0.440939	1	1650	tags=95%, list=71%, signal=322%
GOBP_REPRODUCTIVE_SYSTEM_DEVELOPMENT	GOBP_REPRODUCTIVE_SYSTEM_DEVELOPMENT		33	0.200501	1.34726	0.11583	0.447782	1	669	tags=48%, list=29%, signal=67%
GOBP_POSITIVE_REGULATION_OF_PROTEIN_MODIFICATION_BY_SMALL_PROTEIN_CONJUGATION_OR_REMOVAL	GOBP_POSITIVE_REGULATION_OF_PROTEIN_MODIFICATION_BY_SMALL_PROTEIN_CONJUGATION_OR_REMOVAL		34	0.18856	1.34579	0.138655	0.449008	1	732	tags=50%, list=31%, signal=72%
GOCC_ROUGH_ENDOPLASMIC_RETICULUM	GOCC_ROUGH_ENDOPLASMIC_RETICULUM		12	0.318038	1.34082	0.133205	0.456583	1	1205	tags=83%, list=52%, signal=171%
GOBP_ORGANELLE_ASSEMBLY	GOBP_ORGANELLE_ASSEMBLY		146	0.098446	1.33469	0.124748	0.466312	1	327	tags=23%, list=14%, signal=25%
GOBP_STEROID_BIOSYNTHETIC_PROCESS	GOBP_STEROID_BIOSYNTHETIC_PROCESS		28	0.209482	1.33279	0.152642	0.468198	1	516	tags=43%, list=22%, signal=54%
GOBP_RIBOSOMAL_SMALL_SUBUNIT_BIOGENESIS	GOBP_RIBOSOMAL_SMALL_SUBUNIT_BIOGENESIS		25	0.229081	1.33011	0.161616	0.471713	1	1430	tags=84%, list=61%, signal=215%
GOBP_REGULATION_OF_CELLULAR_LOCALIZATION	GOBP_REGULATION_OF_CELLULAR_LOCALIZATION		148	0.0964376	1.32589	0.120582	0.478096	1	1207	tags=61%, list=52%, signal=118%
GOBP_CYTOPLASMIC_TRANSLATION	GOBP_CYTOPLASMIC_TRANSLATION		25	0.225667	1.32118	0.160569	0.4853	1	598	tags=48%, list=26%, signal=64%
GOBP_REGULATION_OF_DNA_BINDING	GOBP_REGULATION_OF_DNA_BINDING		23	0.236533	1.32043	0.145558	0.485128	1	1177	tags=74%, list=50%, signal=148%
GOMF_CHAPERONE_BINDING	GOMF_CHAPERONE_BINDING		20	0.247211	1.31692	0.144309	0.490245	1	827	tags=60%, list=35%, signal=92%
GOBP_POSITIVE_REGULATION_OF_RNA_METABOLIC_PROCESS	GOBP_POSITIVE_REGULATION_OF_RNA_METABOLIC_PROCESS		335	0.0680218	1.31618	0.140039	0.490133	1	1242	tags=59%, list=53%, signal=108%
GOBP_SKELETAL_SYSTEM_MORPHOGENESIS	GOBP_SKELETAL_SYSTEM_MORPHOGENESIS		24	0.228147	1.31484	0.146045	0.49099	1	1708	tags=96%, list=73%, signal=354%
GOMF_HYDROLASE_ACTIVITY_ACTING_ON_ACID_ANHYDRIDES	GOMF_HYDROLASE_ACTIVITY_ACTING_ON_ACID_ANHYDRIDES		146	0.0956148	1.31361	0.155925	0.491905	1	1260	tags=63%, list=54%, signal=128%
GOBP_POSITIVE_REGULATION_OF_MRNA_PROCESSING	GOBP_POSITIVE_REGULATION_OF_MRNA_PROCESSING		13	0.302023	1.31204	0.157993	0.493312	1	734	tags=62%, list=31%, signal=89%
GOBP_REGULATION_OF_PROTEIN_UBIQUITINATION	GOBP_REGULATION_OF_PROTEIN_UBIQUITINATION		54	0.151618	1.3109	0.159449	0.493965	1	1252	tags=69%, list=54%, signal=144%
GOBP_REGULATION_OF_PHOSPHORUS_METABOLIC_PROCESS	GOBP_REGULATION_OF_PHOSPHORUS_METABOLIC_PROCESS		177	0.0859433	1.30858	0.161426	0.496962	1	710	tags=38%, list=30%, signal=51%
GOBP_POSITIVE_REGULATION_OF_NERVOUS_SYSTEM_DEVELOPMENT	GOBP_POSITIVE_REGULATION_OF_NERVOUS_SYSTEM_DEVELOPMENT		36	0.182279	1.30671	0.147705	0.498935	1	682	tags=47%, list=29%, signal=66%
GOBP_DNA_BIOSYNTHETIC_PROCESS	GOBP_DNA_BIOSYNTHETIC_PROCESS		41	0.174403	1.30601	0.152577	0.498779	1	339	tags=32%, list=15%, signal=36%
GOBP_REGULATION_OF_MULTICELLULAR_ORGANISMAL_DEVELOPMENT	GOBP_REGULATION_OF_MULTICELLULAR_ORGANISMAL_DEVELOPMENT		160	0.0925362	1.30578	0.161826	0.497675	1	979	tags=51%, list=42%, signal=81%
GOBP_RESPONSE_TO_LIPID	GOBP_RESPONSE_TO_LIPID		107	0.108358	1.30124	0.175966	0.50476	1	957	tags=51%, list=41%, signal=83%
GOBP_ALCOHOL_BIOSYNTHETIC_PROCESS	GOBP_ALCOHOL_BIOSYNTHETIC_PROCESS		35	0.187194	1.3003	0.165669	0.504993	1	702	tags=49%, list=30%, signal=68%
GOBP_NEGATIVE_REGULATION_OF_STRESS_ACTIVATED_PROTEIN_KINASE_SIGNALING_CASCADE	GOBP_NEGATIVE_REGULATION_OF_STRESS_ACTIVATED_PROTEIN_KINASE_SIGNALING_CASCADE		10	0.341972	1.29967	0.16805	0.50462	1	1071	tags=80%, list=46%, signal=147%
GOBP_REGULATION_OF_HISTONE_METHYLATION	GOBP_REGULATION_OF_HISTONE_METHYLATION		20	0.236814	1.29687	0.157588	0.50855	1	1201	tags=75%, list=51%, signal=153%
GOBP_MULTICELLULAR_ORGANISM_REPRODUCTION	GOBP_MULTICELLULAR_ORGANISM_REPRODUCTION		95	0.113508	1.29474	0.182556	0.511209	1	1243	tags=64%, list=53%, signal=132%
GOBP_POSITIVE_REGULATION_OF_PROTEIN_MODIFICATION_PROCESS	GOBP_POSITIVE_REGULATION_OF_PROTEIN_MODIFICATION_PROCESS		148	0.0951079	1.29288	0.188679	0.513236	1	737	tags=41%, list=32%, signal=56%
GOBP_REGULATION_OF_PROTEIN_SERINE_THREONINE_KINASE_ACTIVITY	GOBP_REGULATION_OF_PROTEIN_SERINE_THREONINE_KINASE_ACTIVITY		54	0.149684	1.29251	0.158111	0.512442	1	1170	tags=65%, list=50%, signal=127%
GOBP_REGULATION_OF_CYSTEINE_TYPE_ENDOPEPTIDASE_ACTIVITY	GOBP_REGULATION_OF_CYSTEINE_TYPE_ENDOPEPTIDASE_ACTIVITY		28	0.205593	1.29204	0.168085	0.511749	1	275	tags=32%, list=12%, signal=36%
GOBP_DNA_TEMPLATED_TRANSCRIPTION_TERMINATION	GOBP_DNA_TEMPLATED_TRANSCRIPTION_TERMINATION		11	0.320805	1.28838	0.151751	0.517268	1	1375	tags=91%, list=59%, signal=220%
GOCC_POSTSYNAPTIC_SPECIALIZATION	GOCC_POSTSYNAPTIC_SPECIALIZATION		30	0.196483	1.2856	0.174442	0.521066	1	713	tags=50%, list=31%, signal=71%
GOMF_PROTEIN_HETERODIMERIZATION_ACTIVITY	GOMF_PROTEIN_HETERODIMERIZATION_ACTIVITY		52	0.155962	1.28339	0.165984	0.523789	1	1393	tags=75%, list=60%, signal=182%
GOBP_POSITIVE_REGULATION_OF_CELL_DIFFERENTIATION	GOBP_POSITIVE_REGULATION_OF_CELL_DIFFERENTIATION		100	0.113372	1.28304	0.172	0.522841	1	959	tags=52%, list=41%, signal=85%
GOBP_PROTEIN_DNA_COMPLEX_SUBUNIT_ORGANIZATION	GOBP_PROTEIN_DNA_COMPLEX_SUBUNIT_ORGANIZATION		58	0.144343	1.28222	0.16129	0.522893	1	636	tags=41%, list=27%, signal=55%
GOBP_REGULATION_OF_PROTEIN_SECRETION	GOBP_REGULATION_OF_PROTEIN_SECRETION		26	0.205145	1.28121	0.166667	0.523342	1	1769	tags=96%, list=76%, signal=393%
GOBP_NEGATIVE_REGULATION_OF_LEUKOCYTE_CELL_CELL_ADHESION	GOBP_NEGATIVE_REGULATION_OF_LEUKOCYTE_CELL_CELL_ADHESION		10	0.332071	1.28019	0.172632	0.523784	1	1094	tags=80%, list=47%, signal=150%
GOBP_NEGATIVE_REGULATION_OF_HEMOPOIESIS	GOBP_NEGATIVE_REGULATION_OF_HEMOPOIESIS		13	0.301558	1.27784	0.177824	0.526977	1	1094	tags=77%, list=47%, signal=144%
GOBP_MALE_SEX_DIFFERENTIATION	GOBP_MALE_SEX_DIFFERENTIATION		19	0.249397	1.27688	0.201961	0.527299	1	527	tags=47%, list=23%, signal=61%
GOBP_STRESS_GRANULE_ASSEMBLY	GOBP_STRESS_GRANULE_ASSEMBLY		12	0.307698	1.27682	0.175403	0.525921	1	1229	tags=83%, list=53%, signal=175%
GOCC_PHOSPHATASE_COMPLEX	GOCC_PHOSPHATASE_COMPLEX		18	0.250708	1.27545	0.179191	0.527159	1	1622	tags=94%, list=70%, signal=308%
GOBP_MALE_GAMETE_GENERATION	GOBP_MALE_GAMETE_GENERATION		63	0.137151	1.27053	0.187123	0.535565	1	1243	tags=67%, list=53%, signal=139%
GOCC_GERM_CELL_NUCLEUS	GOCC_GERM_CELL_NUCLEUS		16	0.263838	1.26959	0.16763	0.53587	1	700	tags=56%, list=30%, signal=80%
GOBP_REGULATION_OF_CYTOSKELETON_ORGANIZATION	GOBP_REGULATION_OF_CYTOSKELETON_ORGANIZATION		82	0.123311	1.26807	0.178357	0.537395	1	262	tags=23%, list=11%, signal=25%
GOBP_POSITIVE_REGULATION_OF_VIRAL_PROCESS	GOBP_POSITIVE_REGULATION_OF_VIRAL_PROCESS		19	0.243825	1.26758	0.183365	0.536911	1	1645	tags=95%, list=71%, signal=319%
GOCC_ACTIN_FILAMENT	GOCC_ACTIN_FILAMENT		13	0.291413	1.26652	0.177515	0.537451	1	1297	tags=85%, list=56%, signal=189%
GOBP_ACTION_POTENTIAL	GOBP_ACTION_POTENTIAL		13	0.288428	1.26639	0.198758	0.53613	1	945	tags=69%, list=41%, signal=116%
GOBP_REGULATION_OF_ALPHA_BETA_T_CELL_ACTIVATION	GOBP_REGULATION_OF_ALPHA_BETA_T_CELL_ACTIVATION		10	0.332071	1.26606	0.175758	0.535239	1	1094	tags=80%, list=47%, signal=150%
GOBP_STRIATED_MUSCLE_CONTRACTION	GOBP_STRIATED_MUSCLE_CONTRACTION		13	0.283687	1.26465	0.186347	0.536473	1	956	tags=69%, list=41%, signal=117%
GOMF_DNA_HELICASE_ACTIVITY	GOMF_DNA_HELICASE_ACTIVITY		11	0.315441	1.26413	0.18835	0.535961	1	327	tags=45%, list=14%, signal=53%
GOMF_MOLECULAR_CARRIER_ACTIVITY	GOMF_MOLECULAR_CARRIER_ACTIVITY		28	0.205144	1.26097	0.175983	0.540838	1	526	tags=43%, list=23%, signal=55%
GOBP_REGULATION_OF_KINASE_ACTIVITY	GOBP_REGULATION_OF_KINASE_ACTIVITY		95	0.11428	1.25961	0.185687	0.542086	1	701	tags=41%, list=30%, signal=56%
GOMF_PHOSPHATASE_ACTIVATOR_ACTIVITY	GOMF_PHOSPHATASE_ACTIVATOR_ACTIVITY		10	0.328799	1.25782	0.185484	0.54401	1	635	tags=60%, list=27%, signal=82%
GOBP_RESPONSE_TO_RETINOIC_ACID	GOBP_RESPONSE_TO_RETINOIC_ACID		11	0.31505	1.25741	0.188235	0.543311	1	540	tags=55%, list=23%, signal=71%
GOCC_PRERIBOSOME	GOCC_PRERIBOSOME		37	0.173157	1.25665	0.194499	0.543207	1	1430	tags=78%, list=61%, signal=199%
GOBP_REGULATION_OF_PROTEIN_MODIFICATION_BY_SMALL_PROTEIN_CONJUGATION_OR_REMOVAL	GOBP_REGULATION_OF_PROTEIN_MODIFICATION_BY_SMALL_PROTEIN_CONJUGATION_OR_REMOVAL		61	0.13868	1.25023	0.191939	0.554506	1	1252	tags=67%, list=54%, signal=141%
GOBP_PEPTIDYL_LYSINE_MODIFICATION	GOBP_PEPTIDYL_LYSINE_MODIFICATION		84	0.118894	1.24948	0.186879	0.554401	1	1648	tags=82%, list=71%, signal=270%
GOBP_PROTEIN_SUMOYLATION	GOBP_PROTEIN_SUMOYLATION		12	0.294701	1.24708	0.20339	0.557505	1	1648	tags=100%, list=71%, signal=339%
GOBP_RIBONUCLEOPROTEIN_COMPLEX_SUBUNIT_ORGANIZATION	GOBP_RIBONUCLEOPROTEIN_COMPLEX_SUBUNIT_ORGANIZATION		61	0.135513	1.24676	0.191617	0.556569	1	762	tags=46%, list=33%, signal=66%
GOCC_CATALYTIC_STEP_2_SPLICEOSOME	GOCC_CATALYTIC_STEP_2_SPLICEOSOME		36	0.175664	1.24674	0.193676	0.555077	1	762	tags=50%, list=33%, signal=73%
GOBP_DNA_METHYLATION	GOBP_DNA_METHYLATION		11	0.307454	1.24524	0.193939	0.556609	1	1406	tags=91%, list=60%, signal=228%
GOCC_NUCLEAR_SPECK	GOCC_NUCLEAR_SPECK		114	0.101547	1.24358	0.197652	0.558321	1	1329	tags=67%, list=57%, signal=147%
GOBP_REGULATION_OF_WOUND_HEALING	GOBP_REGULATION_OF_WOUND_HEALING		12	0.301558	1.24147	0.214583	0.561014	1	660	tags=58%, list=28%, signal=81%
GOMF_NUCLEOCYTOPLASMIC_CARRIER_ACTIVITY	GOMF_NUCLEOCYTOPLASMIC_CARRIER_ACTIVITY		14	0.275765	1.24073	0.218254	0.560988	1	526	tags=50%, list=23%, signal=64%
GOBP_RAS_PROTEIN_SIGNAL_TRANSDUCTION	GOBP_RAS_PROTEIN_SIGNAL_TRANSDUCTION		57	0.140058	1.23915	0.201663	0.562572	1	1563	tags=81%, list=67%, signal=239%
GOBP_PROTEIN_K48_LINKED_UBIQUITINATION	GOBP_PROTEIN_K48_LINKED_UBIQUITINATION		24	0.215136	1.23734	0.196393	0.564789	1	1252	tags=75%, list=54%, signal=160%
GOMF_RNA_METHYLTRANSFERASE_ACTIVITY	GOMF_RNA_METHYLTRANSFERASE_ACTIVITY		15	0.2631	1.23708	0.185114	0.563833	1	1100	tags=73%, list=47%, signal=138%
GOCC_PROTEIN_KINASE_COMPLEX	GOCC_PROTEIN_KINASE_COMPLEX		34	0.18036	1.23559	0.217131	0.565478	1	545	tags=41%, list=23%, signal=53%
GOMF_CADHERIN_BINDING	GOMF_CADHERIN_BINDING		98	0.108734	1.23525	0.203629	0.564622	1	613	tags=37%, list=26%, signal=48%
GOMF_BASAL_TRANSCRIPTION_MACHINERY_BINDING	GOMF_BASAL_TRANSCRIPTION_MACHINERY_BINDING		23	0.218276	1.23472	0.214433	0.564165	1	712	tags=52%, list=31%, signal=74%
GOBP_MATURATION_OF_SSU_RRNA	GOBP_MATURATION_OF_SSU_RRNA		23	0.214832	1.233	0.192872	0.566265	1	1430	tags=83%, list=61%, signal=211%
GOBP_CELL_KILLING	GOBP_CELL_KILLING		10	0.321223	1.23138	0.2	0.568071	1	186	tags=40%, list=8%, signal=43%
GOBP_PHOSPHORYLATION	GOBP_PHOSPHORYLATION		229	0.0739183	1.23073	0.216	0.567873	1	740	tags=38%, list=32%, signal=51%
GOBP_ALTERNATIVE_MRNA_SPLICING_VIA_SPLICEOSOME	GOBP_ALTERNATIVE_MRNA_SPLICING_VIA_SPLICEOSOME		30	0.190635	1.23001	0.200787	0.567817	1	882	tags=57%, list=38%, signal=90%
GOMF_PEPTIDE_BINDING	GOMF_PEPTIDE_BINDING		30	0.188928	1.22782	0.196581	0.570897	1	1197	tags=70%, list=51%, signal=142%
GOBP_REGULATION_OF_MUSCLE_CONTRACTION	GOBP_REGULATION_OF_MUSCLE_CONTRACTION		10	0.316315	1.22603	0.215292	0.572988	1	664	tags=60%, list=28%, signal=84%
GOBP_MICROTUBULE_ORGANIZING_CENTER_ORGANIZATION	GOBP_MICROTUBULE_ORGANIZING_CENTER_ORGANIZATION		23	0.212705	1.22508	0.216797	0.573432	1	522	tags=43%, list=22%, signal=55%
GOBP_POST_TRANSLATIONAL_PROTEIN_MODIFICATION	GOBP_POST_TRANSLATIONAL_PROTEIN_MODIFICATION		10	0.313259	1.22413	0.213531	0.573943	1	1371	tags=90%, list=59%, signal=217%
GOBP_DNA_DAMAGE_RESPONSE_SIGNAL_TRANSDUCTION_BY_P53_CLASS_MEDIATOR	GOBP_DNA_DAMAGE_RESPONSE_SIGNAL_TRANSDUCTION_BY_P53_CLASS_MEDIATOR		15	0.263906	1.22232	0.217659	0.57618	1	476	tags=47%, list=20%, signal=58%
GOBP_ORGANIC_HYDROXY_COMPOUND_BIOSYNTHETIC_PROCESS	GOBP_ORGANIC_HYDROXY_COMPOUND_BIOSYNTHETIC_PROCESS		44	0.155239	1.21914	0.191235	0.581452	1	439	tags=34%, list=19%, signal=41%
GOBP_STEROID_METABOLIC_PROCESS	GOBP_STEROID_METABOLIC_PROCESS		33	0.177549	1.21812	0.219713	0.582035	1	439	tags=36%, list=19%, signal=44%
GOCC_CELL_CELL_CONTACT_ZONE	GOCC_CELL_CELL_CONTACT_ZONE		14	0.267788	1.21475	0.21611	0.587467	1	1711	tags=100%, list=73%, signal=373%
GOCC_PROTEASOME_COMPLEX	GOCC_PROTEASOME_COMPLEX		25	0.201265	1.21471	0.226337	0.586027	1	561	tags=44%, list=24%, signal=57%
GOBP_ALPHA_AMINO_ACID_METABOLIC_PROCESS	GOBP_ALPHA_AMINO_ACID_METABOLIC_PROCESS		21	0.222813	1.2142	0.207031	0.585563	1	817	tags=57%, list=35%, signal=87%
GOMF_ATPASE_BINDING	GOMF_ATPASE_BINDING		18	0.237725	1.21163	0.231707	0.589442	1	1004	tags=67%, list=43%, signal=116%
GOBP_RNA_METHYLATION	GOBP_RNA_METHYLATION		20	0.230048	1.21072	0.222222	0.589777	1	1100	tags=70%, list=47%, signal=131%
GOBP_POSITIVE_REGULATION_OF_CELL_POPULATION_PROLIFERATION	GOBP_POSITIVE_REGULATION_OF_CELL_POPULATION_PROLIFERATION		120	0.0969913	1.20973	0.226141	0.590275	1	737	tags=41%, list=32%, signal=57%
GOMF_ENZYME_ACTIVATOR_ACTIVITY	GOMF_ENZYME_ACTIVATOR_ACTIVITY		80	0.118154	1.20845	0.214425	0.591446	1	666	tags=40%, list=29%, signal=54%
GOBP_RESPONSE_TO_ABIOTIC_STIMULUS	GOBP_RESPONSE_TO_ABIOTIC_STIMULUS		133	0.0905434	1.20843	0.221328	0.590008	1	519	tags=31%, list=22%, signal=37%
GOBP_PROTEIN_LOCALIZATION_TO_CHROMOSOME_TELOMERIC_REGION	GOBP_PROTEIN_LOCALIZATION_TO_CHROMOSOME_TELOMERIC_REGION		11	0.294965	1.20833	0.237052	0.588721	1	1435	tags=91%, list=62%, signal=235%
GOBP_AMYLOID_FIBRIL_FORMATION	GOBP_AMYLOID_FIBRIL_FORMATION		10	0.30353	1.20707	0.238748	0.58991	1	927	tags=70%, list=40%, signal=116%
GOBP_CELLULAR_RESPONSE_TO_IONIZING_RADIATION	GOBP_CELLULAR_RESPONSE_TO_IONIZING_RADIATION		12	0.29208	1.20573	0.233954	0.591037	1	682	tags=58%, list=29%, signal=82%
GOBP_RESPONSE_TO_CARBOHYDRATE	GOBP_RESPONSE_TO_CARBOHYDRATE		20	0.222719	1.20289	0.218947	0.595399	1	767	tags=55%, list=33%, signal=81%
GOBP_NEGATIVE_REGULATION_OF_CELL_ACTIVATION	GOBP_NEGATIVE_REGULATION_OF_CELL_ACTIVATION		17	0.246165	1.19874	0.244	0.602279	1	664	tags=53%, list=28%, signal=73%
GOMF_SNRNA_BINDING	GOMF_SNRNA_BINDING		16	0.254262	1.19664	0.223969	0.605292	1	868	tags=63%, list=37%, signal=99%
GOBP_NEGATIVE_REGULATION_OF_NUCLEOBASE_CONTAINING_COMPOUND_METABOLIC_PROCESS	GOBP_NEGATIVE_REGULATION_OF_NUCLEOBASE_CONTAINING_COMPOUND_METABOLIC_PROCESS		250	0.0676102	1.19517	0.238004	0.606909	1	1034	tags=50%, list=44%, signal=81%
GOMF_ATP_DEPENDENT_PROTEIN_FOLDING_CHAPERONE	GOMF_ATP_DEPENDENT_PROTEIN_FOLDING_CHAPERONE		14	0.260919	1.1951	0.235772	0.605546	1	1227	tags=79%, list=53%, signal=165%
GOBP_RESPONSE_TO_STEROID_HORMONE	GOBP_RESPONSE_TO_STEROID_HORMONE		49	0.143402	1.19319	0.233533	0.608122	1	957	tags=55%, list=41%, signal=91%
GOBP_MONOSACCHARIDE_BIOSYNTHETIC_PROCESS	GOBP_MONOSACCHARIDE_BIOSYNTHETIC_PROCESS		14	0.268404	1.19267	0.255102	0.607644	1	1043	tags=71%, list=45%, signal=128%
GOBP_CARDIAC_CONDUCTION	GOBP_CARDIAC_CONDUCTION		12	0.281919	1.19139	0.256461	0.608764	1	900	tags=67%, list=39%, signal=108%
GOBP_SMALL_GTPASE_MEDIATED_SIGNAL_TRANSDUCTION	GOBP_SMALL_GTPASE_MEDIATED_SIGNAL_TRANSDUCTION		71	0.122066	1.19045	0.242661	0.609161	1	1563	tags=79%, list=67%, signal=232%
GOBP_REGULATION_OF_STRESS_ACTIVATED_PROTEIN_KINASE_SIGNALING_CASCADE	GOBP_REGULATION_OF_STRESS_ACTIVATED_PROTEIN_KINASE_SIGNALING_CASCADE		27	0.193023	1.1899	0.228797	0.608763	1	850	tags=56%, list=36%, signal=86%
GOBP_DNA_RECOMBINATION	GOBP_DNA_RECOMBINATION		59	0.135966	1.18972	0.236402	0.607655	1	797	tags=47%, list=34%, signal=70%
GOBP_POSITIVE_REGULATION_OF_VIRAL_GENOME_REPLICATION	GOBP_POSITIVE_REGULATION_OF_VIRAL_GENOME_REPLICATION		13	0.265749	1.18458	0.25	0.617027	1	1536	tags=92%, list=66%, signal=269%
GOBP_PROTEIN_ACETYLATION	GOBP_PROTEIN_ACETYLATION		51	0.143347	1.18189	0.252466	0.621294	1	907	tags=53%, list=39%, signal=85%
GOBP_CARTILAGE_DEVELOPMENT	GOBP_CARTILAGE_DEVELOPMENT		12	0.276605	1.18116	0.251073	0.621227	1	1690	tags=100%, list=72%, signal=361%
GOBP_SEX_DIFFERENTIATION	GOBP_SEX_DIFFERENTIATION		26	0.191391	1.18009	0.226453	0.621976	1	1711	tags=92%, list=73%, signal=342%
GOBP_RESPONSE_TO_CORTICOSTEROID	GOBP_RESPONSE_TO_CORTICOSTEROID		18	0.227526	1.17962	0.245283	0.621431	1	898	tags=61%, list=38%, signal=99%
GOBP_NUCLEUS_ORGANIZATION	GOBP_NUCLEUS_ORGANIZATION		31	0.17861	1.17835	0.264646	0.62258	1	1093	tags=65%, list=47%, signal=120%
GOBP_HEPATICOBILIARY_SYSTEM_DEVELOPMENT	GOBP_HEPATICOBILIARY_SYSTEM_DEVELOPMENT		19	0.223104	1.17825	0.256148	0.621316	1	1079	tags=68%, list=46%, signal=126%
GOBP_REGULATION_OF_MUSCLE_SYSTEM_PROCESS	GOBP_REGULATION_OF_MUSCLE_SYSTEM_PROCESS		18	0.238829	1.1782	0.246493	0.619914	1	483	tags=44%, list=21%, signal=56%
GOMF_RNA_POLYMERASE_II_GENERAL_TRANSCRIPTION_INITIATION_FACTOR_BINDING	GOMF_RNA_POLYMERASE_II_GENERAL_TRANSCRIPTION_INITIATION_FACTOR_BINDING		11	0.290071	1.17624	0.217759	0.622623	1	598	tags=55%, list=26%, signal=73%
GOBP_RESPONSE_TO_ARSENIC_CONTAINING_SUBSTANCE	GOBP_RESPONSE_TO_ARSENIC_CONTAINING_SUBSTANCE		10	0.309729	1.17582	0.248588	0.622066	1	446	tags=50%, list=19%, signal=62%
GOMF_CATALYTIC_ACTIVITY_ACTING_ON_A_TRNA	GOMF_CATALYTIC_ACTIVITY_ACTING_ON_A_TRNA		24	0.204652	1.1749	0.245136	0.622525	1	1179	tags=71%, list=51%, signal=142%
GOBP_POSITIVE_REGULATION_OF_NUCLEOCYTOPLASMIC_TRANSPORT	GOBP_POSITIVE_REGULATION_OF_NUCLEOCYTOPLASMIC_TRANSPORT		13	0.273806	1.17372	0.258004	0.623583	1	620	tags=54%, list=27%, signal=73%
GOBP_POSITIVE_REGULATION_OF_ORGANELLE_ORGANIZATION	GOBP_POSITIVE_REGULATION_OF_ORGANELLE_ORGANIZATION		100	0.100725	1.17357	0.261905	0.622379	1	334	tags=24%, list=14%, signal=27%
GOMF_MAGNESIUM_ION_BINDING	GOMF_MAGNESIUM_ION_BINDING		45	0.14798	1.17199	0.251572	0.624282	1	801	tags=49%, list=34%, signal=73%
GOBP_AMINO_ACID_METABOLIC_PROCESS	GOBP_AMINO_ACID_METABOLIC_PROCESS		26	0.192674	1.17161	0.228	0.623596	1	721	tags=50%, list=31%, signal=72%
GOCC_TRANSCRIPTION_REPRESSOR_COMPLEX	GOCC_TRANSCRIPTION_REPRESSOR_COMPLEX		19	0.220761	1.17136	0.257028	0.622651	1	1330	tags=79%, list=57%, signal=182%
GOBP_FOREBRAIN_DEVELOPMENT	GOBP_FOREBRAIN_DEVELOPMENT		42	0.155827	1.17102	0.250497	0.621837	1	1975	tags=100%, list=85%, signal=640%
GOBP_REGULATION_OF_SPINDLE_ASSEMBLY	GOBP_REGULATION_OF_SPINDLE_ASSEMBLY		11	0.290071	1.17094	0.242063	0.620496	1	598	tags=55%, list=26%, signal=73%
GOBP_MIRNA_PROCESSING	GOBP_MIRNA_PROCESSING		15	0.250791	1.16963	0.247563	0.621925	1	973	tags=67%, list=42%, signal=114%
GOBP_CYTOCHROME_COMPLEX_ASSEMBLY	GOBP_CYTOCHROME_COMPLEX_ASSEMBLY		12	0.286479	1.16904	0.260355	0.621729	1	695	tags=58%, list=30%, signal=83%
GOBP_RESPONSE_TO_MONOSACCHARIDE	GOBP_RESPONSE_TO_MONOSACCHARIDE		16	0.240451	1.16857	0.274549	0.621309	1	900	tags=63%, list=39%, signal=101%
GOBP_REGULATION_OF_NERVOUS_SYSTEM_DEVELOPMENT	GOBP_REGULATION_OF_NERVOUS_SYSTEM_DEVELOPMENT		62	0.128144	1.16665	0.263485	0.623948	1	1025	tags=56%, list=44%, signal=98%
GOBP_REGULATION_OF_DNA_REPAIR	GOBP_REGULATION_OF_DNA_REPAIR		47	0.144618	1.16534	0.259843	0.625371	1	959	tags=55%, list=41%, signal=92%
GOBP_REGULATION_OF_TELOMERE_MAINTENANCE_VIA_TELOMERE_LENGTHENING	GOBP_REGULATION_OF_TELOMERE_MAINTENANCE_VIA_TELOMERE_LENGTHENING		23	0.206268	1.16492	0.275049	0.624801	1	334	tags=35%, list=14%, signal=40%
GOBP_SPERMATID_DIFFERENTIATION	GOBP_SPERMATID_DIFFERENTIATION		15	0.251481	1.16468	0.292871	0.623874	1	1438	tags=87%, list=62%, signal=224%
GOBP_REGULATION_OF_HORMONE_SECRETION	GOBP_REGULATION_OF_HORMONE_SECRETION		27	0.189152	1.16457	0.271084	0.62266	1	1723	tags=93%, list=74%, signal=350%
GOBP_PROTEIN_ACYLATION	GOBP_PROTEIN_ACYLATION		53	0.142337	1.16455	0.257085	0.621275	1	907	tags=53%, list=39%, signal=84%
GOBP_JNK_CASCADE	GOBP_JNK_CASCADE		21	0.214286	1.16424	0.26569	0.62048	1	1170	tags=71%, list=50%, signal=142%
GOBP_REGULATION_OF_MRNA_SPLICING_VIA_SPLICEOSOME	GOBP_REGULATION_OF_MRNA_SPLICING_VIA_SPLICEOSOME		40	0.157065	1.16329	0.264822	0.6212	1	922	tags=55%, list=40%, signal=89%
GOBP_REGULATION_OF_DNA_BIOSYNTHETIC_PROCESS	GOBP_REGULATION_OF_DNA_BIOSYNTHETIC_PROCESS		32	0.169084	1.15992	0.24187	0.626922	1	339	tags=31%, list=15%, signal=36%
GOBP_REGULATION_OF_ENDOPEPTIDASE_ACTIVITY	GOBP_REGULATION_OF_ENDOPEPTIDASE_ACTIVITY		37	0.158819	1.15887	0.267207	0.627661	1	391	tags=32%, list=17%, signal=38%
GOBP_VIRAL_GENOME_REPLICATION	GOBP_VIRAL_GENOME_REPLICATION		26	0.189457	1.15746	0.267823	0.629229	1	1536	tags=85%, list=66%, signal=245%
GOBP_CELLULAR_RESPONSE_TO_UV	GOBP_CELLULAR_RESPONSE_TO_UV		23	0.202899	1.1572	0.270103	0.628314	1	1559	tags=87%, list=67%, signal=260%
GOBP_REGULATION_OF_MYELOID_CELL_DIFFERENTIATION	GOBP_REGULATION_OF_MYELOID_CELL_DIFFERENTIATION		30	0.178304	1.15595	0.2643	0.62944	1	1377	tags=77%, list=59%, signal=185%
GOMF_CELL_ADHESION_MOLECULE_BINDING	GOMF_CELL_ADHESION_MOLECULE_BINDING		110	0.095886	1.15532	0.27027	0.629354	1	613	tags=35%, list=26%, signal=46%
GOBP_NEGATIVE_REGULATION_OF_CELL_CYCLE_G2_M_PHASE_TRANSITION	GOBP_NEGATIVE_REGULATION_OF_CELL_CYCLE_G2_M_PHASE_TRANSITION		10	0.301808	1.15449	0.266802	0.629706	1	931	tags=70%, list=40%, signal=116%
GOBP_RNA_POLYADENYLATION	GOBP_RNA_POLYADENYLATION		12	0.274594	1.15227	0.279022	0.632849	1	917	tags=67%, list=39%, signal=109%
GOMF_UBIQUITIN_LIKE_PROTEIN_TRANSFERASE_ACTIVITY	GOMF_UBIQUITIN_LIKE_PROTEIN_TRANSFERASE_ACTIVITY		86	0.109655	1.15219	0.266667	0.63158	1	1109	tags=58%, list=48%, signal=107%
GOBP_NEGATIVE_REGULATION_OF_SUPRAMOLECULAR_FIBER_ORGANIZATION	GOBP_NEGATIVE_REGULATION_OF_SUPRAMOLECULAR_FIBER_ORGANIZATION		28	0.185776	1.15205	0.270059	0.630495	1	404	tags=36%, list=17%, signal=43%
GOCC_H4_HISTONE_ACETYLTRANSFERASE_COMPLEX	GOCC_H4_HISTONE_ACETYLTRANSFERASE_COMPLEX		12	0.276569	1.15151	0.257812	0.630145	1	718	tags=58%, list=31%, signal=84%
GOBP_REGULATION_OF_HYDROLASE_ACTIVITY	GOBP_REGULATION_OF_HYDROLASE_ACTIVITY		98	0.102703	1.15063	0.275934	0.6305	1	317	tags=23%, list=14%, signal=26%
GOBP_REGULATION_OF_MICROTUBULE_POLYMERIZATION_OR_DEPOLYMERIZATION	GOBP_REGULATION_OF_MICROTUBULE_POLYMERIZATION_OR_DEPOLYMERIZATION		21	0.205697	1.14949	0.271084	0.631498	1	190	tags=29%, list=8%, signal=31%
GOMF_DISORDERED_DOMAIN_SPECIFIC_BINDING	GOMF_DISORDERED_DOMAIN_SPECIFIC_BINDING		10	0.297503	1.14899	0.283757	0.631117	1	941	tags=70%, list=40%, signal=117%
GOCC_NEURON_PROJECTION_CYTOPLASM	GOCC_NEURON_PROJECTION_CYTOPLASM		20	0.224276	1.14854	0.282565	0.630707	1	1230	tags=75%, list=53%, signal=157%
GOMF_HSP90_PROTEIN_BINDING	GOMF_HSP90_PROTEIN_BINDING		10	0.290443	1.14845	0.259481	0.629529	1	1424	tags=90%, list=61%, signal=230%
GOMF_HISTONE_BINDING	GOMF_HISTONE_BINDING		57	0.129467	1.14654	0.277895	0.632162	1	482	tags=33%, list=21%, signal=41%
GOBP_ADAPTIVE_THERMOGENESIS	GOBP_ADAPTIVE_THERMOGENESIS		21	0.211093	1.14541	0.278119	0.633143	1	733	tags=52%, list=31%, signal=76%
GOMF_GTPASE_ACTIVITY	GOMF_GTPASE_ACTIVITY		59	0.128475	1.1426	0.295688	0.637804	1	1249	tags=66%, list=54%, signal=139%
GOBP_REGULATION_OF_NUCLEOCYTOPLASMIC_TRANSPORT	GOBP_REGULATION_OF_NUCLEOCYTOPLASMIC_TRANSPORT		22	0.203552	1.14201	0.283203	0.637611	1	483	tags=41%, list=21%, signal=51%
GOBP_PANCREAS_DEVELOPMENT	GOBP_PANCREAS_DEVELOPMENT		10	0.294791	1.14147	0.296443	0.637285	1	714	tags=60%, list=31%, signal=86%
GOBP_TEMPERATURE_HOMEOSTASIS	GOBP_TEMPERATURE_HOMEOSTASIS		21	0.211093	1.14059	0.276986	0.637704	1	733	tags=52%, list=31%, signal=76%
GOBP_REGULATION_OF_VIRAL_GENOME_REPLICATION	GOBP_REGULATION_OF_VIRAL_GENOME_REPLICATION		17	0.225185	1.1383	0.297131	0.6412	1	1536	tags=88%, list=66%, signal=256%
GOBP_CELLULAR_RESPONSE_TO_ABIOTIC_STIMULUS	GOBP_CELLULAR_RESPONSE_TO_ABIOTIC_STIMULUS		45	0.146639	1.13822	0.297826	0.639955	1	493	tags=36%, list=21%, signal=44%
GOCC_CILIUM	GOCC_CILIUM		62	0.126568	1.13597	0.276986	0.643285	1	276	tags=24%, list=12%, signal=27%
GOBP_REGULATION_OF_DENDRITE_MORPHOGENESIS	GOBP_REGULATION_OF_DENDRITE_MORPHOGENESIS		12	0.260628	1.13556	0.292531	0.642789	1	755	tags=58%, list=32%, signal=86%
GOBP_SIGNAL_TRANSDUCTION_BY_P53_CLASS_MEDIATOR	GOBP_SIGNAL_TRANSDUCTION_BY_P53_CLASS_MEDIATOR		43	0.147984	1.13096	0.301031	0.651141	1	908	tags=53%, list=39%, signal=86%
GOBP_POSITIVE_REGULATION_OF_HISTONE_METHYLATION	GOBP_POSITIVE_REGULATION_OF_HISTONE_METHYLATION		16	0.236405	1.13074	0.289979	0.650207	1	1201	tags=75%, list=51%, signal=154%
GOBP_RESPONSE_TO_ESTRADIOL	GOBP_RESPONSE_TO_ESTRADIOL		17	0.229122	1.13053	0.304183	0.649253	1	429	tags=41%, list=18%, signal=50%
GOBP_TELENCEPHALON_DEVELOPMENT	GOBP_TELENCEPHALON_DEVELOPMENT		33	0.169091	1.13017	0.282565	0.648595	1	1731	tags=91%, list=74%, signal=347%
GOBP_REGULATION_OF_SYSTEM_PROCESS	GOBP_REGULATION_OF_SYSTEM_PROCESS		40	0.155844	1.12813	0.308017	0.651461	1	1858	tags=95%, list=80%, signal=459%
GOBP_NEGATIVE_REGULATION_OF_LYMPHOCYTE_ACTIVATION	GOBP_NEGATIVE_REGULATION_OF_LYMPHOCYTE_ACTIVATION		13	0.254841	1.1256	0.323944	0.655347	1	664	tags=54%, list=28%, signal=75%
GOBP_IMPORT_INTO_NUCLEUS	GOBP_IMPORT_INTO_NUCLEUS		35	0.161818	1.12487	0.299197	0.655537	1	627	tags=43%, list=27%, signal=58%
GOBP_TRANSCRIPTION_BY_RNA_POLYMERASE_I	GOBP_TRANSCRIPTION_BY_RNA_POLYMERASE_I		28	0.182151	1.12152	0.314629	0.661282	1	579	tags=43%, list=25%, signal=56%
[truncated: 556 more rows]
